# Supplementary material for: Exploring Computational and Biophysical Tools to Study the Presence of G-Quadruplex Structures: A Promising Therapeutic Solution for Drug-Resistant Vibrio cholerae
Source: Front Genet. 2020 Sep 25;11:935. doi: 10.3389/fgene.2020.00935 (PMC7545536; doi:10.3389/fgene.2020.00935)
Supplement: Supplementary file 2 [file Data_Sheet_2.xlsx]

## Sheet: GQ prediction_Chromosome-I
Data sheet S2: G-quadruplex predictions in the Vibrio cholreae genus
GQ prediction in Chromosome I
#	Length (bp)	Start Position	End Position	PGQ Motifs	cG Score	cC Score		#	Length (bp)	Start Position	End Position	PGQ Motifs	cG Score	cC Score
Sense Strand								Anti-sense Strand
NC_002505.1 Vibrio cholerae O1 biovar El Tor str. N16961 chromosome I
#	Length (bp)	Start Position	End Position	PGQ Motifs	cG Score	cC Score		#	Length (bp)	Start Position	End Position	PGQ Motifs	cG Score	cC Score
1	40	124357	124396	GGGCGCACCTATCGGGTCACAGCCGTGGAGGGAGATCGGG	180	100		1	32	73929	73960	GGGGATACCGCGCGGGGTAGTGAAGGGACGGG	180	50
2	22	223986	224007	GGGATTGGGTATTGGGGACGGG	130	10		2	43	110393	110435	GGGTTGGAGGGGGTTTCAATCAGCAACAGTTTGGGCTTGCGGG	190	60
3	19	270552	270570	GGGGAGGGTTAGGGTGGGG	140	0		3	29	115344	115372	GGGCGGGCAGGGCGTGCCAGCAAGCCGGG	160	80
4	38	308532	308569	GGGACACAGGGGATAGCCGAGCTGCAGCAGGGTATGGG	180	70		4	24	123023	123046	GGGACTAGGGAAGGGAGCCTAGGG	130	30
5	44	314184	314227	GGGCTTGGGCTGGCGATTTCGAAAGGGATTGCCCATGTACTGGG	180	80		5	41	298729	298769	GGGCTAGGCACCATGGGTTTTGGTTTACCTGCGGGAATGGG	170	70
6	45	388863	388907	GGGACGCCAGTGGTTGTCAATGGGCGTCGGGTGCCGATTGCTGGG	210	90		6	41	328248	328288	GGGCAATCCACAAGGGCCTCTGCTGCTTTGGCGTGGGCGGG	170	110
7	36	424905	424940	GGGGCTGGGTTGCAAGATAGTGGTGGGACAAGCGGG	190	40		7	19	366170	366188	GGGGAGGGCTAGGGTGGGG	140	10
8	31	426253	426283	GGGTACGCAGGGGTGGGTTATCAAAACTGGG	140	40		8	39	380112	380150	GGGCTCCATAGAGCAGGGTGCCAGGTAACGCCTGGGGGG	180	90
9	36	439395	439430	GGGGGGATGGTTGGGTGTCGGCTTAGATGAATGGGG	200	20		9	28	380204	380231	GGGATGGGATCAGGTAAGGGTGAAAGGG	150	10
10	35	491665	491699	GGGTTAGTTTTAGTGACTGGGCCAACGGGCTCGGG	150	60		10	40	423088	423127	GGGCAAAGAGTCGAGGGCTATCGGGCCAAGCACTTTCGGG	160	90
11	35	543229	543263	GGGTGCTCAGGGACGGATCATCTGGTATTGGGGGG	170	50		11	42	467764	467805	GGGTGATTCCCTGGTCCTTGGGATCTTGTTCCGGGAAACGGG	160	90
12	35	626517	626551	GGGGGAAGAGGTTGGGCAGCGTGTAGGGTATCGGG	200	30		12	33	472269	472301	GGGATTGGGTCGATCAGGGCATTTCCAAATGGG	130	50
13	45	748914	748958	GGGATCGCGTTGGGGGCTTGAGTGACGATTGGGTTTTAAAACGGG	200	50		13	21	561018	561038	GGGACGGGGCTCGGGGGCGGG	150	40
14	33	785136	785168	GGGTTTTCTCTTTTTCGGTGGGGGCCGGGAGGG	160	50		14	32	565679	565710	GGGCTAGAGGCTTGTCCTGTTGGGCGGGTGGG	170	50
15	24	800932	800955	GGGAAAGGGGATTGTCAGGGCGGG	140	20		15	42	570760	570801	GGGATGGGCTCTTGTGCTGGGCCTACCACATGGATTTCGGGG	170	90
16	40	840907	840946	GGGGAGGGCACTATCTACCGCAATTTGGGTAAAGGCTGGG	160	70		16	32	578019	578050	GGGAAAACGGGTCCGCATCGTGATGGGTGGGG	160	50
17	41	1009458	1009498	GGGGCGGCCATGGGCAACGTCACAGAATGGGCAGCGACGGG	190	100		17	26	732324	732349	GGGTTGGGTTCAGGCAGGGAGATGGG	150	20
18	36	1027898	1027933	GGGGGGCGGCATGGTGGGCGCGGCTGCTGCACTGGG	210	80		18	41	748921	748961	GGGGCAATTGGGGTGGCACTCACCGTGGGTTTGCAAAAGGG	180	70
19	37	1157953	1157989	GGGGATTGTTGTGGGACGACGCCAAAAGAGAGGGGGG	190	40		19	36	749585	749620	GGGGCAAACCGATGTGGGGAGCCTGGTGGGTGTGGG	200	50
20	38	1182506	1182543	GGGATGAAGATCTGCTCGGGGGGCATTATCGGCATGGG	170	60		20	27	815997	816023	GGGTAAAGGGCCGGGTAAAACCACGGG	120	50
21	17	1234647	1234663	GGGGCAGGGGGGGGGGG	40	10		21	43	831362	831404	GGGTTATTGGGGTTGATCAGCACAATGCCACGGGTTTTCGGGG	170	70
22	35	1274817	1274851	GGGTCGAGAGCAGCTGGGTATTGTGAGTTGGGGGG	190	30		22	40	877696	877735	GGGCGCAGGGCTTACGCCTTATTCACGAATGGGGGATGGG	170	80
23	44	1333774	1333817	GGGAAGGGGATTGCTATGTGTTTGATGGGCGCGTTGCGGTAGGG	220	40		23	33	890485	890517	GGGGCCTCCGGGTGTGGGTAAAACCTCACTGGG	140	80
24	28	1354227	1354254	GGGTGATCGCGCTTGGGGTTGGGCAGGG	160	40		24	45	973061	973105	GGGTGAACCAACATGGGAATCCCCTTGGGGCTCTGGCCGTCCGGG	170	130
25	41	1389706	1389746	GGGCAGGGGGTAGGCGTGGGTATTCTGACCGCACGTTTGGG	200	70		25	37	1011928	1011964	GGGCATGAAACGGTTTGGAAATGGGAAGGTGGGTGGG	190	20
26	28	1399683	1399710	GGGGCTCTCGTTTGGGCTTGGGCTGGGG	150	50		26	45	1088867	1088911	GGGTCAAACACGGCACGTGGGGAAGGGCTCCACCACAAAATCGGG	160	120
27	44	1412597	1412640	GGGCGGTGTCTCATTCGCTGGCGGGGTGGGGAGTATCGCTGGGG	230	80		27	29	1098357	1098385	GGGCATTGCCAGCATTCGGCGGGGGGGGG	70	60
28	33	1415339	1415371	GGGGGGCGAGTGGGAAGTTCGCTAGACGCAGGG	180	50		28	26	1207931	1207956	GGGCTCGGGGTGGGCGGTTTTTGGGG	160	30
29	32	1426695	1426726	GGGCGGCTTCGGATGTGGGCTGGGTAGTCGGG	180	50		29	35	1237585	1237619	GGGGAGATAGGGCAATAGGGTTCGAGTTAACTGGG	160	30
30	42	1434476	1434517	GGGCTCGATCATAGGGTCGGGCACCGTTTCCAATAAGCAGGG	150	100		30	33	1427935	1427967	GGGGGCTTGGGTGGTAGGCCTGCTGGGAGCGGG	200	50
31	25	1470345	1470369	GGGTGCTACTGGGCTTAGGGTTGGG	130	30		31	20	1526163	1526182	GGGATCAAACGGGGGGCGGG	120	30
32	40	1479476	1479515	GGGGCTGCAAAAGTTGGGGATTCATGGGGTCGCCAACGGG	180	70		32	39	1561941	1561979	GGGAACCGCGCGGGCTAACTCGCGGGCGATATCTTTGGG	160	100
33	28	1511521	1511548	GGGTACGGGTGTCGCAAGGTTGGGCGGG	160	40		33	41	1569036	1569076	GGGTTTGGGGTTCGCCGAACGGGTTATTCTTTCCAATTGGG	150	70
34	33	1552387	1552419	GGGTGAGGGTGAACTCACGTCGGGTATGCTGGG	160	50		34	41	2120610	2120650	GGGGCGACGTACTGGGAAGGGAAATACCTTCGCAAAACGGG	160	80
35	30	1552798	1552827	GGGGGAAGGGAATGCTTGGGCGCTGATGGG	170	30		35	42	2172048	2172089	GGGCTTCGACAGGGAAAATCGCTTGATGTTCGGGTGAAAGGG	170	60
36	33	1570083	1570115	GGGGCTGCTGCTATCGGGTGGCGTGGGATTGGG	180	50		36	36	2297852	2297887	GGGTTTCCCGGGACTGTTTTGGGGAACCATGATGGG	150	60
37	35	1821918	1821952	GGGCTTTATGTGATTGGGATTGGGGTTGTAACGGG	160	20		37	24	2493993	2494016	GGGTCTAGGGTCTAGGGTCTAGGG	120	30
38	43	2599117	2599159	GGGGTGTAACGAGTGTACGGGCGGCTATTCAGGGCGCGTTGGG	210	70		38	25	2603689	2603713	GGGTTTAGTCATTGGGGGGATTGGG	130	10
39	42	2699048	2699089	GGGTTTCGATGGGTGAAGCCGCGGATGCTTGGGATGAGCGGG	210	60		39	20	2690502	2690521	GGGGGGAGGACGGGAGGGGG	160	10
40	34	2838381	2838414	GGGCATTGGGGTTGGGTTATCCACTTGCATAGGG	140	50		40	19	2742628	2742646	GGGGAGGGTCAGGGTGGGG	140	10
41	36	2847537	2847572	GGGCAATGGAGGGTCGCATCAGGGTCCAAAACAGGG	150	70		41	39	2818731	2818769	GGGCGGAGAAGGGGCAGCCATGGGGCTGACCAAAGGGGG	210	70
								42	34	2896594	2896627	GGGTTTCGATGGGATCGGGCATTAGATATTTGGG	140	30
								43	28	2938407	2938434	GGGGTGTGGGTGAAAATCATTGGGGGGG	160	10
NC_009456.1 Vibrio cholerae O395 chromosome 1,
#	Length (bp)	Start Position	End Position	PGQ Motifs	cG Score	cC Score		#	Length (bp)	Start Position	End Position	PGQ Motifs	cG Score	cC Score
1	37	895	931	GGGCTTACTTCCTGTACGAGTGGGCGGGCATTCCGGG	150	90		1	38	48912	48949	GGGTCGGGGAGTGGGCAATCCGCCGCAAAACGGACGGG	180	90
2	31	161130	161160	GGGTGCTCGAAGGGACGAGTGTGGGCGTGGG	180	40		2	33	55645	55677	GGGGAATCCTGGAATGGCCAGTGGGGGGATGGG	180	40
3	28	197361	197388	GGGGAATATTGTCGGGCCCGGGCAGGGG	150	50		3	31	326466	326496	GGGTCGGGAGAAAGGGCATCAAGTGAAAGGG	150	30
4	12	217009	217020	GGGGGGGGGGGG	0	0		4	35	354155	354189	GGGCTAACGTGGGGAGCGGGTCATATTCGCTGGGG	170	60
5	27	230843	230869	GGGGTACATCATATTAGTGGGGGGGGG	50	20		5	33	355554	355586	GGGCCACACTGTTTGGGGCCGGGATAGTTTGGG	150	60
6	22	242574	242595	GGGAAGGGGCGGGAATAGTGGG	140	10		6	28	365304	365331	GGGGTGGAAGGGAATGCATGGGGTTGGG	170	10
7	41	258503	258543	GGGATCCGTATCCCCGGGGTATGGAATGCATGGGAAGCGGG	180	80		7	19	375118	375136	GGGGAGGGTTAGGGTGGGG	140	0
8	27	275324	275350	GGGTGGGCGTTGGGGTTCACCTTTGGG	140	40		8	33	409835	409867	GGGTCTGTTGGGGATACAAGGGGGATCCGCGGG	170	50
9	39	279409	279447	GGGGAAGTGATTCGCCAGTGGGCTTTAGCGGGAATGGGG	190	50		9	37	421549	421585	GGGGGGTAACAAAACCTTTGTGCTGGGTGAGTCTGGG	160	50
10	44	332095	332138	GGGGTTAGTTAGGGTCGTCTCGGTGAGGGTGATTTTATCTAGGG	190	40		10	19	484022	484040	GGGGAGGGTTAGGGTGGGG	140	0
11	33	350220	350252	GGGTCCCAAGTCGGGCCCGGGTTCCAACTCGGG	130	110		11	42	515381	515422	GGGTGTTTCTAATGGGCAGGGATCTCAAAGCTTTGAAGAGGG	160	50
12	45	361314	361358	GGGAAAGTTGCACGGGGTTACTACAATTTAATGGGTCGTGATGGG	180	50		12	39	522082	522120	GGGCAATCGTTGGGTTTGGTGGGGGAAAGTGGTTCAGGG	200	30
13	21	367715	367735	GGGGGCGGCAGGGGGGATGGG	160	20		13	33	543869	543901	GGGGCTGCTGCTATCGGGTGGCGTGGGATTGGG	180	50
14	20	380842	380861	GGGCGGGCATTTGGGGCGGG	130	30		14	37	720901	720937	GGGACCAAAATGGGACCAAAGCGAGGGCTAAATCGGG	140	70
15	44	444737	444780	GGGTCGAGCATGGGGACGCTGTTATTAACGGGCATTGTGATGGG	190	60		15	38	843046	843083	GGGTTTGGGTTACACCATGGGTGACCTCTACTTCGGGG	140	80
16	27	580975	581001	GGGTGGGAAAATTGGGGTATACACGGG	130	20		16	12	886390	886401	GGGGGGGGGGGG	0	0
17	34	585285	585318	GGGGCGTGTTTGGGGTGGGCATTTGCTCGAGGGG	190	40		17	40	892497	892536	GGGGAGCTACGCATCAACAGTGTGGGCGGGCATATTGGGG	180	70
18	36	608995	609030	GGGGCCGATTTTTGGGGTAAAAGGGGGCGCTGCGGG	190	50		18	45	922293	922337	GGGGCTAGAACGTCAAGTGGGTGAAGGGGGTATGCTGCTCTCGGG	210	70
19	39	790014	790052	GGGTATGGGTATTCCACAAGGGATTACCTTGATCGTGGG	140	60		19	39	961638	961676	GGGCGCTCTTCGGTTTTGATGGGTGCGGCAGGGCAGGGG	200	70
20	37	792471	792507	GGGATCGCATTTTTGGGCTCACAAGGGGATATTTGGG	140	50		20	28	977201	977228	GGGTACGGGTGTCGCAAGGTTGGGCGGG	160	40
21	38	940389	940426	GGGCTGACTTGGGAAGGGGTGCGGCCAATATCGTTGGG	180	60		21	44	1036550	1036593	GGGATCATGACGGGCGTTATCTTGGGTATTGGTCGCGCTCTGGG	180	80
22	41	1033487	1033527	GGGAATTTGCGTTGGGGTGGTAATGGGGATGATGGTTTGGG	210	10		22	36	1086193	1086228	GGGTTGGGTATTAGGTACGCAAGGTGAAGGGCGGGG	190	30
23	34	1056682	1056715	GGGATGGGGAAGCGGTAGACGAATACAGGGCGGG	180	40		23	36	1092242	1092277	GGGGTTGCACTGGGAATGGTGGGGGGCTACTGGGGG	210	40
NC_012578.1 Vibrio cholerae M66-2 chromosome I
#	Length (bp)	Start Position	End Position	PGQ Motifs	cG Score	cC Score		#	Length (bp)	Start Position	End Position	PGQ Motifs	cG Score	cC Score
1	40	124322	124361	GGGCGCACCTATCGGGTCACAGCCGTGGAGGGAGATCGGG	180	100		1	32	68179	68210	GGGGATACCGCGCGGGGTAGTGAAGGGACGGG	180	50
2	20	175254	175273	GGGGGGAAGGGCGTAAAGGG	130	10		2	43	104642	104684	GGGTTGGAGGGGGTTTCAATCAGCAACAGTTTGGGCTTGCGGG	190	60
3	22	209976	209997	GGGATTGGGTATTGGGGACGGG	130	10		3	29	109593	109621	GGGCGGGCAGGGCGTGCCAGCAAGCCGGG	160	80
4	19	255279	255297	GGGGAGGGTTAGGGTGGGG	140	0		4	24	117273	117296	GGGACTAGGGAAGGGAGCCTAGGG	130	30
5	38	293258	293295	GGGACACAGGGGATAGCCGAGCTGCAGCAGGGTATGGG	180	70		5	41	293065	293105	GGGCTAGGCACCATGGGTTTTGGTTTACCTGCGGGAATGGG	170	70
6	44	298910	298953	GGGCTTGGGCTGGCGATTTCGAAAGGGATTGCCCATGTACTGGG	180	80		6	41	322585	322625	GGGCAATCCACAAGGGCCTCTGCTGCTTTGGCGTGGGCGGG	170	110
7	45	373590	373634	GGGACGCCAGTGGTTGTCAATGGGCGTCGGGTGCCGATTGCTGGG	210	90		7	19	360508	360526	GGGGAGGGCTAGGGTGGGG	140	10
8	36	409632	409667	GGGGCTGGGTTGCAAGATAGTGGTGGGACAAGCGGG	190	40		8	39	374470	374508	GGGCTCCATAGAGCAGGGTGCCAGGTAACGCCTGGGGGG	180	90
9	31	410980	411010	GGGTACGCAGGGGTGGGTTATCAAAACTGGG	140	40		9	28	374562	374589	GGGATGGGATCAGGTAAGGGTGAAAGGG	150	10
10	36	424122	424157	GGGGGGATGGTTGGGTGTCGGCTTAGATGAATGGGG	200	20		10	40	417446	417485	GGGCAAAGAGTCGAGGGCTATCGGGCCAAGCACTTTCGGG	160	90
11	37	474238	474274	GGGATCACACGGCGCAGCGGGCCGACCACGGGTTGGG	170	110		11	42	462124	462165	GGGTGATTCCCTGGTCCTTGGGATCTTGTTCCGGGAAACGGG	160	90
12	35	476434	476468	GGGTTAGTTTTAGTGACTGGGCCAACGGGGTCGGG	160	50		12	33	466630	466662	GGGATTGGGTCGATCAGGGCATTTCCAAATGGG	130	50
13	35	583965	583999	GGGGGAAGAGGTTGGGCAGCGTGTAGGGTATCGGG	200	30		13	21	555379	555399	GGGACGGGGCTCGGGGGCGGG	150	40
14	45	706362	706406	GGGATCGCGTTGGGGGCTTGAGTGACGATTGGGTTTTAAAACGGG	200	50		14	32	560040	560071	GGGCTAGAGGCTTGTCCTGTTGGGCGGGTGGG	170	50
15	33	742586	742618	GGGTTTTCTCTTTTTCGGTGGGGGCCGGGAGGG	160	50		15	42	565121	565162	GGGATGGGCTCTTGTGCTGGGCCTACCACATGGATTTCGGGG	170	90
16	24	758382	758405	GGGAAAGGGGATTGTCAGGGTGGG	140	10		16	32	572380	572411	GGGAAAACGGGTCCGCATCGTGATGGGTGGGG	160	50
17	40	798358	798397	GGGGAGGGCACTATCTACCGCAATTTGGGTAAAGGCTGGG	160	70		17	26	726677	726702	GGGTTGGGTTCAGGCAGGGAGATGGG	150	20
18	41	966880	966920	GGGGCGGCCATGGGCAACGTCACAGAATGGGCAGCGACGGG	190	100		18	41	743275	743315	GGGGCAATTGGGGTGGCACTCACCGTGGGTTTGCAAAAGGG	180	70
19	36	985320	985355	GGGGGGCGGCATGGTGGGCGCGGCTGCTGCACTGGG	210	80		19	36	743939	743974	GGGGCAAACCGATGTGGGGAGCCTGGTGGGTGTGGG	200	50
20	37	1115391	1115427	GGGGATTGTTGTGGGACGACGCCAAAAGAGAGGGGGG	190	40		20	27	810352	810378	GGGTAAAGGGCCGGGTAAAACCACGGG	120	50
21	38	1139944	1139981	GGGATGAAGATCTGCTCGGGGGGCATTATCGGCATGGG	170	60		21	43	825717	825759	GGGTTATTGGGGTTGATCAGCACAATGCCACGGGTTTTCGGGG	170	70
22	17	1192086	1192102	GGGGCAGGGGGGGGGGG	40	10		22	40	872051	872090	GGGCGCAGGGCTTACGCCTTATTCACGAATGGGGGATGGG	170	80
23	35	1232256	1232290	GGGTCGAGAGCAGCTGGGTATTGTGAGTTGGGGGG	190	30		23	33	884841	884873	GGGGCCTCCGGGTGTGGGTAAAACCTCACTGGG	140	80
24	44	1291213	1291256	GGGAAGGGGATTGCTATGTGTTTGATGGGCGCGTTGCGGTAGGG	220	40		24	45	968045	968089	GGGTGAACCAACATGGGAATCCCCTTGGGGCTCTGGCCGTCCGGG	170	130
25	28	1311665	1311692	GGGTGATCGCGCTTGGGGTTGGGCAGGG	160	40		25	45	1073108	1073152	GGGTCAAACACGGCACGTGGGGAAGGGCTCCACCACAAAATCGGG	160	120
26	41	1347145	1347185	GGGCAGGGGGTAGGCGTGGGTATTCTGACCGCACGTTTGGG	200	70		26	29	1082597	1082625	GGGCATTGCCAGCATTCGGCGGGGGGGGG	70	60
27	28	1357122	1357149	GGGGCTCTCGTTTGGGCTTGGGCTGGGG	150	50		27	26	1192176	1192201	GGGCTCGGGGTGGGCGGTTTTTGGGG	160	30
28	44	1370036	1370079	GGGCGGTGTCTCATTCGCTGGCGGGGTGGGGAGTATCGCTGGGG	230	80		28	35	1221141	1221175	GGGGAGATAGGGCAATAGGGTTCGAGTTAACTGGG	160	30
29	33	1372778	1372810	GGGGGGCGAGTGGGAAGTTCGCTAGACGCAGGG	180	50		29	33	1401866	1401898	GGGGGCTTGGGTGGTAGGCCTGCTGGGAGCGGG	200	50
30	32	1384134	1384165	GGGCGGCTTCGGATGTGGGCTGGGTAGTCGGG	180	50		30	39	1535876	1535914	GGGAACCGCGCGGGCTAACTCGCGGGCGATATCTTTGGG	160	100
31	42	1391915	1391956	GGGCTCGATCATAGGGTCGGGCACCGTTTCCAATAAGCAGGG	150	100		31	41	1542971	1543011	GGGTTTGGGGTTCGCCGAACGGGTTATTCTTTCCAATTGGG	150	70
32	25	1427784	1427808	GGGTGCTACTGGGCTTAGGGTTGGG	130	30		32	41	2094533	2094573	GGGGCGACGTACTGGGAAGGGAAATACCTTCGCAAAACGGG	160	80
33	40	1436916	1436955	GGGGCTGCAAAAGTTGGGGATTCATGGGGTCGCCAACGGG	180	70		33	42	2145972	2146013	GGGCTTCGACAGGGAAAATCGCTTGATGTTCGGGTGAAAGGG	170	60
34	28	1468963	1468990	GGGTACGGGTGTCGCAAGGTTGGGCGGG	160	40		34	36	2271777	2271812	GGGTTTCCCGGGACTGTTTTGGGGAACCATGATGGG	150	60
35	33	1509830	1509862	GGGTGAGGGTGAACTCACGTCGGGTATGCTGGG	160	50		35	24	2440647	2440670	GGGTCTAGGGTCTAGGGTCTAGGG	120	30
36	30	1510241	1510270	GGGGGAAGGGAATGCTTGGGCGCTGATGGG	170	30		36	25	2550337	2550361	GGGTTTAGTCATTGGGGGGATTGGG	130	10
37	35	1769048	1769082	GGGCTTTATGTGATTGGGATTGGGGTTGTAACGGG	160	20		37	20	2637149	2637168	GGGGGGAGGACGGGAGGGGG	160	10
38	43	2536153	2536195	GGGGTGTAACGAGTGTACGGGCGGCTATTCAGGGCGCGTTGGG	210	70		38	19	2688017	2688035	GGGGAGGGTCAGGGTGGGG	140	10
39	42	2636086	2636127	GGGTTTCGATGGGTGAAGCCGCGGATGCTTGGGATGAGCGGG	210	60		39	39	2750134	2750172	GGGCGGAGAAGGGGCAGCCATGGGGCTGACCAAAGGGGG	210	70
40	34	2775505	2775538	GGGCATTGGGGTTGGGTTATCCACTTGCATAGGG	140	50		40	34	2828003	2828036	GGGTTTCGATGGGATCGGGCATTAGATATTTGGG	140	30
41	36	2784662	2784697	GGGCAATGGAGGGTCGCATCAGGGTCCAAAACAGGG	150	70		41	28	2869781	2869808	GGGGTGTGGGTGAAAATCATTGGGGGGG	160	10
NC_012582.1 Vibrio cholerae O395 chromosome I
#	Length (bp)	Start Position	End Position	PGQ Motifs	cG Score	cC Score		#	Length (bp)	Start Position	End Position	PGQ Motifs	cG Score	cC Score
1	39	34212	34250	GGGCGGAGAAGGGGCAGCCATGGGGCTGACCAAAGGGGG	210	70		1	32	51572	51603	GGGGATACCGCGCGGGGCAGTGAAGGGACGGG	180	60
2	34	112070	112103	GGGTTTCGATGGGATCGGGCATTAGATATTTGGG	140	30		2	43	88029	88071	GGGTTGGAGGGGGTTTCAATCAGCAACAGTTTGGGCTTGCGGG	190	60
3	28	153932	153959	GGGGTGTGGGTGAAAATCATTGGGGGGG	160	10		3	29	92980	93008	GGGCGGGCAGGGCGTGCCAGCAAGCCGGG	160	80
4	22	257737	257758	GGGATTGGGTATTGGGGACGGG	130	10		4	24	100660	100683	GGGACTAGGGAAGGGAGCCTAGGG	130	30
5	19	303034	303052	GGGGAGGGTTAGGGTGGGG	140	0		5	41	277063	277103	GGGCTAGGCACCATGGGTTTTGGTTTACCTGCGGGAATGGG	170	70
6	38	357960	357997	GGGACACAGGGGATAGCCGAGCTGCAGCAGGGTATGGG	180	70		6	41	306575	306615	GGGCAATCCACAAGGGCCTCTGCTGCTTTGGCGTGGGCGGG	170	110
7	44	363612	363655	GGGCTTGGGCTGGCGATTTCGAAAGGGATTGCCCATGTACTGGG	180	80		7	28	358480	358507	GGGATGGGATCAGGTAAGGGTGAAAGGG	150	10
8	45	438297	438341	GGGACACCAGTGGTTGTCAATGGGCGTCGGGTGCCGATTGCTGGG	200	90		8	40	401365	401404	GGGCAAAGAGTCGAGGGCTATCGGGCCAAGCACTTTCGGG	160	90
9	36	474339	474374	GGGGCTGGGTTGCAAGATAGTGGTGGGACAAGCGGG	190	40		9	42	446043	446084	GGGTGATTCCCTGGTCCTTGGGATCTTGTTCCGGGAAACGGG	160	90
10	31	475687	475717	GGGTACGCAGGGGTGGGTTATCAAAACTGGG	140	40		10	33	450549	450581	GGGATTGGGTCGATCAGGGCATTTCCAAATGGG	130	50
11	37	539013	539049	GGGATCACACGGCGCAGCGGGCCGACCACGGGTTGGG	170	110		11	21	539184	539204	GGGACGGGGCTCGGGGGCGGG	150	40
12	35	541209	541243	GGGTTAGTTTTAGTGACTGGGCCAACGGGCTCGGG	150	60		12	32	543845	543876	GGGCTAGAGGCTTGTCCTGTTGGGCGGGTGGG	170	50
13	35	648721	648755	GGGGGAAGAGGTTGGGCAGCGTGTAGGGTATCGGG	200	30		13	42	548926	548967	GGGATGGGCTCTTGTGCTGGGCCTACCACATGGATTTCGGGG	170	90
14	45	771110	771154	GGGATCGCGTTGGGGGCTTGAGTGACGATTGGGTTTTAAAACGGG	200	50		14	26	710741	710766	GGGTTGGGTTCAGGCAGGGAGATGGG	150	20
15	33	807265	807297	GGGTTTTCTCTTTTTCGGTGGGGGCCGGGAGGG	160	50		15	41	727338	727378	GGGGCAATTGGGGTGGCACTCACCGTGGGTTTGCAAAAGGG	180	70
16	24	823063	823086	GGGAAAGGGGATTGTCAGGGCGGG	140	20		16	36	728002	728037	GGGGCAAACCGATGTGGGGAGCCTGGTGGGTGTGGG	200	50
17	40	863039	863078	GGGGAGGGCACTATCTACCGCAATTTGGGTAAAGGCTGGG	160	70		17	27	794414	794440	GGGTAAAGGGCCGGGTAAAACCACGGG	120	50
18	41	1031589	1031629	GGGGCGGCCATGGGCAACGTCACAGAATGGGCAGCGACGGG	190	100		18	43	809779	809821	GGGTTATTGGGGTTGATCAGCACAATGCCACGGGTTTTCGGGG	170	70
19	33	1220334	1220366	GGGATTTGGCGGGAAATTTTGGGATCATTCGGG	140	30		19	40	856093	856132	GGGCGCAGGGCTTACGCCTTATTCACGAATGGGGGATGGG	170	80
20	17	1290670	1290686	GGGGCAGGGGGGGGGGG	40	10		20	32	868893	868924	GGGCCTCCGGGTGTGGGTAAAACCTCACTGGG	130	80
21	25	1312863	1312887	GGGTTGGGATACGTTTTGGGAGGGG	140	10		21	45	951469	951513	GGGTGAACCAACATGGGAATCCCCTTGGGGCTCTGGCCGTCCGGG	170	130
22	44	1423663	1423706	GGGAAGGGGATTGCTATGTGTTTGATGGGCGCGTTGCGGTAGGG	220	40		22	37	990335	990371	GGGCATGAAACGGTTTGGAAATGGGAAGGTGGGTGGG	190	20
23	28	1444103	1444130	GGGTGATCGCGCTTGGGGTTGGGCAGGG	160	40		23	45	1067265	1067309	GGGTCAAACACGGCACGTGGGGAAGGGCTCCACCACAAAATCGGG	160	120
24	28	1489555	1489582	GGGGCTCTCGTTTGGGCTTGGGCTGGGG	150	50		24	26	1187016	1187041	GGGCTCGGGGTGGGCGGTTTTTGGGG	160	30
25	44	1502469	1502512	GGGCGGTGTCTCATTCGCTGGCGGGGTGGGGAGTATCGCTGGGG	230	80		25	26	1215450	1215475	GGGGAGATAGGGCAATAGGGTTCGGG	140	20
26	34	1516571	1516604	GGGGTGTTTTGGGCAGCTTCGGATGTGGGCTGGG	180	40		26	33	1401029	1401061	GGGGGCTTGGGTGGTAGGCCTGCTGGGAGCGGG	200	50
27	42	1524363	1524404	GGGCTCGATCATAGGGTCGGGTACCGTTTCCAATAAGCAGGG	150	90		27	39	1534998	1535036	GGGAACCGCGCGGGCTAACTCGCGGGCGATATCTTTGGG	160	100
28	25	1560230	1560254	GGGTGCTACTGGGCTTAGGGTTGGG	130	30		28	41	1542093	1542133	GGGTTTGGGGTTCGCCGAACGGGTTATTCTTTCCAATTGGG	150	70
29	40	1569362	1569401	GGGGCTGCAAAAGTTGGGGATTCATGGGGTCGCCAACGGG	180	70		29	33	1692846	1692878	GGGATTTGGCGGGAAATTTTGGGATCATTCGGG	140	30
30	28	1601409	1601436	GGGTACGGGTGTCGCAAGGTTGGGCGGG	160	40		30	25	1785375	1785399	GGGTTGGGATACGTTTTGGGAGGGG	140	10
31	33	1649332	1649364	GGGGCTGCTGCTATCGGGTGGCGTGGGATTGGG	180	50		31	41	2161407	2161447	GGGGCGACGTACTGGGAAGGGAAATACCTTCGCAAAACGGG	160	80
32	35	1905754	1905788	GGGCTTTATGTGATTGGGATTGGGGTTGTAACGGG	160	20		32	42	2212848	2212889	GGGCTTCGACAGGGAAAATCGCTTGATGTTCGGGTGAAAGGG	170	60
33	43	2683720	2683762	GGGGTGTAACGAGTGTACGGGCGGCTATTCAGGGCGCGTTGGG	210	70		33	36	2338577	2338612	GGGTTTCCCGGGACTGTTTTGGGGAACCATGATGGG	150	60
34	42	2783636	2783677	GGGTTTCGATGGGCGAAGCGGCGGATGCGTGGGATGAGCGGG	230	60		34	24	2507504	2507527	GGGTCTAGGGTCTAGGGTCTAGGG	120	30
35	34	2923673	2923706	GGGCATTGGGGTTGGGTTATCCACTTGCATAGGG	140	50		35	19	2771808	2771826	GGGGAGGGTCAGGGTGGGG	140	10
36	36	2932830	2932865	GGGCAATGGAGGGTCGCATCAGGGTCCAAAACAGGG	150	70		36	40	2971810	2971849	GGGCGCACCTATCGGGTCACAGCCGTGGAGGGAGATCGGG	180	100
NC_012668.1 Vibrio cholerae MJ-1236 chromosome 1
#	Length (bp)	Start Position	End Position	PGQ Motifs	cG Score	cC Score		#	Length (bp)	Start Position	End Position	PGQ Motifs	cG Score	cC Score
1	24	153182	153205	GGGTCTAGGGTCTAGGGTCTAGGG	120	30		1	35	6182	6216	GGGGGAAGAGGTTGGGCAGCGTGTAGGGTATCGGG	200	30
2	19	420464	420482	GGGGAGGGTCAGGGTGGGG	140	10		2	40	97867	97906	GGGCATCGTGCAGGGCGGGTCGGTGTCGTGGCAGTTAGGG	210	70
3	40	634688	634727	GGGCGCACCTATCGGGTCACAGCCGTGGAGGGAGATCGGG	180	100		3	30	104509	104538	GGGGTATTAGGGGTCGTTTGCGGGAAGGGG	170	20
4	32	707441	707472	GGGGATACCGCGCGGGGTAGTGAAGGGACGGG	180	50		4	43	130352	130394	GGGTGCAATTTAGAGGGGGTTGGGCCTAAACGTCTCGCCTGGG	180	80
5	43	743904	743946	GGGTTGGAGGGGGTTTCAATCAGCAACAGTTTGGGCTTGCGGG	190	60		5	45	141137	141181	GGGACGGATCGTAGCGGGAGCCATGGTTCTGGTGGGTATTGTGGG	220	60
6	29	748855	748883	GGGCGGGCAGGGCGTGCCAGCAAGCCGGG	160	80		6	45	234687	234731	GGGATCGCGTTGGGGGCTTGAGTGACGATTGGGTTTTAAAACGGG	200	50
7	24	756535	756558	GGGACTAGGGAAGGGAGCCTAGGG	130	30		7	33	270910	270942	GGGTTTTCTCTTTTTCGGTGGGGGCCGGGAGGG	160	50
8	41	932242	932282	GGGCTAGGCACCATGGGTTTTGGTTTACCTGCGGGAATGGG	170	70		8	24	286706	286729	GGGAAAGGGGATTGTCAGGGCGGG	140	20
9	41	961762	961802	GGGCAATCCACAAGGGCCTCTGCTGCTTTGGCGTGGGCGGG	170	110		9	40	326682	326721	GGGGAGGGCACTATCTACCGCAATTTGGGTAAAGGCTGGG	160	70
10	19	999685	999703	GGGGAGGGCTAGGGTGGGG	140	10		10	41	495240	495280	GGGGCGGCCATGGGCAACGTCACAGAATGGGCAGCGACGGG	190	100
11	28	1013719	1013746	GGGATGGGATCAGGTAAGGGTGAAAGGG	150	10		11	17	720432	720448	GGGGCAGGGGGGGGGGG	40	10
12	40	1056604	1056643	GGGCAAAGAGTCGAGGGCTATCGGGCCAAGCACTTTCGGG	160	90		12	44	819559	819602	GGGAAGGGGATTGCTATGTGTTTGATGGGCGCGTTGCGGTAGGG	220	40
13	42	1101280	1101321	GGGTGATTCCCTGGTCCTTGGGATCTTGTTCCGGGAAACGGG	160	90		13	28	840011	840038	GGGTGATCGCGCTTGGGGTTGGGCAGGG	160	40
14	33	1105786	1105818	GGGATTGGGTCGATCAGGGCATTTCCAAATGGG	130	50		14	41	895217	895257	GGGCAGGGGGTAGGCGTGGGTATTCTGACCGCACGTTTGGG	200	70
15	21	1194535	1194555	GGGACGGGGCTCGGGGGCGGG	150	40		15	28	905194	905221	GGGGCTCTCGTTTGGGCTTGGGCTGGGG	150	50
16	32	1199196	1199227	GGGCTAGAGGCTTGTCCTGTTGGGCGGGTGGG	170	50		16	44	918108	918151	GGGCGGTGTCTCATTCGCTGGCGGGGTGGGGAGTATCGCTGGGG	230	80
17	42	1204277	1204318	GGGATGGGCTCTTGTGCTGGGCCTACCACATGGATTTCGGGG	170	90		17	32	932206	932237	GGGCGGCTTCGGATGTGGGCTGGGTAGTCGGG	180	50
18	32	1211536	1211567	GGGAAAACGGGTCCGCATCGTGATGGGTGGGG	160	50		18	42	939987	940028	GGGCTCGATCATAGGGTCGGGCACCGTTTCCAATAAGCAGGG	150	100
19	26	1398951	1398976	GGGTTGGGTTCAGGCAGGGAGATGGG	150	20		19	25	975856	975880	GGGTGCTACTGGGCTTAGGGTTGGG	130	30
20	41	1415548	1415588	GGGGCAATTGGGGTGGCACTCACCGTGGGTTTGCAAAAGGG	180	70		20	40	984988	985027	GGGGCTGCAAAAGTTGGGGATTCATGGGGTCGCCAACGGG	180	70
21	36	1416212	1416247	GGGGCAAACCGATGTGGGGAGCCTGGTGGGTGTGGG	200	50		21	28	1017035	1017062	GGGTACGGGTGTCGCAAGGTTGGGCGGG	160	40
22	27	1482625	1482651	GGGTAAAGGGCCGGGTAAAACCACGGG	120	50		22	33	1057902	1057934	GGGTGAGGGTGAACTCACGTCGGGTATGCTGGG	160	50
23	43	1497990	1498032	GGGTTATTGGGGTTGATCAGCACAATGCCACGGGTTTTCGGGG	170	70		23	30	1058313	1058342	GGGGGAAGGGAATGCTTGGGCGCTGATGGG	170	30
24	40	1544324	1544363	GGGCGCAGGGCTTACGCCTTATTCACGAATGGGGGATGGG	170	80		24	35	1304264	1304298	GGGCTTTATGTGATTGGGATTGGGGTTGTAACGGG	160	20
25	33	1557114	1557146	GGGGCCTCCGGGTGTGGGTAAAACCTCACTGGG	140	80		25	43	2154037	2154079	GGGGTGTAACGAGTGTACGGGCGGCTATTCAGGGCGCGTTGGG	210	70
26	45	1659418	1659462	GGGTGAACCAACATGGGAATCCCCTTGGGGCTCTGGCCGTCCGGG	170	130		26	42	2253970	2254011	GGGTTTCGATGGGTGAAGCCGCGGATGCTTGGGATGAGCGGG	210	60
27	37	1698285	1698321	GGGCATGAAACGGTTTGGAAATGGGAAGGTGGGTGGG	190	20		27	34	2393304	2393337	GGGCATTGGGGTTGGGTTATCCACTTGCATAGGG	140	50
28	45	1794951	1794995	GGGTCAAACACGGCACGTGGGGAAGGGCTCCACCACAAAATCGGG	160	120		28	36	2402461	2402496	GGGCAATGGAGGGTCGCATCAGGGTCCAAAACAGGG	150	70
29	26	1914030	1914055	GGGCTCGGGGTGGGCGGTTTTTGGGG	160	30		29	39	2496841	2496879	GGGCGGAGAAGGGGCAGCCATGGGGCTGACCAAAGGGGG	210	70
30	35	1941627	1941661	GGGGAGATAGGGCAATAGGGTTCGAGTTAACTGGG	160	30		30	34	2574698	2574731	GGGTTTCGATGGGATCGGGCATTAGATATTTGGG	140	30
31	33	2110855	2110887	GGGGGCTTGGGTGGTAGGCCTGCTGGGAGCGGG	200	50		31	28	2616512	2616539	GGGGTGTGGGTGAAAATCATTGGGGGGG	160	10
32	39	2244865	2244903	GGGAACCGCGCGGGCTAACTCGCGGGCGATATCTTTGGG	160	100		32	22	2734585	2734606	GGGATTGGGTATTGGGGACGGG	130	10
33	41	2251960	2252000	GGGTTTGGGGTTCGCCGAACGGGTTATTCTTTCCAATTGGG	150	70		33	19	2779897	2779915	GGGGAGGGTTAGGGTGGGG	140	0
34	41	2823270	2823310	GGGGCGACGTACTGGGAAGGGAAATACCTTCGCAAAACGGG	160	80		34	38	2817877	2817914	GGGACACAGGGGATAGCCGAGCTGCAGCAGGGTATGGG	180	70
35	42	2874709	2874750	GGGCTTCGACAGGGAAAATCGCTTGATGTTCGGGTGAAAGGG	170	60		35	44	2823529	2823572	GGGCTTGGGCTGGCGATTTCGAAAGGGATTGCCCATGTACTGGG	180	80
36	39	3047560	3047598	GGGCAGGGCATGAAAAAGCCCGTAGCGGGCTGCTACGGG	170	90		36	45	2898208	2898252	GGGACGCCAGTGGTTGTCAATGGGCGTCGGGTGCCGATTGCTGGG	210	90
37	36	3048860	3048895	GGGTTCGGGATGGTCGCGGGACCTGTGCTCGGTGGG	190	70		37	36	2934424	2934459	GGGGCTGGGTTGCAAGATAGTGGTGGGACAAGCGGG	190	40
38	36	3106621	3106656	GGGTTTCCCGGGACTGTTTTGGGGAACCATGATGGG	150	60		38	31	2935772	2935802	GGGTACGCAGGGGTGGGTTATCAAAACTGGG	140	40
								39	35	3020910	3020944	GGGTTAGTTTTAGTGACTGGGCCAACGGGCTCGGG	150	60
NC_016445.1 Vibrio cholerae O1 str. 2010EL-1786 chromosome 1,
#	Length (bp)	Start Position	End Position	PGQ Motifs	cG Score	cC Score		#	Length (bp)	Start Position	End Position	PGQ Motifs	cG Score	cC Score
1	35	6182	6216	GGGGGAAGAGGTTGGGCAGCGTGTAGGGTATCGGG	200	30		1	19	387586	387604	GGGGAGGGTCAGGGTGGGG	140	10
2	40	97867	97906	GGGCATCGTGCAGGGCGGGTCGGTGTCGTGGCAGTTAGGG	210	70		2	40	601526	601565	GGGCGCACCTATCGGGTCACAGCCGTGGAGGGAGATCGGG	180	100
3	45	135435	135479	GGGACGGATCGTAGCGGGAGCCATGGTTCTGGTGGGTATTGTGGG	220	60		3	32	673998	674029	GGGGATACCGCGCGGGGTAGTGAAGGGACGGG	180	50
4	45	226410	226454	GGGATCGCGTTGGGGGCTTGAGTGACGATTGGGTTTTAAAACGGG	200	50		4	43	710461	710503	GGGTTGGAGGGGGTTTCAATCAGCAACAGTTTGGGCTTGCGGG	190	60
5	33	262633	262665	GGGTTTTCTCTTTTTCGGTGGGGGCCGGGAGGG	160	50		5	29	715412	715440	GGGCGGGCAGGGCGTGCCAGCAAGCCGGG	160	80
6	24	278429	278452	GGGAAAGGGGATTGTCAGGGCGGG	140	20		6	24	723092	723115	GGGACTAGGGAAGGGAGCCTAGGG	130	30
7	40	318405	318444	GGGGAGGGCACTATCTACCGCAATTTGGGTAAAGGCTGGG	160	70		7	41	898799	898839	GGGCTAGGCACCATGGGTTTTGGTTTACCTGCGGGAATGGG	170	70
8	41	486452	486492	GGGGCGGCCATGGGCAACGTCACAGAATGGGCAGCGACGGG	190	100		8	41	928319	928359	GGGCAATCCACAAGGGCCTCTGCTGCTTTGGCGTGGGCGGG	170	110
9	44	810768	810811	GGGAAGGGGATTGCTATGTGTTTGATGGGCGCGTTGCGGTAGGG	220	40		9	19	966242	966260	GGGGAGGGCTAGGGTGGGG	140	10
10	28	831220	831247	GGGTGATCGCGCTTGGGGTTGGGCAGGG	160	40		10	28	980275	980302	GGGATGGGATCAGGTAAGGGTGAAAGGG	150	10
11	41	866700	866740	GGGCAGGGGGTAGGCGTGGGTATTCTGACCGCACGTTTGGG	200	70		11	40	1023157	1023196	GGGCAAAGAGTCGAGGGCTATCGGGCCAAGCACTTTCGGG	160	90
12	28	876677	876704	GGGGCTCTCGTTTGGGCTTGGGCTGGGG	150	50		12	42	1067833	1067874	GGGTGATTCCCTGGTCCTTGGGATCTTGTTCCGGGAAACGGG	160	90
13	44	889591	889634	GGGCGGTGTCTCATTCGCTGGCGGGGTGGGGAGTATCGCTGGGG	230	80		13	33	1072339	1072371	GGGATTGGGTCGATCAGGGCATTTCCAAATGGG	130	50
14	32	903688	903719	GGGCGGCTTCGGATGTGGGCTGGGTAGTCGGG	180	50		14	21	1161088	1161108	GGGACGGGGCTCGGGGGCGGG	150	40
15	42	911469	911510	GGGCTCGATCATAGGGTCGGGCACCGTTTCCAATAAGCAGGG	150	100		15	32	1165749	1165780	GGGCTAGAGGCTTGTCCTGTTGGGCGGGTGGG	170	50
16	25	947338	947362	GGGTGCTACTGGGCTTAGGGTTGGG	130	30		16	42	1170830	1170871	GGGATGGGCTCTTGTGCTGGGCCTACCACATGGATTTCGGGG	170	90
17	40	956470	956509	GGGGCTGCAAAAGTTGGGGATTCATGGGGTCGCCAACGGG	180	70		17	32	1178089	1178120	GGGAAAACGGGTCCGCATCGTGATGGGTGGGG	160	50
18	28	988516	988543	GGGTACGGGTGTCGCAAGGTTGGGCGGG	160	40		18	26	1331145	1331170	GGGTTGGGTTCAGGCAGGGAGATGGG	150	20
19	33	1029383	1029415	GGGTGAGGGTGAACTCACGTCGGGTATGCTGGG	160	50		19	41	1347742	1347782	GGGGCAATTGGGGTGGCACTCACCGTGGGTTTGCAAAAGGG	180	70
20	30	1029794	1029823	GGGGGAAGGGAATGCTTGGGCGCTGATGGG	170	30		20	36	1348406	1348441	GGGGCAAACCGATGTGGGGAGCCTGGTGGGTGTGGG	200	50
21	33	1044361	1044393	GGGGCTGCTGCTATCGGGTGGCGTGGGATTGGG	180	50		21	27	1414819	1414845	GGGTAAAGGGCCGGGTAAAACCACGGG	120	50
22	35	1293314	1293348	GGGCTTTATGTGATTGGGATTGGGGTTGTAACGGG	160	20		22	43	1430184	1430226	GGGTTATTGGGGTTGATCAGCACAATGCCACGGGTTTTCGGGG	170	70
23	43	2069271	2069313	GGGGTGTAACGAGTGTACGGGCGGCTATTCAGGGCGCGTTGGG	210	70		23	40	1476518	1476557	GGGCGCAGGGCTTACGCCTTATTCACGAATGGGGGATGGG	170	80
24	42	2169204	2169245	GGGTTTCGATGGGTGAAGCCGCGGATGCTTGGGATGAGCGGG	210	60		24	33	1489308	1489340	GGGGCCTCCGGGTGTGGGTAAAACCTCACTGGG	140	80
25	34	2308538	2308571	GGGCATTGGGGTTGGGTTATCCACTTGCATAGGG	140	50		25	45	1571886	1571930	GGGTGAACCAACATGGGAATCCCCTTGGGGCTCTGGCCGTCCGGG	170	130
26	36	2317695	2317730	GGGCAATGGAGGGTCGCATCAGGGTCCAAAACAGGG	150	70		26	37	1610753	1610789	GGGCATGAAACGGTTTGGAAATGGGAAGGTGGGTGGG	190	20
27	39	2411794	2411832	GGGCGGAGAAGGGGCAGCCATGGGGCTGACCAAAGGGGG	210	70		27	45	1687693	1687737	GGGTCAAACACGGCACGTGGGGAAGGGCTCCACCACAAAATCGGG	160	120
28	34	2489651	2489684	GGGTTTCGATGGGATCGGGCATTAGATATTTGGG	140	30		28	26	1806753	1806778	GGGCTCGGGGTGGGCGGTTTTTGGGG	160	30
29	28	2531465	2531492	GGGGTGTGGGTGAAAATCATTGGGGGGG	160	10		29	35	1834350	1834384	GGGGAGATAGGGCAATAGGGTTCGAGTTAACTGGG	160	30
30	22	2649254	2649275	GGGATTGGGTATTGGGGACGGG	130	10		30	33	2021165	2021197	GGGGGCTTGGGTGGTAGGCCTGCTGGGAGCGGG	200	50
31	19	2694559	2694577	GGGGAGGGTTAGGGTGGGG	140	0		31	39	2155173	2155211	GGGAACCGCGCGGGCTAACTCGCGGGCGATATCTTTGGG	160	100
32	38	2732539	2732576	GGGACACAGGGGATAGCCGAGCTGCAGCAGGGTATGGG	180	70		32	41	2162268	2162308	GGGTTTGGGGTTCGCCGAACGGGTTATTCTTTCCAATTGGG	150	70
33	44	2738191	2738234	GGGCTTGGGCTGGCGATTTCGAAAGGGATTGCCCATGTACTGGG	180	80		33	41	2713338	2713378	GGGGCGACGTACTGGGAAGGGAAATACCTTCGCAAAACGGG	160	80
34	45	2812872	2812916	GGGACGCCAGTGGTTGTCAATGGGCGTCGGGTGCCGATTGCTGGG	210	90		34	42	2764777	2764818	GGGCTTCGACAGGGAAAATCGCTTGATGTTCGGGTGAAAGGG	170	60
35	36	2849088	2849123	GGGGCTGGGTTGCAAGATAGTGGTGGGACAAGCGGG	190	40		35	36	2988412	2988447	GGGTTTCCCGGGACTGTTTTGGGGAACCATGATGGG	150	60
36	31	2850436	2850466	GGGTACGCAGGGGTGGGTTATCAAAACTGGG	140	40
37	35	2915820	2915854	GGGTTAGTTTTAGTGACTGGGCCAACGGGCTCGGG	150	60
NC_016944.1 Vibrio cholerae IEC224 chromosome I
#	Length (bp)	Start Position	End Position	PGQ Motifs	cG Score	cC Score		#	Length (bp)	Start Position	End Position	PGQ Motifs	cG Score	cC Score
1	40	124357	124396	GGGCGCACCTATCGGGTCACAGCCGTGGAGGGAGATCGGG	180	100		1	32	73929	73960	GGGGATACCGCGCGGGGTAGTGAAGGGACGGG	180	50
2	22	223997	224018	GGGATTGGGTATTGGGGACGGG	130	10		2	43	110392	110434	GGGTTGGAGGGGGTTTCAATCAGCAACAGTTTGGGCTTGCGGG	190	60
3	19	270563	270581	GGGGAGGGTTAGGGTGGGG	140	0		3	29	115343	115371	GGGCGGGCAGGGCGTGCCAGCAAGCCGGG	160	80
4	38	308543	308580	GGGACACAGGGGATAGCCGAGCTGCAGCAGGGTATGGG	180	70		4	24	123023	123046	GGGACTAGGGAAGGGAGCCTAGGG	130	30
5	44	314195	314238	GGGCTTGGGCTGGCGATTTCGAAAGGGATTGCCCATGTACTGGG	180	80		5	41	298729	298769	GGGCTAGGCACCATGGGTTTTGGTTTACCTGCGGGAATGGG	170	70
6	45	388875	388919	GGGACGCCAGTGGTTGTCAATGGGCGTCGGGTGCCGATTGCTGGG	210	90		6	41	328249	328289	GGGCAATCCACAAGGGCCTCTGCTGCTTTGGCGTGGGCGGG	170	110
7	36	424916	424951	GGGGCTGGGTTGCAAGATAGTGGTGGGACAAGCGGG	190	40		7	19	366172	366190	GGGGAGGGCTAGGGTGGGG	140	10
8	31	426264	426294	GGGTACGCAGGGGTGGGTTATCAAAACTGGG	140	40		8	28	380206	380233	GGGATGGGATCAGGTAAGGGTGAAAGGG	150	10
9	35	491675	491709	GGGTTAGTTTTAGTGACTGGGCCAACGGGCTCGGG	150	60		9	40	423091	423130	GGGCAAAGAGTCGAGGGCTATCGGGCCAAGCACTTTCGGG	160	90
10	44	613151	613194	GGGTTATCGTTTGGGGTCGCTTCCGGGGCAGGAGCAGAGACGGG	210	80		10	42	467767	467808	GGGTGATTCCCTGGTCCTTGGGATCTTGTTCCGGGAAACGGG	160	90
11	35	623549	623583	GGGGGAAGAGGTTGGGCAGCGTGTAGGGTATCGGG	200	30		11	33	472273	472305	GGGATTGGGTCGATCAGGGCATTTCCAAATGGG	130	50
12	45	745945	745989	GGGATCGCGTTGGGGGCTTGAGTGACGATTGGGTTTTAAAACGGG	200	50		12	21	561022	561042	GGGACGGGGCTCGGGGGCGGG	150	40
13	33	782153	782185	GGGTTTTCTCTTTTTCGGTGGGGGCCGGGAGGG	160	50		13	32	565683	565714	GGGCTAGAGGCTTGTCCTGTTGGGCGGGTGGG	170	50
14	24	797949	797972	GGGAAAGGGGATTGTCAGGGCGGG	140	20		14	42	570764	570805	GGGATGGGCTCTTGTGCTGGGCCTACCACATGGATTTCGGGG	170	90
15	40	837925	837964	GGGGAGGGCACTATCTACCGCAATTTGGGTAAAGGCTGGG	160	70		15	32	578006	578037	GGGAAAACGGGTCCGCATCGTGATGGGTGGGG	160	50
16	41	1006480	1006520	GGGGCGGCCATGGGCAACGTCACAGAATGGGCAGCGACGGG	190	100		16	26	732312	732337	GGGTTGGGTTCAGGCAGGGAGATGGG	150	20
17	17	1231672	1231688	GGGGCAGGGGGGGGGGG	40	10		17	41	748909	748949	GGGGCAATTGGGGTGGCACTCACCGTGGGTTTGCAAAAGGG	180	70
18	44	1330799	1330842	GGGAAGGGGATTGCTATGTGTTTGATGGGCGCGTTGCGGTAGGG	220	40		18	36	749573	749608	GGGGCAAACCGATGTGGGGAGCCTGGTGGGTGTGGG	200	50
19	28	1351252	1351279	GGGTGATCGCGCTTGGGGTTGGGCAGGG	160	40		19	27	815986	816012	GGGTAAAGGGCCGGGTAAAACCACGGG	120	50
20	41	1386731	1386771	GGGCAGGGGGTAGGCGTGGGTATTCTGACCGCACGTTTGGG	200	70		20	43	831351	831393	GGGTTATTGGGGTTGATCAGCACAATGCCACGGGTTTTCGGGG	170	70
21	28	1396708	1396735	GGGGCTCTCGTTTGGGCTTGGGCTGGGG	150	50		21	40	877685	877724	GGGCGCAGGGCTTACGCCTTATTCACGAATGGGGGATGGG	170	80
22	44	1409622	1409665	GGGCGGTGTCTCATTCGCTGGCGGGGTGGGGAGTATCGCTGGGG	230	80		22	33	890475	890507	GGGGCCTCCGGGTGTGGGTAAAACCTCACTGGG	140	80
23	32	1423720	1423751	GGGCGGCTTCGGATGTGGGCTGGGTAGTCGGG	180	50		23	45	973052	973096	GGGTGAACCAACATGGGAATCCCCTTGGGGCTCTGGCCGTCCGGG	170	130
24	42	1431501	1431542	GGGCTCGATCATAGGGTCGGGCACCGTTTCCAATAAGCAGGG	150	100		24	37	1011921	1011957	GGGCATGAAACGGTTTGGAAATGGGAAGGTGGGTGGG	190	20
25	25	1467370	1467394	GGGTGCTACTGGGCTTAGGGTTGGG	130	30		25	45	1088860	1088904	GGGTCAAACACGGCACGTGGGGAAGGGCTCCACCACAAAATCGGG	160	120
26	40	1476502	1476541	GGGGCTGCAAAAGTTGGGGATTCATGGGGTCGCCAACGGG	180	70		26	26	1207920	1207945	GGGCTCGGGGTGGGCGGTTTTTGGGG	160	30
27	28	1508549	1508576	GGGTACGGGTGTCGCAAGGTTGGGCGGG	160	40		27	35	1237575	1237609	GGGGAGATAGGGCAATAGGGTTCGAGTTAACTGGG	160	30
28	33	1549416	1549448	GGGTGAGGGTGAACTCACGTCGGGTATGCTGGG	160	50		28	25	1371199	1371223	GGGCTTACATGGGCGAATGGGCGGG	130	40
29	30	1549827	1549856	GGGGGAAGGGAATGCTTGGGCGCTGATGGG	170	30		29	27	1378254	1378280	GGGGTGGCAGGGGGGGAGGGTGCGGGG	210	20
30	33	1567112	1567144	GGGGCTGCTGCTATCGGGTGGCGTGGGATTGGG	180	50		30	33	1477207	1477239	GGGGGCTTGGGTGGTAGGCCTGCTGGGAGCGGG	200	50
31	35	1868222	1868256	GGGCTTTATGTGATTGGGATTGGGGTTGTAACGGG	160	20		31	39	1611217	1611255	GGGAACCGCGCGGGCTAACTCGCGGGCGATATCTTTGGG	160	100
32	43	2645416	2645458	GGGGTGTAACGAGTGTACGGGCGGCTATTCAGGGCGCGTTGGG	210	70		32	41	1618312	1618352	GGGTTTGGGGTTCGCCGAACGGGTTATTCTTTCCAATTGGG	150	70
33	42	2745348	2745389	GGGTTTCGATGGGTGAAGCCGCGGATGCTTGGGATGAGCGGG	210	60		33	41	2169893	2169933	GGGGCGACGTACTGGGAAGGGAAATACCTTCGCAAAACGGG	160	80
34	34	2884682	2884715	GGGCATTGGGGTTGGGTTATCCACTTGCATAGGG	140	50		34	42	2221332	2221373	GGGCTTCGACAGGGAAAATCGCTTGATGTTCGGGTGAAAGGG	170	60
35	36	2893839	2893874	GGGCAATGGAGGGTCGCATCAGGGTCCAAAACAGGG	150	70		35	36	2347120	2347155	GGGTTTCCCGGGACTGTTTTGGGGAACCATGATGGG	150	60
								36	24	2540283	2540306	GGGTCTAGGGTCTAGGGTCTAGGG	120	30
								37	19	2788918	2788936	GGGGAGGGTCAGGGTGGGG	140	10
								38	39	2865032	2865070	GGGCGGAGAAGGGGCAGCCATGGGGCTGACCAAAGGGGG	210	70
								39	34	2942895	2942928	GGGTTTCGATGGGATCGGGCATTAGATATTTGGG	140	30
								40	28	2984708	2984735	GGGGTGTGGGTGAAAATCATTGGGGGGG	160	10
NZ_CP007634.1 Vibrio cholerae strain 2012EL-2176 chromosome 1,
#	Length (bp)	Start Position	End Position	PGQ Motifs	cG Score	cC Score		#	Length (bp)	Start Position	End Position	PGQ Motifs	cG Score	cC Score
1	35	6182	6216	GGGGGAAGAGGTTGGGCAGCGTGTAGGGTATCGGG	200	30		1	19	398672	398690	GGGGAGGGTCAGGGTGGGG	140	10
2	40	97867	97906	GGGCATCGTGCAGGGCGGGTCGGTGTCGTGGCAGTTAGGG	210	70		2	40	612896	612935	GGGCGCACCTATCGGGTCACAGCCGTGGAGGGAGATCGGG	180	100
3	40	109044	109083	GGGCATCGTGCAGGGCGGGTCGGTGTCGTGGCAGTTAGGG	210	70		3	32	685362	685393	GGGGATACCGCGCGGGGTAGTGAAGGGACGGG	180	50
4	45	130359	130403	GGGACGGATCGTAGCGGGAGCCATGGTTCTGGTGGGTATTGTGGG	220	60		4	43	721825	721867	GGGTTGGAGGGGGTTTCAATCAGCAACAGTTTGGGCTTGCGGG	190	60
5	45	221334	221378	GGGATCGCGTTGGGGGCTTGAGTGACGATTGGGTTTTAAAACGGG	200	50		5	29	726776	726804	GGGCGGGCAGGGCGTGCCAGCAAGCCGGG	160	80
6	33	257557	257589	GGGTTTTCTCTTTTTCGGTGGGGGCCGGGAGGG	160	50		6	24	734456	734479	GGGACTAGGGAAGGGAGCCTAGGG	130	30
7	24	273353	273376	GGGAAAGGGGATTGTCAGGGCGGG	140	20		7	41	910163	910203	GGGCTAGGCACCATGGGTTTTGGTTTACCTGCGGGAATGGG	170	70
8	40	313329	313368	GGGGAGGGCACTATCTACCGCAATTTGGGTAAAGGCTGGG	160	70		8	41	939683	939723	GGGCAATCCACAAGGGCCTCTGCTGCTTTGGCGTGGGCGGG	170	110
9	41	481884	481924	GGGGCGGCCATGGGCAACGTCACAGAATGGGCAGCGACGGG	190	100		9	19	977606	977624	GGGGAGGGCTAGGGTGGGG	140	10
10	17	707076	707092	GGGGCAGGGGGGGGGGG	40	10		10	28	991640	991667	GGGATGGGATCAGGTAAGGGTGAAAGGG	150	10
11	44	806203	806246	GGGAAGGGGATTGCTATGTGTTTGATGGGCGCGTTGCGGTAGGG	220	40		11	40	1034525	1034564	GGGCAAAGAGTCGAGGGCTATCGGGCCAAGCACTTTCGGG	160	90
12	28	826655	826682	GGGTGATCGCGCTTGGGGTTGGGCAGGG	160	40		12	42	1079201	1079242	GGGTGATTCCCTGGTCCTTGGGATCTTGTTCCGGGAAACGGG	160	90
13	41	862135	862175	GGGCAGGGGGTAGGCGTGGGTATTCTGACCGCACGTTTGGG	200	70		13	33	1083707	1083739	GGGATTGGGTCGATCAGGGCATTTCCAAATGGG	130	50
14	28	872112	872139	GGGGCTCTCGTTTGGGCTTGGGCTGGGG	150	50		14	21	1173769	1173789	GGGACGGGGCTCGGGGGCGGG	150	40
15	44	885026	885069	GGGCGGTGTCTCATTCGCTGGCGGGGTGGGGAGTATCGCTGGGG	230	80		15	32	1178430	1178461	GGGCTAGAGGCTTGTCCTGTTGGGCGGGTGGG	170	50
16	32	899124	899155	GGGCGGCTTCGGATGTGGGCTGGGTAGTCGGG	180	50		16	42	1183511	1183552	GGGATGGGCTCTTGTGCTGGGCCTACCACATGGATTTCGGGG	170	90
17	42	906905	906946	GGGCTCGATCATAGGGTCGGGCACCGTTTCCAATAAGCAGGG	150	100		17	32	1190770	1190801	GGGAAAACGGGTCCGCATCGTGATGGGTGGGG	160	50
18	25	942774	942798	GGGTGCTACTGGGCTTAGGGTTGGG	130	30		18	26	1345076	1345101	GGGTTGGGTTCAGGCAGGGAGATGGG	150	20
19	40	951906	951945	GGGGCTGCAAAAGTTGGGGATTCATGGGGTCGCCAACGGG	180	70		19	41	1361673	1361713	GGGGCAATTGGGGTGGCACTCACCGTGGGTTTGCAAAAGGG	180	70
20	28	983953	983980	GGGTACGGGTGTCGCAAGGTTGGGCGGG	160	40		20	36	1362337	1362372	GGGGCAAACCGATGTGGGGAGCCTGGTGGGTGTGGG	200	50
21	33	1024820	1024852	GGGTGAGGGTGAACTCACGTCGGGTATGCTGGG	160	50		21	27	1428750	1428776	GGGTAAAGGGCCGGGTAAAACCACGGG	120	50
22	30	1025231	1025260	GGGGGAAGGGAATGCTTGGGCGCTGATGGG	170	30		22	43	1444115	1444157	GGGTTATTGGGGTTGATCAGCACAATGCCACGGGTTTTCGGGG	170	70
23	33	1039798	1039830	GGGGCTGCTGCTATCGGGTGGCGTGGGATTGGG	180	50		23	40	1490449	1490488	GGGCGCAGGGCTTACGCCTTATTCACGAATGGGGGATGGG	170	80
24	35	1291147	1291181	GGGCTTTATGTGATTGGGATTGGGGTTGTAACGGG	160	20		24	33	1503239	1503271	GGGGCCTCCGGGTGTGGGTAAAACCTCACTGGG	140	80
25	43	2069671	2069713	GGGGTGTAACGAGTGTACGGGCGGCTATTCAGGGCGCGTTGGG	210	70		25	45	1585817	1585861	GGGTGAACCAACATGGGAATCCCCTTGGGGCTCTGGCCGTCCGGG	170	130
26	42	2169604	2169645	GGGTTTCGATGGGTGAAGCCGCGGATGCTTGGGATGAGCGGG	210	60		26	37	1624684	1624720	GGGCATGAAACGGTTTGGAAATGGGAAGGTGGGTGGG	190	20
27	34	2308938	2308971	GGGCATTGGGGTTGGGTTATCCACTTGCATAGGG	140	50		27	45	1701624	1701668	GGGTCAAACACGGCACGTGGGGAAGGGCTCCACCACAAAATCGGG	160	120
28	36	2318095	2318130	GGGCAATGGAGGGTCGCATCAGGGTCCAAAACAGGG	150	70		28	26	1820684	1820709	GGGCTCGGGGTGGGCGGTTTTTGGGG	160	30
29	39	2412194	2412232	GGGCGGAGAAGGGGCAGCCATGGGGCTGACCAAAGGGGG	210	70		29	35	1850675	1850709	GGGGAGATAGGGCAATAGGGTTCGAGTTAACTGGG	160	30
30	34	2490045	2490078	GGGTTTCGATGGGATCGGGCATTAGATATTTGGG	140	30		30	33	2037492	2037524	GGGGGCTTGGGTGGTAGGCCTGCTGGGAGCGGG	200	50
31	28	2531859	2531886	GGGGTGTGGGTGAAAATCATTGGGGGGG	160	10		31	39	2171502	2171540	GGGAACCGCGCGGGCTAACTCGCGGGCGATATCTTTGGG	160	100
32	22	2649932	2649953	GGGATTGGGTATTGGGGACGGG	130	10		32	41	2178597	2178637	GGGTTTGGGGTTCGCCGAACGGGTTATTCTTTCCAATTGGG	150	70
33	19	2695237	2695255	GGGGAGGGTTAGGGTGGGG	140	0		33	41	2730178	2730218	GGGGCGACGTACTGGGAAGGGAAATACCTTCGCAAAACGGG	160	80
34	38	2733217	2733254	GGGACACAGGGGATAGCCGAGCTGCAGCAGGGTATGGG	180	70		34	42	2781617	2781658	GGGCTTCGACAGGGAAAATCGCTTGATGTTCGGGTGAAAGGG	170	60
35	44	2738869	2738912	GGGCTTGGGCTGGCGATTTCGAAAGGGATTGCCCATGTACTGGG	180	80		35	36	3000176	3000211	GGGTTTCCCGGGACTGTTTTGGGGAACCATGATGGG	150	60
36	45	2813549	2813593	GGGACGCCAGTGGTTGTCAATGGGCGTCGGGTGCCGATTGCTGGG	210	90
37	36	2860853	2860888	GGGGCTGGGTTGCAAGATAGTGGTGGGACAAGCGGG	190	40
38	31	2862201	2862231	GGGTACGCAGGGGTGGGTTATCAAAACTGGG	140	40
39	35	2927584	2927618	GGGTTAGTTTTAGTGACTGGGCCAACGGGCTCGGG	150	60
NZ_CP012997.1 Vibrio cholerae strain 2012Env-9 chromosome 1
								#	Length (bp)	Start Position	End Position	PGQ Motifs	cG Score	cC Score
#	Length (bp)	Start Position	End Position	PGQ Motifs	cG Score	cC Score		1	38	48728	48765	GGGTCGGGGAGTGGGCAATCCGCCGCAAAACGGACGGG	180	90
1	37	895	931	GGGCTTACTTCCTGTACGAGTGGGCGGGCATCCCGGG	150	100		2	36	147231	147266	GGGCGACGGCCTTTCATGCCGGGAATGGGTTTGGGG	170	70
2	31	162420	162450	GGGTGCTCGAAGGGACGAGTGTGGGCGTGGG	180	40		3	31	308560	308590	GGGTCGGGAGAAAGGGCATCAAGTGAAAGGG	150	30
3	28	198652	198679	GGGGAATATTGTCGGGCCCGGGCAGGGG	150	50		4	36	334583	334618	GGGTTTAACTTGGGGTGCGGGTCATATTCGCTGGGG	160	50
4	22	245799	245820	GGGAAGGGGCGGGAATAGTGGG	140	10		5	33	335983	336015	GGGCCACACTGTTTGGGGCCGGGATAGTTTGGG	150	60
5	41	261743	261783	GGGATCCGTATCCCCGGGGTATGGAATGCATGGGAAGCGGG	180	80		6	28	345752	345779	GGGGTGGAAGGGAATGCATGGGGTTGGG	170	10
6	27	278560	278586	GGGTGGGCGTTGGGGTTCACCTTTGGG	140	40		7	33	388832	388864	GGGTCTGTTGGGGATACAAGGGGGATCCGCGGG	170	50
7	39	282645	282683	GGGGAAGTGATTCGCCAGTGGGCTTTAGCGGGAATGGGG	190	50		8	45	400549	400593	GGGTAACAAAACCTTTGTGCTGGGTGAGTCTGGGCATATTGCGGG	170	70
8	44	335140	335183	GGGGTTAGTTAGGGTCGTCTCGGTGAGGGTGATTTTATCTAGGG	190	40		9	19	463656	463674	GGGGAGGGTTAGGGTGGGG	140	0
9	33	353270	353302	GGGTCCCAAGTCGGGCCCGGGTTCCAACTCGGG	130	110		10	42	496574	496615	GGGTGTTTCTAATGGGCAGGGATCTCAAAGCTTTGAAGAGGG	160	50
10	45	364365	364409	GGGAAAGTTGCACGGGGTTACTACAATTTAATGGGTCGTGATGGG	180	50		11	39	503275	503313	GGGCAATCGTTGGGTTTGGTGGGGGAAAGTGGTTCAGGG	200	30
11	20	383888	383907	GGGCGGGCATTTGGGGCGGG	130	30		12	38	856267	856304	GGGTTTGGGTTACACCATGGGTGACCTCTACTTCGGGG	140	80
12	39	426849	426887	GGGGGCTGGCATGGGCATGATGGCGGGCATGCAAGCGGG	210	70		13	40	907663	907702	GGGGAGCTACGCATCAACAGTGTGGGCGGGCATATTGGGG	180	70
13	44	486118	486161	GGGTCGAGCATGGGGACGCTGTTATTAACGGGCATTGTGATGGG	190	60		14	45	937464	937508	GGGGCTAGAACGTCAAGTGGGTGAAGGGGGTATGCTGCTCTCGGG	210	70
14	27	552967	552993	GGGGAGGGAAAATCATTAGGGGTAGGG	140	10		15	39	976810	976848	GGGCGCTCTTCGGTTTTGATGGGTGCGGCAGGGCAGGGG	200	70
15	27	616207	616233	GGGTGGGAAAATTGGGGTATACACGGG	130	20		16	28	992372	992399	GGGTACGGGTGTCGCAAGGTTGGGCGGG	160	40
16	33	620554	620586	GGGGCGTGTTTGGGGTGGGCATTTGCTCGAGGG	180	40		17	44	1051745	1051788	GGGATCATGACGGGCGTTATCTTGGGTATTGGTCGCGCTCTGGG	180	80
17	39	824381	824419	GGGTATGGGTATTCCACAAGGGATTACCTTGATCGTGGG	140	60		18	36	1102647	1102682	GGGTTGGGTATTAGGTACGCAAGGTGAAGGGCGGGG	190	30
18	37	826838	826874	GGGATCGCATTTTTGGGCTCACAAGGGGATATTTGGG	140	50		19	36	1108704	1108739	GGGGTTGCACTGGGAATGGTGGGGGGCTACTGGGGG	210	40
19	42	953810	953851	GGGTAATAAAAAACCCAGCGCGGGGCTGGGTTGGATTTGGGG	180	60
20	38	996561	996598	GGGCTGACTTGGGAAGGGGTGCGGCCAATATCGTTGGG	180	60
21	34	1073327	1073360	GGGATGGGGAAGCGGTAGACGAATACAGGGCGGG	180	40
NZ_AP014524.1 Vibrio cholerae MS6 DNA, complete genome, chromosome 1
#	Length (bp)	Start Position	End Position	PGQ Motifs	cG Score	cC Score		#	Length (bp)	Start Position	End Position	PGQ Motifs	cG Score	cC Score
1	20	53721	53740	GGGGGGAAGGGCGTAAAGGG	130	10		1	40	116979	117018	GGGCGCACCTATCGGGTCACAGCCGTGGAGGGAGATCGGG	180	100
2	22	102704	102725	GGGATTGGGTATTGGGGACGGG	130	10		2	32	189469	189500	GGGGATACCGCGCGGGGTAGTGAAGGGACGGG	180	50
3	19	148009	148027	GGGGAGGGTTAGGGTGGGG	140	0		3	43	225939	225981	GGGTTGGAGGGGGTTTCAATCAGCAACAGTTTGGGCTTGCGGG	190	60
4	38	185987	186024	GGGACACAGGGGATAGCCGAGCTGCAGCAGGGTATGGG	180	70		4	29	230890	230918	GGGCGGGCAGGGCGTGCCAGCAAGCCGGG	160	80
5	44	191639	191682	GGGCTTGGGCTGGCGATTTCGAAAGGGATTGCCCATGTACTGGG	180	80		5	24	238570	238593	GGGACTAGGGAAGGGAGCCTAGGG	130	30
6	45	265966	266010	GGGACGCCAGTGGTTGTCAATGGGCGTCGGGTGCCGATTGCTGGG	210	90		6	41	414356	414396	GGGCTAGGCACCATGGGTTTTGGTTTACCTGCGGGAATGGG	170	70
7	36	302007	302042	GGGGCTGGGTTGCAAGATAGTGGTGGGACAAGCGGG	190	40		7	19	481798	481816	GGGGAGGGCTAGGGTGGGG	140	10
8	31	303355	303385	GGGTACGCAGGGGTGGGTTATCAAAACTGGG	140	40		8	39	495745	495783	GGGCTCCATAGAGCAGGGTGCCAGGTAACGCCTGGGGGG	180	90
9	36	316497	316532	GGGGGGATGGTTGGGTGTCGGCTTAGATGAATGGGG	200	20		9	28	495837	495864	GGGATGGGATCAGGTAAGGGTGAAAGGG	150	10
10	37	366569	366605	GGGATCACACGGCGCAGCGGGCCGACCACGGGTTGGG	170	110		10	40	538722	538761	GGGCAAAGAGTCGAGGGCTATCGGGCCAAGCACTTTCGGG	160	90
11	35	368765	368799	GGGTTAGTTTTAGTGACTGGGCCAACGGGGTCGGG	160	50		11	42	583400	583441	GGGTGATTCCCTGGTCCTTGGGATCTTGTTCCGGGAAACGGG	160	90
12	35	476174	476208	GGGGGAAGAGGTTGGGCAGCGTGTAGGGTATCGGG	200	30		12	33	587906	587938	GGGATTGGGTCGATCAGGGCATTTCCAAATGGG	130	50
13	45	598571	598615	GGGATCGCGTTGGGGGCTTGAGTGACGATTGGGTTTTAAAACGGG	200	50		13	21	676655	676675	GGGACGGGGCTCGGGGGCGGG	150	40
14	33	634794	634826	GGGTTTTCTCTTTTTCGGTGGGGGCCGGGAGGG	160	50		14	32	681316	681347	GGGCTAGAGGCTTGTCCTGTTGGGCGGGTGGG	170	50
15	24	650590	650613	GGGAAAGGGGATTGTCAGGGCGGG	140	20		15	42	686397	686438	GGGATGGGCTCTTGTGCTGGGCCTACCACATGGATTTCGGGG	170	90
16	40	690566	690605	GGGGAGGGCACTATCTACCGCAATTTGGGTAAAGGCTGGG	160	70		16	32	693656	693687	GGGAAAACGGGTCCGCATCGTGATGGGTGGGG	160	50
17	41	858781	858821	GGGGCGGCCATGGGCAACGTCACAGAATGGGCAGCGACGGG	190	100		17	26	848077	848102	GGGTTGGGTTCAGGCAGGGAGATGGG	150	20
18	36	877221	877256	GGGGGGCGGCATGGTGGGCGCGGCTGCTGCACTGGG	210	80		18	41	864674	864714	GGGGCAATTGGGGTGGCACTCACCGTGGGTTTGCAAAAGGG	180	70
19	37	1007296	1007332	GGGGATTGTTGTGGGACGACGCCAAAAGAGAGGGGGG	190	40		19	36	865338	865373	GGGGCAAACCGATGTGGGGAGCCTGGTGGGTGTGGG	200	50
20	38	1031849	1031886	GGGATGAAGATCTGCTCGGGGGGCATTATCGGCATGGG	170	60		20	27	936440	936466	GGGTAAAGGGCCGGGTAAAACCACGGG	120	50
21	17	1083991	1084007	GGGGCAGGGGGGGGGGG	40	10		21	43	951805	951847	GGGTTATTGGGGTTGATCAGCACAATGCCACGGGTTTTCGGGG	170	70
22	35	1124161	1124195	GGGTCGAGAGCAGCTGGGTATTGTGAGTTGGGGGG	190	30		22	40	998570	998609	GGGCGCAGGGCTTACGCCTTATTCACGAATGGGGGATGGG	170	80
23	44	1183116	1183159	GGGAAGGGGATTGCTATGTGTTTGATGGGCGCGTTGCGGTAGGG	220	40		23	33	1011360	1011392	GGGGCCTCCGGGTGTGGGTAAAACCTCACTGGG	140	80
24	28	1203568	1203595	GGGTGATCGCGCTTGGGGTTGGGCAGGG	160	40		24	45	1093927	1093971	GGGTGAACCAACATGGGAATCCCCTTGGGGCTCTGGCCGTCCGGG	170	130
25	41	1239048	1239088	GGGCAGGGGGTAGGCGTGGGTATTCTGACCGCACGTTTGGG	200	70		25	37	1132792	1132828	GGGCATGAAACGGTTTGGAAATGGGAAGGTGGGTGGG	190	20
26	28	1249025	1249052	GGGGCTCTCGTTTGGGCTTGGGCTGGGG	150	50		26	45	1209731	1209775	GGGTCAAACACGGCACGTGGGGAAGGGCTCCACCACAAAATCGGG	160	120
27	44	1261939	1261982	GGGCGGTGTCTCATTCGCTGGCGGGGTGGGGAGTATCGCTGGGG	230	80		27	29	1219222	1219250	GGGCATTGCCAGCATTCGGCGGGGGGGGG	70	60
28	33	1264681	1264713	GGGGGGCGAGTGGGAAGTTCGCTAGACGCAGGG	180	50		28	26	1328775	1328800	GGGCTCGGGGTGGGCGGTTTTTGGGG	160	30
29	32	1276037	1276068	GGGCGGCTTCGGATGTGGGCTGGGTAGTCGGG	180	50		29	35	1356372	1356406	GGGGAGATAGGGCAATAGGGTTCGAGTTAACTGGG	160	30
30	42	1283818	1283859	GGGCTCGATCATAGGGTCGGGCACCGTTTCCAATAAGCAGGG	150	100		30	33	1554370	1554402	GGGGGCTTGGGTGGTAGGCCTGCTGGGAGCGGG	200	50
31	25	1319729	1319753	GGGTGCTACTGGGCTTAGGGTTGGG	130	30		31	39	1688421	1688459	GGGAACCGCGCGGGCTAACTCGCGGGCGATATCTTTGGG	160	100
32	40	1328861	1328900	GGGGCTGCAAAAGTTGGGGATTCATGGGGGCGCCAACGGG	190	70		32	41	1695516	1695556	GGGTTTGGGGTTCGCCGAACGGGTTATTCTTTCCAATTGGG	150	70
33	28	1360907	1360934	GGGTACGGGTGTCGCAAGGTTGGGCGGG	160	40		33	41	2246773	2246813	GGGGCGACGTACTGGGAAGGGAAATACCTTCGCAGAACGGG	170	80
34	33	1401773	1401805	GGGTGAGGGTGAACTCACGTCGGGTATGCTGGG	160	50		34	42	2298212	2298253	GGGCTTCGACAGGGAAAATCGCTTGATGTTCGGGTGAAAGGG	170	60
35	30	1402184	1402213	GGGGGAAGGGAATGCTTGGGCGCTGATGGG	170	30		35	36	2424016	2424051	GGGTTTCCCGGGACTGTTTTGGGGAACCATGATGGG	150	60
36	33	1419968	1420000	GGGGCTGCTGCTATCGGGTGGCGTGGGATTGGG	180	50		36	24	2592713	2592736	GGGTCTAGGGTCTAGGGTCTAGGG	120	30
37	33	1426999	1427031	GGGGCTGCTGCTATCGGGTGGCGTGGGATTGGG	180	50		37	20	2788867	2788886	GGGGGGAGGACGGGAGGGGG	160	10
38	35	1676879	1676913	GGGCTTTATGTGATTGGGATTGGGGTTGTAACGGG	160	20		38	19	2839732	2839750	GGGGAGGGTCAGGGTGGGG	140	10
39	43	2459311	2459353	GGGGTGTAACGAGTGTACGGGCGGCTATTCAGGGCGCGTTGGG	210	70
40	42	2559243	2559284	GGGTTTCGATGGGCGAAGCGGCGGATGCGTGGGATGAGCGGG	230	60
41	34	2698656	2698689	GGGCATTGGGGTTGGGTTATCCACTTGCATAGGG	140	50
42	36	2707813	2707848	GGGCAATGGAGGGTCGCATCAGGGTCCAAAACAGGG	150	70
43	39	2801919	2801957	GGGCGGAGAAGGGGCAGCCATGGGGCTGACCAAAGGGGG	210	70
44	34	2879793	2879826	GGGTTTCGATGGGATCGGGCATTAGATATTTGGG	140	30
45	28	2921603	2921630	GGGGTGTGGGTGAAAATCATTGGGGGGG	160	10
NZ_CP009042.1 Vibrio cholerae O1 biovar El Tor strain FJ147 chromosome I, complete sequence
#	Length (bp)	Start Position	End Position	PGQ Motifs	cG Score	cC Score		#	Length (bp)	Start Position	End Position	PGQ Motifs	cG Score	cC Score
1	40	124360	124399	GGGCGCACCTATCGGGTCACAGCCGTGGAGGGAGATCGGG	180	100		1	32	73640	73671	GGGGATACCGCGCGGGGTAGTGAAGGGACGGG	180	50
2	22	223990	224011	GGGATTGGGTATTGGGGACGGG	130	10		2	43	110103	110145	GGGTTGGAGGGGGTTTCAATCAGCAACAGTTTGGGCTTGCGGG	190	60
3	19	269295	269313	GGGGAGGGTTAGGGTGGGG	140	0		3	29	115054	115082	GGGCGGGCAGGGCGTGCCAGCAAGCCGGG	160	80
4	38	307275	307312	GGGACACAGGGGATAGCCGAGCTGCAGCAGGGTATGGG	180	70		4	24	122734	122757	GGGACTAGGGAAGGGAGCCTAGGG	130	30
5	44	312927	312970	GGGCTTGGGCTGGCGATTTCGAAAGGGATTGCCCATGTACTGGG	180	80		5	41	298444	298484	GGGCTAGGCACCATGGGTTTTGGTTTACCTGCGGGAATGGG	170	70
6	45	387607	387651	GGGACGCCAGTGGTTGTCAATGGGCGTCGGGTGCCGATTGCTGGG	210	90		6	41	327965	328005	GGGCAATCCACAAGGGCCTCTGCTGCTTTGGCGTGGGCGGG	170	110
7	36	423649	423684	GGGGCTGGGTTGCAAGATAGTGGTGGGACAAGCGGG	190	40		7	19	365888	365906	GGGGAGGGCTAGGGTGGGG	140	10
8	31	424997	425027	GGGTACGCAGGGGTGGGTTATCAAAACTGGG	140	40		8	28	379922	379949	GGGATGGGATCAGGTAAGGGTGAAAGGG	150	10
9	35	490381	490415	GGGTTAGTTTTAGTGACTGGGCCAACGGGCTCGGG	150	60		9	40	422807	422846	GGGCAAAGAGTCGAGGGCTATCGGGCCAAGCACTTTCGGG	160	90
10	35	612120	612154	GGGGGAAGAGGTTGGGCAGCGTGTAGGGTATCGGG	200	30		10	42	467483	467524	GGGTGATTCCCTGGTCCTTGGGATCTTGTTCCGGGAAACGGG	160	90
11	40	703805	703844	GGGCATCGTGCAGGGCGGGTCGGTGTCGTGGCAGTTAGGG	210	70		11	33	471989	472021	GGGATTGGGTCGATCAGGGCATTTCCAAATGGG	130	50
12	45	741373	741417	GGGACGGATCGTAGCGGGAGCCATGGTTCTGGTGGGTATTGTGGG	220	60		12	21	562051	562071	GGGACGGGGCTCGGGGGCGGG	150	40
13	45	832349	832393	GGGATCGCGTTGGGGGCTTGAGTGACGATTGGGTTTTAAAACGGG	200	50		13	32	566712	566743	GGGCTAGAGGCTTGTCCTGTTGGGCGGGTGGG	170	50
14	33	868572	868604	GGGTTTTCTCTTTTTCGGTGGGGGCCGGGAGGG	160	50		14	42	571793	571834	GGGATGGGCTCTTGTGCTGGGCCTACCACATGGATTTCGGGG	170	90
15	24	884367	884390	GGGAAAGGGGATTGTCAGGGCGGG	140	20		15	32	579052	579083	GGGAAAACGGGTCCGCATCGTGATGGGTGGGG	160	50
16	40	924343	924382	GGGGAGGGCACTATCTACCGCAATTTGGGTAAAGGCTGGG	160	70		16	26	733361	733386	GGGTTGGGTTCAGGCAGGGAGATGGG	150	20
17	41	1092732	1092772	GGGGCGGCCATGGGCAACGTCACAGAATGGGCAGCGACGGG	190	100		17	41	749958	749998	GGGGCAATTGGGGTGGCACTCACCGTGGGTTTGCAAAAGGG	180	70
18	17	1317926	1317942	GGGGCAGGGGGGGGGGG	40	10		18	36	750622	750657	GGGGCAAACCGATGTGGGGAGCCTGGTGGGTGTGGG	200	50
19	44	1417055	1417098	GGGAAGGGGATTGCTATGTGTTTGATGGGCGCGTTGCGGTAGGG	220	40		19	27	817035	817061	GGGTAAAGGGCCGGGTAAAACCACGGG	120	50
20	28	1437508	1437535	GGGTGATCGCGCTTGGGGTTGGGCAGGG	160	40		20	43	832400	832442	GGGTTATTGGGGTTGATCAGCACAATGCCACGGGTTTTCGGGG	170	70
21	41	1472988	1473028	GGGCAGGGGGTAGGCGTGGGTATTCTGACCGCACGTTTGGG	200	70		21	40	878734	878773	GGGCGCAGGGCTTACGCCTTATTCACGAATGGGGGATGGG	170	80
22	28	1482965	1482992	GGGGCTCTCGTTTGGGCTTGGGCTGGGG	150	50		22	33	891524	891556	GGGGCCTCCGGGTGTGGGTAAAACCTCACTGGG	140	80
23	44	1495879	1495922	GGGCGGTGTCTCATTCGCTGGCGGGGTGGGGAGTATCGCTGGGG	230	80		23	45	974102	974146	GGGTGAACCAACATGGGAATCCCCTTGGGGCTCTGGCCGTCCGGG	170	130
24	32	1509977	1510008	GGGCGGCTTCGGATGTGGGCTGGGTAGTCGGG	180	50		24	37	1012970	1013006	GGGCATGAAACGGTTTGGAAATGGGAAGGTGGGTGGG	190	20
25	42	1517758	1517799	GGGCTCGATCATAGGGTCGGGCACCGTTTCCAATAAGCAGGG	150	100		25	45	1089910	1089954	GGGTCAAACACGGCACGTGGGGAAGGGCTCCACCACAAAATCGGG	160	120
26	25	1553628	1553652	GGGTGCTACTGGGCTTAGGGTTGGG	130	30		26	26	1208970	1208995	GGGCTCGGGGTGGGCGGTTTTTGGGG	160	30
27	40	1562760	1562799	GGGGCTGCAAAAGTTGGGGATTCATGGGGTCGCCAACGGG	180	70		27	35	1238619	1238653	GGGGAGATAGGGCAATAGGGTTCGAGTTAACTGGG	160	30
28	28	1594807	1594834	GGGTACGGGTGTCGCAAGGTTGGGCGGG	160	40		28	33	1428975	1429007	GGGGGCTTGGGTGGTAGGCCTGCTGGGAGCGGG	200	50
29	33	1635674	1635706	GGGTGAGGGTGAACTCACGTCGGGTATGCTGGG	160	50		29	39	1562986	1563024	GGGAACCGCGCGGGCTAACTCGCGGGCGATATCTTTGGG	160	100
30	30	1636085	1636114	GGGGGAAGGGAATGCTTGGGCGCTGATGGG	170	30		30	41	1570081	1570121	GGGTTTGGGGTTCGCCGAACGGGTTATTCTTTCCAATTGGG	150	70
31	33	1653370	1653402	GGGGCTGCTGCTATCGGGTGGCGTGGGATTGGG	180	50		31	41	2121501	2121541	GGGGCGACGTACTGGGAAGGGAAATACCTTCGCAAAACGGG	160	80
32	35	1905197	1905231	GGGCTTTATGTGATTGGGATTGGGGTTGTAACGGG	160	20		32	42	2172940	2172981	GGGCTTCGACAGGGAAAATCGCTTGATGTTCGGGTGAAAGGG	170	60
33	43	2683726	2683768	GGGGTGTAACGAGTGTACGGGCGGCTATTCAGGGCGCGTTGGG	210	70		33	36	2396575	2396610	GGGTTTCCCGGGACTGTTTTGGGGAACCATGATGGG	150	60
34	42	2783661	2783702	GGGTTTCGATGGGTGAAGCCGCGGATGCTTGGGATGAGCGGG	210	60		34	19	2826951	2826969	GGGGAGGGTCAGGGTGGGG	140	10
35	34	2922997	2923030	GGGCATTGGGGTTGGGTTATCCACTTGCATAGGG	140	50		35	39	2903055	2903093	GGGCGGAGAAGGGGCAGCCATGGGGCTGACCAAAGGGGG	210	70
36	36	2932154	2932189	GGGCAATGGAGGGTCGCATCAGGGTCCAAAACAGGG	150	70		36	34	2980919	2980952	GGGTTTCGATGGGATCGGGCATTAGATATTTGGG	140	30
								37	28	3022734	3022761	GGGGTGTGGGTGAAAATCATTGGGGGGG	160	10
NZ_CP010811.1 Vibrio cholerae strain 1154-74, complete genome
#	Length (bp)	Start Position	End Position	PGQ Motifs	cG Score	cC Score		#	Length (bp)	Start Position	End Position	PGQ Motifs	cG Score	cC Score
1	40	117019	117058	GGGCGCACCTATCGGGTCACAGCTGTAGAGGGGGATCGGG	180	90		1	22	94051	94072	GGGATTGGGTATTGGGGACGGG	130	10
2	39	198249	198287	GGGTGTCGATCAAGAAGGGGCATGGGGCGTGCTCGTGGG	200	60		2	37	146624	146660	GGGGGAGGGGTAAGATCGATGCGCGCGAAGGGAGGGG	220	40
3	43	242068	242110	GGGTTGGAGGGGGTTTCAATCAGCAGCAGTTTGGGCTTGCGGG	200	60		3	19	147516	147534	GGGGAGGGTTAGGGTGGGG	140	0
4	29	247019	247047	GGGCGGGCAGGGCGTGCCAGCAAGCCGGG	160	80		4	38	186847	186884	GGGACACAGGGGATAGCCGAGCTGCAGCAGGGTATGGG	180	70
5	24	254689	254712	GGGACTAGGGAAGGGAGCCTAGGG	130	30		5	44	192499	192542	GGGCTTGGGCTGGCGATTTCGAAAGGGATTGCCCATGTACTGGG	180	80
6	41	257057	257097	GGGTGGTAGTACCTGATTACAGGGTTCGGGTGAGTGTGGGG	200	40		6	45	267705	267749	GGGACGCCAGTGGTTGTCAATGGGCGTCGGGTGCCGATTGCTGGG	210	90
7	43	408075	408117	GGGGGGGCGATTATGTCGGTGCGTACTGGGGTTTGGGCACGGG	230	60		7	37	309998	310034	GGGGCTGGGTTGCAAGATAGTGGTGGGACAAGCGGGG	200	40
8	41	430512	430552	GGGCTAGGCACCATGGGGTTTGGTTTACCTGCGGGAATGGG	180	70		8	31	311346	311376	GGGTACGCAGGGGTGGGTTATCAAAACTGGG	140	40
9	41	460039	460079	GGGCAATCCACAAGGGCCTCTGCTGCTTTGGCGTGGGCGGG	170	110		9	37	374534	374570	GGGATCACACGGCGTAGCGGGCCGACCACGGGTTGGG	170	100
10	19	497844	497862	GGGGAGGGTTAGGGTGGGG	140	0		10	35	376730	376764	GGGTTAGTTTTAGTGACTGGGCCAACGGGGTCGGG	160	50
11	40	552904	552943	GGGCAAAGAGTCGAGGGCTATCGGGCCAAGCACTTTCGGG	160	90		11	35	484269	484303	GGGGGAAGAGGTTGGGCAGCGTGTGGGGTATCGGG	210	30
12	42	597585	597626	GGGTGATTCCCTGATCCTTGGGATCTTGTTCCGGGAAACGGG	150	90		12	34	553402	553435	GGGATTGGTATGCTGGTTGGGGTGGGCACAGGGG	190	30
13	33	602091	602123	GGGATTGGGTCGATCAGGGCATTTCCAAATGGG	130	50		13	28	565483	565510	GGGGGGGCTCGGCATCGACATGGGCGGG	160	60
14	21	690868	690888	GGGACGGGGCTCGGGTGCGGG	140	40		14	45	608163	608207	GGGATCGCGTTGGGGGCTTGAGTGACGATTGGGTTTTAAAACGGG	200	50
15	33	695529	695561	GGGCTAGAGGCTTGTCCTGTTGGGCGGGTGGGG	180	50		15	33	644321	644353	GGGTTTTCTCTTTTTCGGTGGGGGCCGGGAGGG	160	50
16	32	707869	707900	GGGAAAACGGGTCCGCATCGTGATGGGTGGGG	160	50		16	24	660134	660157	GGGAAAGGGGATTGTCAGGGTGGG	140	10
17	26	862274	862299	GGGTTGGGTTCAGGCAGGGAGATGGG	150	20		17	40	700128	700167	GGGGAGGGCACTATCTACCGCAATTTGGGTAAAGGCTGGG	160	70
18	41	878894	878934	GGGGCAATTGGGGTGGCGCTCACCGTGGGTTTGCAAAAGGG	190	70		18	23	728400	728422	GGGCTGGGTACCTAAGGGGTGGG	130	30
19	36	879558	879593	GGGGCAAACCGATGTGGGGAGCCTGGTGGGTGTGGG	200	50		19	45	795430	795474	GGGGTGTTTGGCGGTTTCCTTGGGCTGTTTGTGATGGGGCAAGGG	220	50
20	27	945964	945990	GGGTAAAGGGCCGGGTAAAACCACGGG	120	50		20	41	827464	827504	GGGGCGGCCATGGGCAACGTCACAGAATGGGCAGCGACGGG	190	100
21	43	961453	961495	GGGTTATTGGGGTTGATCAGCACAATGCCACGGGTTTTCGGGG	170	70		21	25	1083569	1083593	GGGACGGGCAGGGTTAATCAGGGGG	140	30
22	45	979794	979838	GGGTACGAATCACTTTGGTCGGGGCCATTTGCGCTGGGGCTTGGG	190	90		22	45	1278269	1278313	GGGACTAACGTTAGGGTATAGTCCCTGCAGGGCTAAAATAATGGG	150	70
23	40	1007809	1007848	GGGAGCAGGGCTTACGCCTTATTCACGGATGGGTGATGGG	170	70		23	35	1282884	1282918	GGGCAGGGTAAGCACCTGCAAAATAAGGGTCAGGG	140	60
24	33	1020608	1020640	GGGGCCTCCGGGTGTGGGTAAAACCTCACTGGG	140	80		24	27	1296878	1296904	GGGTGGGAAAATTGGGGTATACACGGG	130	20
25	45	1104295	1104339	GGGTGAGCCAACATGGGAATCCCCTTGGGGTCCTGGTCGTCCGGG	180	120		25	33	1301242	1301274	GGGGCGTGTTTGGGGTGGGCATTTGCTCGAGGG	180	40
26	33	1129417	1129449	GGGGGAAAGGGCTCTGGGGGAGGAGCTTAAGGG	190	30		26	36	1393032	1393067	GGGCGGGTTTTTGGGCTCATTGCTTGGCGGCTGGGG	180	60
27	45	1144730	1144774	GGGTACCCATCAAATTGGGTGAGGGGATCGGCTGGCTCATCAGGG	180	90		27	35	1395471	1395505	GGGTTGGGCGTGACTTTAATGCTGGGTCGCTCGGG	160	60
28	45	1157592	1157636	GGGTCAAACACGGCACGTGGGGAAGGGCTCCACCACAAAATCGGG	160	120		28	39	1494850	1494888	GGGTATGGGTATTCCACAAGGGATTACCTTGATCGTGGG	140	60
29	40	1181944	1181983	GGGGAGGAGAGAAGAAGGGCCTCCCCTAGACATGGGGGGG	200	70		29	37	1497307	1497343	GGGATCGCATTTTTGGGCTCACAAGGGGATATTTGGG	140	50
30	26	1277633	1277658	GGGATCGGGGTGGGCGGTTTTTGGGG	160	20		30	38	1711141	1711178	GGGTTTGGGTTACACCATGGGTGACCTCTACTTCGGGG	140	80
31	26	1311397	1311422	GGGGAGATAGGGCAATAGGGTTCGGG	140	20		31	38	1719765	1719802	GGGATGGTCACGTTATGGGTGTTGGGACCCACATTGGG	160	60
32	33	1507505	1507537	GGGGGCTTGGGTGGTAGGCCTGCTGGGAGCGGG	200	50		32	40	1765147	1765186	GGGGAGCTACGCATCAACAGTGTGGGCGGGCATATTGGGG	180	70
33	39	1639565	1639603	GGGAACCGCGCGGGCTAACTCGCGGGCGATATCTTTGGG	160	100		33	45	1794955	1794999	GGGGCTAGAACGTCAAGTGGGTGAAGGGGGTATGCTGCTCTCGGG	210	70
34	41	1646660	1646700	GGGTTTGGGGTTCGCCGAACGGGTTATTCTTTCCAATTGGG	150	70		34	39	1834295	1834333	GGGCGCTCTTCGGTTTTGATGGGTGCGGCAGGGCAGGGG	200	70
35	42	1771479	1771520	GGGTAATAAAAAACCCAGCGCGGGGCTGGGTTGGATTTGGGG	180	60		35	28	1849857	1849884	GGGTGCGGGTGTCGCAAGGTTGGGCGGG	170	40
36	34	1894703	1894736	GGGATGGGGAAGCGGTAGACGAATACAGGGCGGG	180	40		36	44	1909214	1909257	GGGATCATGACGGGCGTTATCTTGGGTATTGGTCGCGCTCTGGG	180	80
37	37	1946990	1947026	GGGCTTACTTCCTGTACGAGTGGGCGGGCATCCCGGG	150	100		37	36	1958849	1958884	GGGTTGGGTATTAGGTACGCAAGGTGAAGGGCGGGG	190	30
38	28	2144805	2144832	GGGGAATATTGTCGGGCCCGGGCAGGGG	150	50		38	36	1964906	1964941	GGGGTTGCACTGGGAGTGGTGGGGGGCTACTGGGGG	220	40
39	22	2190833	2190854	GGGAAGGGGCGGGAATAGTGGG	140	10		39	38	2030996	2031033	GGGTCGGGGAGTGGGCAATCCGCCGCAAAACGGACGGG	180	90
40	41	2206603	2206643	GGGATCCGCATCCCCGGGGTATGGAATGCATGGGAAGCGGG	180	90		40	36	2133104	2133139	GGGCGACGGCCTTTCATGCCGGGAATGGGTTTGGGG	170	70
41	27	2227322	2227348	GGGTGGGCGTTGGGGTTCACCTTTGGG	140	40		41	44	2223074	2223117	GGGAAGGGGATTGCTATGTGTTTGATGGGCGCGTTGCGGTAGGG	220	40
42	44	2281260	2281303	GGGGTTAGTTAGGGTCGTCTCGGTGAGGGTGATTTTATCTAGGG	190	40		42	28	2243533	2243560	GGGTGATCGCGCTTGGGGTTGGGCAGGG	160	40
43	32	2287392	2287423	GGGGGGGGGGGGGTAGATGAGCGTAGCCGGGG	90	30		43	43	2277674	2277716	GGGCTGCATTGGGTTCAGCCGGGACGATTTGTGTTGCCTGGGG	190	80
44	45	2310434	2310478	GGGAAAGTTGCACGGGGTTACTACAATTTAATGGGTCGTGATGGG	180	50		44	41	2279290	2279330	GGGCAGGGGGTAGGCGTGGGTATTCTGACGGCGCGTTTGGG	220	60
45	20	2329951	2329970	GGGCGGGCATTTGGGGCGGG	130	30		45	28	2289267	2289294	GGGACTCTCGTTTGGGCTTGGGCTGGGG	140	50
46	29	2453471	2453499	GGGCGTACGGGGCGGGCAGGTTTAGCGGG	170	50		46	44	2302181	2302224	GGGCGGTGTCTCATTCGCTGGCGGGGTGGGGAGTATCGCTGGGG	230	80
47	35	2469434	2469468	GGGCTAACGTGGGGAGCGGGTCATATTCGCTGGGG	170	60		47	34	2316284	2316317	GGGGTGTTTTGGGCAGCTTCGGATGTGGGCTGGG	180	40
48	33	2470832	2470864	GGGCCACACTGTTTGGGGCCGGGATAGTTTGGG	150	60		48	42	2324075	2324116	GGGCTCGATCATAGGGTCGGGCACCGTTTCCAATAAGCAGGG	150	100
49	19	2483736	2483754	GGGGAGGGTTAGGGTGGGG	140	0		49	25	2360159	2360183	GGGTGCTACTGGGCTTAGGGTTGGG	130	30
50	33	2518373	2518405	GGGTCTGTTGGGGATGCAAGGGGGATCCGCGGG	180	50		50	40	2369292	2369331	GGGGCTGCAAAAGTTGGGGATTCATGGGGTCGCCAACGGG	180	70
51	33	2548306	2548338	GGGTGCTGAGGTGGGGTGTCAGGGTGAAGTGGG	200	20		51	28	2401346	2401373	GGGTGCGGGTGTCGCAAGGTTGGGCGGG	170	40
52	42	2619532	2619573	GGGTGTTTCTAATGGGCAGGGATCTCAAAGCTTTGAAGAGGG	160	50		52	33	2440023	2440055	GGGTGAGGGTGAACTCACGTCGGGTATGCTGGG	160	50
53	42	3280071	3280112	GGGCTTCGACAGGGAAAATCGCTTGATGTTCGGGTGAAAGGG	170	60		53	30	2440434	2440463	GGGAGAAGGGAATGCTTGGGCGCTGATGGG	160	30
54	36	3407308	3407343	GGGTTTTCCGGGACTGTTTTGGGGAACCATGATGGG	150	50		54	44	2447253	2447296	GGGCCGTCTAACGGGGTATTACCATCAGGGAACTGCCCCAAGGG	150	120
55	24	3576149	3576172	GGGTCTAGGGTCTAGGGTCTAGGG	120	30		55	38	2453949	2453986	GGGTCAGGGTCTGGATTCGGATTAGTGCCGGGCTTGGG	180	60
56	19	3839771	3839789	GGGGAGGGTCAGGGTGGGG	140	10		56	33	2454080	2454112	GGGTAAAGGGTCGCCGGGAGGCCAATAATCGGG	150	60
57	19	3861850	3861868	GGGGAGGGTTAGGGTGGGG	140	0		57	38	2460165	2460202	GGGTCAGGGTCTGGATTCGGATTAGTGCCGGGCTTGGG	180	60
								58	33	2460296	2460328	GGGTAAAGGGTCGCCGGGAGGCCAATAATCGGG	150	60
								59	38	2466383	2466420	GGGTCAGGGTCTGGATTCGGATTAGTGCCGGGCTTGGG	180	60
								60	33	2466514	2466546	GGGTAAAGGGTCGCCGGGAGGCCAATAATCGGG	150	60
								61	35	2720334	2720368	GGGCTTTATGTGATTGGGATTGGGGTTGTAACGGG	160	20
								62	43	3434538	3434580	GGGGTGTAACGAGTGTACGGGCGGCTATTCAGGGCGCGTTGGG	210	70
								63	42	3534496	3534537	GGGTTTCCATGGGCGAAGCGGCGAATGCGTGGGATGAGCGGG	210	70
								64	29	3556000	3556028	GGGTCGGGAATGGGAAAAACGCTGCAGGG	140	40
								65	34	3673923	3673956	GGGCATTGGGGTTGGGTTATCCACTTGCATAGGG	140	50
								66	36	3683070	3683105	GGGCAATGGAGGGTCGCATCAGGGTCCAAAACAGGG	150	70
								67	39	3793278	3793316	GGGCGGAGAAGGGGCAGCCATGGGGCTGACCAAAGGGGG	210	70
								68	34	3871165	3871198	GGGTTTCGATGGGATCGGGCATTAGATATTTGGG	140	30
								69	28	3912954	3912981	GGGGTGTGGGTGAAAATCATTGGGGGGG	160	10
NZ_CP010812.1 Vibrio cholerae strain 10432-62, complete genome
#	Length (bp)	Start Position	End Position	PGQ Motifs	cG Score	cC Score		#	Length (bp)	Start Position	End Position	PGQ Motifs	cG Score	cC Score
1	40	116948	116987	GGGCGCACCTATCGGGTCACTGCCGTGGAGGGTGATCGGG	180	100		1	38	20129	20166	GGGCTTGGATTGAACTGGGGCAAGTCATTGGGCTTGGG	170	50
2	32	191416	191447	GGGGATACCGCGCGGGGCAGTGAAGGGACGGG	180	60		2	25	118446	118470	GGGGTTTTCGGGGCAGGGAATAGGG	140	20
3	43	229386	229428	GGGTTGGAGGGGGTTTCAATCAGCAGCAGTTTGGGCTTACGGG	190	60		3	22	135418	135439	GGGATTGGGTATTGGGGACGGG	130	10
4	29	234337	234365	GGGCGGGCAGGGCGTGCCAGCAAGCCGGG	160	80		4	45	140148	140192	GGGTCAAAAGTGCCGGGGTAAATCACTCGGGAAAGACGTTTTGGG	170	70
5	24	242017	242040	GGGACTAGGGAAGGGAGCCTAGGG	130	30		5	38	230999	231036	GGGACACAGGGGATAGCCGAGCTGCAGCAGGGTATGGG	180	70
6	42	244385	244426	GGGTGGTAGTACCTGATTACAGGGTTCGGGTGAGTGTGGGGG	210	40		6	44	236651	236694	GGGCTTGGGCTGGCGATTTCGAAAGGGATTGCCCATGTACTGGG	180	80
7	36	315285	315320	GGGGATGATGGCGGGCATGCAAGCGGGTAGTGTGGG	200	40		7	45	313047	313091	GGGACGCCTGTGGTTGTCAATGGGCGTCGGGTGCCGATTGCTGGG	210	90
8	35	480010	480044	GGGCTAACGTGGGGTGCGGGTCATATTCGCTGGGG	170	60		8	36	349244	349279	GGGGCTGGGTTGCAAGATAGTGGTGGGACAAGCGGG	190	40
9	33	481399	481431	GGGCCACACTGTTTGGGGCCGGGATAGTTTGGG	150	60		9	31	350592	350622	GGGTACGCAGGGGTGGGTTATCAAAACTGGG	140	40
10	28	491167	491194	GGGGTGGAAGGGAATGCATGGGGTTGGG	170	10		10	37	414438	414474	GGGATCACACGGCGCAGCGGGCCGACCACGGGTTGGG	170	110
11	33	539836	539868	GGGTCTGTTGGGAATACAAGGGGGATCTGCGGG	160	40		11	35	416634	416668	GGGTTAGTTTTAGTGACTGGGCCAACGGGGTCGGG	160	50
12	37	551488	551524	GGGGGGGAACAAAACCTTTGTACTGGGTGAATCTGGG	150	50		12	35	525632	525666	GGGGGAAGAGGTTGGGCAGCGTGTAGGGTATCGGG	200	30
13	33	567161	567193	GGGTGCTGAAGTTGGGTGTCAGGGTGAAGTGGG	180	20		13	45	647925	647969	GGGATCGCGTTGGGGGCTTGAGTGACGATTGGGTTTTAAAACGGG	200	50
14	39	647064	647102	GGGCAATCGTTGGGTTTGGTGGGGGAAAGTGGTTCAGGG	200	30		14	45	650402	650446	GGGATTAAATTGGAATTCTAGGGAGTTACTGGGAGTTTTTTTGGG	160	20
15	34	913634	913667	GGGATGGGGAAGCGGTAGACGAATACAGGGCGGG	180	40		15	41	690875	690915	GGGCTAGGCACCATGGGTTTTGGTTTACCTGCGGGAATGGG	170	70
16	37	965924	965960	GGGCTTACTTCCTGTACGAGTGGGCGGGCATCCCGGG	150	100		16	41	720393	720433	GGGCAATCCACAAGGGCCTCTGCTGCTTTGGCGTGGGCGGG	170	110
17	31	1126623	1126653	GGGTGCTCGAAGGGACGAGTGTGGGCGTGGG	180	40		17	28	773819	773846	GGGATGGGATCAGGTAAGGGTGAAAGGG	150	10
18	28	1162846	1162873	GGGGAATATTGTCGGGCCCGGGCAGGGG	150	50		18	40	814566	814605	GGGTAAAGAGTCGAGGGCAATCGGGCCAAGCACTTTCGGG	160	80
19	33	1166886	1166918	GGGCTGTCAGGCACGGGTCCGAAAGCGGGCGGG	170	80		19	33	863750	863782	GGGATTGGGTCGATCAGGGCATTTCCAAATGGG	130	50
20	22	1210079	1210100	GGGAAGGGGCGGGAATAGTGGG	140	10		20	21	952383	952403	GGGACGGGGCTCGGGTGCGGG	140	40
21	41	1226041	1226081	GGGACCCGTATCCCCGGGGTATGGAATGCATGGGAAGCGGG	180	90		21	42	962110	962151	GGGATGGGCTCTTGTGCTGGGCCTACCACATGGATTTCGGGG	170	90
22	27	1242879	1242905	GGGTGGGCGTTGGGGTTCACCTTTGGG	140	40		22	32	969369	969400	GGGAAAACGGGTCCGCACCGTGATGGGTGGGG	160	60
23	44	1300279	1300322	GGGGTTAGTTAGGGTCGTCTCGGTGAGGGTGATTTTATCTAGGG	190	40		23	26	1125986	1126011	GGGTTGGGTTCAGGCAGGGAGATGGG	150	20
24	33	1317006	1317038	GGGTCCCAAGTCGGGCCCGGGTTCCAACTCGGG	130	110		24	33	1126694	1126726	GGGAGGGGTTTGATATCGCGTTGCGGGTTTGGG	170	30
25	45	1328226	1328270	GGGAAAGTTGCACGGGGTTACTACAATTTAATGGGTCGTGATGGG	180	50		25	41	1142597	1142637	GGGGCAATTGGGGTGGCGCTCACCGTGGGTTTGCAAAAGGG	190	70
26	33	1499927	1499959	GGGTTTTCTCTTTTTCGGTGGGGGCAGGGAGGG	160	40		26	41	1143250	1143290	GGGGGCTATTTGGGGCAAACCGATGTGGGGAGCATGGTGGG	210	50
27	24	1515722	1515745	GGGAAAGGGGATTGTCAGGGCGGG	140	20		27	27	1211103	1211129	GGGTAAAGGGCCGGGTAAAACCACGGG	120	50
28	24	1581248	1581271	GGGCTGGGTTCCGAAGGGGTGGGG	150	30		28	43	1226591	1226633	GGGTTATTGGGGTTGATCAGCACAATGCCACGGGTTTTCGGGG	170	70
29	31	1605749	1605779	GGGCGGGCTGGGCCGATTTGGTTCCGGCGGG	170	70		29	33	1282854	1282886	GGGGCCTCCGGGTGTGGGTAAAACCTCACTGGG	140	80
30	45	1676292	1676336	GGGGTGTTTGGCGGTTTCCTTGGGCTGTTTGTGATGGGGCAAGGG	220	50		30	45	1365381	1365425	GGGTGAGCCAACATGGGAATCCCCTTGGGGTCCTGGTCGTCCGGG	180	120
31	41	1741971	1742011	GGGGCGGCCATGGGCAACGTCACAGAATGGGCAGCGACGGG	190	100		31	32	1459631	1459662	GGGAAGGGATTATATTCATGAAAGGGAGTGGG	140	10
32	44	2067548	2067591	GGGAAGGGGATTGCTATGTGTTTGATGGGCGCGTTGCGGTAGGG	220	40		32	45	1468091	1468135	GGGTACCCATCAAATTGGGTGAGGGGATCGGCTGGCTCATCAGGG	180	90
33	28	2087999	2088026	GGGTGATCGCGCTTGGGGTTGGGCAGGG	160	40		33	45	1480953	1480997	GGGTCAAACACGGCACGTGGGGAAGGGCTCCACCACAAAATCGGG	160	120
34	43	2122240	2122282	GGGCTGCATTGGGTTCAGCCGGGACGATTTGTGTTGCCAGGGG	190	80		34	26	1602120	1602145	GGGCTCGGGGTGGGCGGTTTTTGGGG	160	30
35	41	2123856	2123896	GGGCAGGGGGTAGGCGTGGGTATTCTGACCGCACGTTTGGG	200	70		35	26	1635123	1635148	GGGGAGATAGGGCAATAGGGTTCGGG	140	20
36	28	2133833	2133860	GGGGCTCTCGTTTGGGCTTGGGCTGGGG	150	50		36	33	1807201	1807233	GGGGGCTTGGGTGGTAGGCCTGCTGGGAGCGGG	200	50
37	34	2164278	2164311	GGGGTGTTTTGGGCAGCTTCGGATGTGGGCTGGG	180	40		37	39	1944104	1944142	GGGAACCGCGCGGGCTAACTCGCGGGCGATATCTTTGGG	160	100
38	42	2172069	2172110	GGGCTCGATCATAGGGTCGGGCACCGTTTCCAATAAGCAGGG	150	100		38	41	1951199	1951239	GGGTTTGGGGTTCGCCGAACGGGTTATTCTTTCCAATTGGG	150	70
39	25	2207952	2207976	GGGTGCTACTGGGCTTAGGGTTGGG	130	30		39	25	2382281	2382305	GGGTTGGGATACGTTTTGGGAGGGG	140	10
40	40	2217094	2217133	GGGGCTGCAAAAGTTGGGGATTCATGGGGTCGCCAACGGG	180	70		40	30	2479985	2480014	GGGTGATTCCATCGGGACAGCGGGACCGGG	140	70
41	28	2250747	2250774	GGGTACGGGTGTCGCAAGGTTGGGCGGG	160	40		41	42	2617553	2617594	GGGTTTCGATGGGGGAAGCGGCGGACGCGTGGGATGAGCGGG	240	60
42	33	2289433	2289465	GGGTGAGGGTGAACTCACGTCGGGTCTGCTGGG	160	60		42	29	2639060	2639088	GGGTCGGGAATGGGAAAAACGCTGCAGGG	140	40
43	41	2289823	2289863	GGGCAACATCTTTACTCATGTGGGAGAAGGGAATGCTTGGG	150	60		43	45	2926018	2926062	GGGGCTAGAACGTCAAGTGGGTGAAGGGGGTATGCTGCTCTCGGG	210	70
44	35	2546235	2546269	GGGCTTTATGTGATTGGGATTGGGGTTGTAACGGG	160	20		44	39	2965355	2965393	GGGCGCTCTTCGGTTTTGATGGGGACGGCAGGGCAGGGG	200	70
45	43	3323265	3323307	GGGGTGTAACGAGTGTACGGGCGGCTATTCAGGGCGCGTTGGG	210	70		45	28	2980898	2980925	GGGTGCGGGTGTCGCAAGGTTGGGCGGG	170	40
46	36	3515125	3515160	GGGTTTCCCGGGACTGTTTTGGGGAACCATGATGGG	150	60		46	33	3040993	3041025	GGGATCATGACGGGCGTTATCTTGGGTATTGGG	140	40
								47	36	3090382	3090417	GGGTTGGGTATTAGGCACGCAAGGTGAAGGGCGGGG	190	40
								48	36	3096439	3096474	GGGGTTGCACTGGGAGTGGTGGGGGGCTACTGGGGG	220	40
								49	38	3161170	3161207	GGGTCGGGGAGTGGGCAATCCGCCGCAAAACGGACGGG	180	90
								50	27	3425154	3425180	GGGTGGGAAAATTGGGGTATACACGGG	130	20
								51	34	3429516	3429549	GGGGCGTGTTTGGGGTGGGCATTTGCTCGAGGGG	190	40
								52	39	3633337	3633375	GGGTATGGGTATTCCACAAGGGATTACCTTGATCGTGGG	140	60
								53	37	3635794	3635830	GGGATCGCATTTTTGGGCTCACAAGGGGATATTTGGG	140	50
								54	37	3739629	3739665	GGGACCAAAATGGGACCAAAGCGAGGGCTAAATCGGG	140	70
								55	34	3835700	3835733	GGGCATTGGGGTTGGGTTATCCACTTGCATAGGG	140	50
								56	36	3844857	3844892	GGGCAATGGTGGGTCGCATCAGGGTCCAAAACAGGG	150	70
								57	39	3942388	3942426	GGGCGGAGAAGGGGCAGCCATGGGGCTGACCAAAGGGGG	210	70
								58	28	4062090	4062117	GGGGTGTGGGTGAAAATCATTGGGGGGG	160	10
NZ_LT907989.1 Vibrio cholerae strain A19 genome assembly, chromosome: 1
#	Length (bp)	Start Position	End Position	PGQ Motifs	cG Score	cC Score		#	Length (bp)	Start Position	End Position	PGQ Motifs	cG Score	cC Score
1	40	124357	124396	GGGCGCACCTATCGGGTCACAGCCGTGGAGGGAGATCGGG	180	100		1	32	73930	73961	GGGGATACCGCGCGGGGTAGTGAAGGGACGGG	180	50
2	22	223986	224007	GGGATTGGGTATTGGGGACGGG	130	10		2	43	110393	110435	GGGTTGGAGGGGGTTTCAATCAGCAACAGTTTGGGCTTGCGGG	190	60
3	19	270552	270570	GGGGAGGGTTAGGGTGGGG	140	0		3	29	115344	115372	GGGCGGGCAGGGCGTGCCAGCAAGCCGGG	160	80
4	38	308532	308569	GGGACACAGGGGATAGCCGAGCTGCAGCAGGGTATGGG	180	70		4	24	123024	123047	GGGACTAGGGAAGGGAGCCTAGGG	130	30
5	44	314184	314227	GGGCTTGGGCTGGCGATTTCGAAAGGGATTGCCCATGTACTGGG	180	80		5	41	298731	298771	GGGCTAGGCACCATGGGTTTTGGTTTACCTGCGGGAATGGG	170	70
6	45	388864	388908	GGGACGCCAGTGGTTGTCAATGGGCGTCGGGTGCCGATTGCTGGG	210	90		6	41	328251	328291	GGGCAATCCACAAGGGCCTCTGCTGCTTTGGCGTGGGCGGG	170	110
7	36	424906	424941	GGGGCTGGGTTGCAAGATAGTGGTGGGACAAGCGGG	190	40		7	19	366174	366192	GGGGAGGGCTAGGGTGGGG	140	10
8	31	426254	426284	GGGTACGCAGGGGTGGGTTATCAAAACTGGG	140	40		8	28	380208	380235	GGGATGGGATCAGGTAAGGGTGAAAGGG	150	10
9	35	491665	491699	GGGTTAGTTTTAGTGACTGGGCCAACGGGCTCGGG	150	60		9	40	423093	423132	GGGCAAAGAGTCGAGGGCTATCGGGCCAAGCACTTTCGGG	160	90
10	35	626519	626553	GGGGGAAGAGGTTGGGCAGCGTGTAGGGTATCGGG	200	30		10	42	467769	467810	GGGTGATTCCCTGGTCCTTGGGATCTTGTTCCGGGAAACGGG	160	90
11	45	748917	748961	GGGATCGCGTTGGGGGCTTGAGTGACGATTGGGTTTTAAAACGGG	200	50		11	33	472275	472307	GGGATTGGGTCGATCAGGGCATTTCCAAATGGG	130	50
12	33	785139	785171	GGGTTTTCTCTTTTTCGGTGGGGGCCGGGAGGG	160	50		12	21	561024	561044	GGGACGGGGCTCGGGGGCGGG	150	40
13	24	800935	800958	GGGAAAGGGGATTGTCAGGGCGGG	140	20		13	32	565685	565716	GGGCTAGAGGCTTGTCCTGTTGGGCGGGTGGG	170	50
14	40	840911	840950	GGGGAGGGCACTATCTACCGCAATTTGGGTAAAGGCTGGG	160	70		14	42	570766	570807	GGGATGGGCTCTTGTGCTGGGCCTACCACATGGATTTCGGGG	170	90
15	41	1009464	1009504	GGGGCGGCCATGGGCAACGTCACAGAATGGGCAGCGACGGG	190	100		15	32	578025	578056	GGGAAAACGGGTCCGCATCGTGATGGGTGGGG	160	50
16	17	1234656	1234672	GGGGCAGGGGGGGGGGG	40	10		16	26	732331	732356	GGGTTGGGTTCAGGCAGGGAGATGGG	150	20
17	44	1333783	1333826	GGGAAGGGGATTGCTATGTGTTTGATGGGCGCGTTGCGGTAGGG	220	40		17	41	748928	748968	GGGGCAATTGGGGTGGCACTCACCGTGGGTTTGCAAAAGGG	180	70
18	28	1354235	1354262	GGGTGATCGCGCTTGGGGTTGGGCAGGG	160	40		18	36	749592	749627	GGGGCAAACCGATGTGGGGAGCCTGGTGGGTGTGGG	200	50
19	41	1389715	1389755	GGGCAGGGGGTAGGCGTGGGTATTCTGACCGCACGTTTGGG	200	70		19	27	816005	816031	GGGTAAAGGGCCGGGTAAAACCACGGG	120	50
20	28	1399692	1399719	GGGGCTCTCGTTTGGGCTTGGGCTGGGG	150	50		20	43	831370	831412	GGGTTATTGGGGTTGATCAGCACAATGCCACGGGTTTTCGGGG	170	70
21	44	1412606	1412649	GGGCGGTGTCTCATTCGCTGGCGGGGTGGGGAGTATCGCTGGGG	230	80		21	40	877704	877743	GGGCGCAGGGCTTACGCCTTATTCACGAATGGGGGATGGG	170	80
22	32	1426704	1426735	GGGCGGCTTCGGATGTGGGCTGGGTAGTCGGG	180	50		22	33	890494	890526	GGGGCCTCCGGGTGTGGGTAAAACCTCACTGGG	140	80
23	42	1434485	1434526	GGGCTCGATCATAGGGTCGGGCACCGTTTCCAATAAGCAGGG	150	100		23	45	973072	973116	GGGTGAACCAACATGGGAATCCCCTTGGGGCTCTGGCCGTCCGGG	170	130
24	25	1470354	1470378	GGGTGCTACTGGGCTTAGGGTTGGG	130	30		24	37	1011939	1011975	GGGCATGAAACGGTTTGGAAATGGGAAGGTGGGTGGG	190	20
25	40	1479486	1479525	GGGGCTGCAAAAGTTGGGGATTCATGGGGTCGCCAACGGG	180	70		25	45	1088878	1088922	GGGTCAAACACGGCACGTGGGGAAGGGCTCCACCACAAAATCGGG	160	120
26	28	1511532	1511559	GGGTACGGGTGTCGCAAGGTTGGGCGGG	160	40		26	26	1207947	1207972	GGGCTCGGGGTGGGCGGTTTTTGGGG	160	30
27	33	1552399	1552431	GGGTGAGGGTGAACTCACGTCGGGTATGCTGGG	160	50		27	35	1237602	1237636	GGGGAGATAGGGCAATAGGGTTCGAGTTAACTGGG	160	30
28	30	1552810	1552839	GGGGGAAGGGAATGCTTGGGCGCTGATGGG	170	30		28	33	1427956	1427988	GGGGGCTTGGGTGGTAGGCCTGCTGGGAGCGGG	200	50
29	33	1570095	1570127	GGGGCTGCTGCTATCGGGTGGCGTGGGATTGGG	180	50		29	39	1561965	1562003	GGGAACCGCGCGGGCTAACTCGCGGGCGATATCTTTGGG	160	100
30	35	1821936	1821970	GGGCTTTATGTGATTGGGATTGGGGTTGTAACGGG	160	20		30	41	1569060	1569100	GGGTTTGGGGTTCGCCGAACGGGTTATTCTTTCCAATTGGG	150	70
31	43	2599146	2599188	GGGGTGTAACGAGTGTACGGGCGGCTATTCAGGGCGCGTTGGG	210	70		31	41	2120639	2120679	GGGGCGACGTACTGGGAAGGGAAATACCTTCGCAAAACGGG	160	80
32	42	2699079	2699120	GGGTTTCGATGGGTGAAGCCGCGGATGCTTGGGATGAGCGGG	210	60		32	42	2172078	2172119	GGGCTTCGACAGGGAAAATCGCTTGATGTTCGGGTGAAAGGG	170	60
33	34	2838413	2838446	GGGCATTGGGGTTGGGTTATCCACTTGCATAGGG	140	50		33	36	2297882	2297917	GGGTTTCCCGGGACTGTTTTGGGGAACCATGATGGG	150	60
34	36	2847570	2847605	GGGCAATGGAGGGTCGCATCAGGGTCCAAAACAGGG	150	70		34	24	2494025	2494048	GGGTCTAGGGTCTAGGGTCTAGGG	120	30
								35	19	2742661	2742679	GGGGAGGGTCAGGGTGGGG	140	10
								36	39	2818764	2818802	GGGCGGAGAAGGGGCAGCCATGGGGCTGACCAAAGGGGG	210	70
								37	34	2896627	2896660	GGGTTTCGATGGGATCGGGCATTAGATATTTGGG	140	30
								38	28	2938440	2938467	GGGGTGTGGGTGAAAATCATTGGGGGGG	160	10
NZ_CP006947.1 Vibrio cholerae O1 str. KW3 chromosome I, complete sequence
#	Length (bp)	Start Position	End Position	PGQ Motifs	cG Score	cC Score		#	Length (bp)	Start Position	End Position	PGQ Motifs	cG Score	cC Score
1	40	124217	124256	GGGCGCACCTATCGGGTCACAGCCGTGGAGGGAGATCGGG	180	100		1	22	95308	95329	GGGATTGGGTATTGGGGACGGG	130	10
2	32	196694	196725	GGGGATACCGCGCGGGGTAGTGAAGGGACGGG	180	50		2	20	140609	140628	GGGGAGGGTTAGGGTGGGGG	150	0
3	43	233157	233199	GGGTTGGAGGGGGTTTCAATCAGCAACAGTTTGGGCTTGCGGG	190	60		3	38	178589	178626	GGGACACAGGGGATAGCCGAGCTGCAGCAGGGTATGGG	180	70
4	29	238108	238136	GGGCGGGCAGGGCGTGCCAGCAAGCCGGG	160	80		4	44	184241	184284	GGGCTTGGGCTGGCGATTTCGAAAGGGATTGCCCATGTACTGGG	180	80
5	24	245788	245811	GGGACTAGGGAAGGGAGCCTAGGG	130	30		5	45	258915	258959	GGGACGCCAGTGGTTGTCAATGGGCGTCGGGTGCCGATTGCTGGG	210	90
6	41	421483	421523	GGGCTAGGCACCATGGGTTTTGGTTTACCTGCGGGAATGGG	170	70		6	36	294948	294983	GGGGCTGGGTTGCAAGATAGTGGTGGGACAAGCGGG	190	40
7	41	451003	451043	GGGCAATCCACAAGGGCCTCTGCTGCTTTGGCGTGGGCGGG	170	110		7	31	296296	296326	GGGTACGCAGGGGTGGGTTATCAAAACTGGG	140	40
8	19	488923	488941	GGGGAGGGCTAGGGTGGGG	140	10		8	35	361484	361518	GGGTTAGTTTTAGTGACTGGGCCAACGGGCTCGGG	150	60
9	28	502957	502984	GGGATGGGATCAGGTAAGGGTGAAAGGG	150	10		9	35	483222	483256	GGGGGAAGAGGTTGGGCAGCGTGTAGGGTATCGGG	200	30
10	40	545840	545879	GGGCAAAGAGTCGAGGGCTATCGGGCCAAGCACTTTCGGG	160	90		10	40	574906	574945	GGGCATCGTGCAGGGCGGGTCGGTGTCGTGGCAGTTAGGG	210	70
11	42	590516	590557	GGGTGATTCCCTGGTCCTTGGGATCTTGTTCCGGGAAACGGG	160	90		11	45	613787	613831	GGGACGGATCGTAGCGGGAGCCATGGTTCTGGTGGGTATTGTGGG	220	60
12	33	595022	595054	GGGATTGGGTCGATCAGGGCATTTCCAAATGGG	130	50		12	45	704762	704806	GGGATCGCGTTGGGGGCTTGAGTGACGATTGGGTTTTAAAACGGG	200	50
13	23	685084	685106	GGGACGGGGCTCGCGGGGGCGGG	160	50		13	33	740984	741016	GGGTTTTCTCTTTTTCGGTGGGGGCCGGGAGGG	160	50
14	32	689747	689778	GGGCTAGAGGCTTGTCCTGTTGGGCGGGTGGG	170	50		14	24	756780	756803	GGGAAAGGGGATTGTCAGGGCGGG	140	20
15	42	694828	694869	GGGATGGGCTCTTGTGCTGGGCCTACCACATGGATTTCGGGG	170	90		15	40	796756	796795	GGGGAGGGCACTATCTACCGCAATTTGGGTAAAGGCTGGG	160	70
16	32	702087	702118	GGGAAAACGGGTCCGCATCGTGATGGGTGGGG	160	50		16	41	965312	965352	GGGGCGGCCATGGGCAACGTCACAGAATGGGCAGCGACGGG	190	100
17	26	855141	855166	GGGTTGGGTTCAGGCAGGGAGATGGG	150	20		17	17	1190497	1190513	GGGGCAGGGGGGGGGGG	40	10
18	41	871738	871778	GGGGCAATTGGGGTGGCACTCACCGTGGGTTTGCAAAAGGG	180	70		18	44	1289622	1289665	GGGAAGGGGATTGCTATGTGTTTGATGGGCGCGTTGCGGTAGGG	220	40
19	36	872402	872437	GGGGCAAACCGATGTGGGGAGCCTGGTGGGTGTGGG	200	50		19	28	1310074	1310101	GGGTGATCGCGCTTGGGGTTGGGCAGGG	160	40
20	27	938815	938841	GGGTAAAGGGCCGGGTAAAACCACGGG	120	50		20	41	1345554	1345594	GGGCAGGGGGTAGGCGTGGGTATTCTGACCGCACGTTTGGG	200	70
21	43	954180	954222	GGGTTATTGGGGTTGATCAGCACAATGCCACGGGTTTTCGGGG	170	70		21	28	1355531	1355558	GGGGCTCTCGTTTGGGCTTGGGCTGGGG	150	50
22	40	1000514	1000553	GGGCGCAGGGCTTACGCCTTATTCACGAATGGGGGATGGG	170	80		22	44	1368445	1368488	GGGCGGTGTCTCATTCGCTGGCGGGGTGGGGAGTATCGCTGGGG	230	80
23	33	1013304	1013336	GGGGCCTCCGGGTGTGGGTAAAACCTCACTGGG	140	80		23	32	1382543	1382574	GGGCGGCTTCGGATGTGGGCTGGGTAGTCGGG	180	50
24	45	1095880	1095924	GGGTGAACCAACATGGGAATCCCCTTGGGGCTCTGGCCGTCCGGG	170	130		24	42	1390324	1390365	GGGCTCGATCATAGGGTCGGGCACCGTTTCCAATAAGCAGGG	150	100
25	37	1134745	1134781	GGGCATGAAACGGTTTGGAAATGGGAAGGTGGGTGGG	190	20		25	25	1426193	1426217	GGGTGCTACTGGGCTTAGGGTTGGG	130	30
26	45	1211685	1211729	GGGTCAAACACGGCACGTGGGGAAGGGCTCCACCACAAAATCGGG	160	120		26	40	1435325	1435364	GGGGCTGCAAAAGTTGGGGATTCATGGGGTCGCCAACGGG	180	70
27	26	1330747	1330772	GGGCTCGGGGTGGGCGGTTTTTGGGG	160	30		27	28	1467372	1467399	GGGTACGGGTGTCGCAAGGTTGGGCGGG	160	40
28	35	1360631	1360665	GGGGAGATAGGGCAATAGGGTTCGAGTTAACTGGG	160	30		28	33	1508239	1508271	GGGTGAGGGTGAACTCACGTCGGGTATGCTGGG	160	50
29	33	1552294	1552326	GGGGGCTTGGGTGGTAGGCCTGCTGGGAGCGGG	200	50		29	30	1508650	1508679	GGGGGAAGGGAATGCTTGGGCGCTGATGGG	170	30
30	39	1686304	1686342	GGGAACCGCGCGGGCTAACTCGCGGGCGATATCTTTGGG	160	100		30	33	1523218	1523250	GGGGCTGCTGCTATCGGGTGGCGTGGGATTGGG	180	50
31	41	1693399	1693439	GGGTTTGGGGTTCGCCGAACGGGTTATTCTTTCCAATTGGG	150	70		31	35	1779307	1779341	GGGCTTTATGTGATTGGGATTGGGGTTGTAACGGG	160	20
32	41	2244972	2245012	GGGGCGACGTACTGGGAAGGGAAATACCTTCGCAAAACGGG	160	80		32	18	2552489	2552506	GGGGGGGATCGGGAGGGG	140	10
33	42	2296411	2296452	GGGCTTCGACAGGGAAAATCGCTTGATGTTCGGGTGAAAGGG	170	60		33	43	2556572	2556614	GGGGTGTAACGAGTGTACGGGCGGCTATTCAGGGCGCGTTGGG	210	70
34	36	2521357	2521392	GGGTTTCCCGGGACTGTTTTGGGGAACCATGATGGG	150	60		34	42	2656493	2656534	GGGTTTCGATGGGTGAAGCCGCGGATGCTTGGGATGAGCGGG	210	60
35	19	2951517	2951535	GGGGAGGGTCAGGGTGGGG	140	10		35	34	2795827	2795860	GGGCATTGGGGTTGGGTTATCCACTTGCATAGGG	140	50
								36	36	2804984	2805019	GGGCAATGGAGGGTCGCATCAGGGTCCAAAACAGGG	150	70
								37	39	2899083	2899121	GGGCGGAGAAGGGGCAGCCATGGGGCTGACCAAAGGGGG	210	70
								38	34	2976944	2976977	GGGTTTCGATGGGATCGGGCATTAGATATTTGGG	140	30
								39	28	3018618	3018645	GGGGTGTGGGTGAAAATCATTGGGGGGG	160	10
NZ_CP016324.1 Vibrio cholerae 2740-80 chromosome 1, complete sequence
#	Length (bp)	Start Position	End Position	PGQ Motifs	cG Score	cC Score		#	Length (bp)	Start Position	End Position	PGQ Motifs	cG Score	cC Score
1	40	117116	117155	GGGCGCACCTATCGGGTCACAGCCGTGGAGGGAGATCGGG	180	100		1	22	93861	93882	GGGATTGGGTATTGGGGACGGG	130	10
2	32	195356	195387	GGGGATACCGCGCGGGGTAGTGAAGGGACGGG	180	50		2	19	139166	139184	GGGGAGGGTTAGGGTGGGG	140	0
3	43	231819	231861	GGGTTGGAGGGGGTTTCAATCAGCAACAGTTTGGGCTTGCGGG	190	60		3	38	177145	177182	GGGACACAGGGGATAGCCGAGCTGCAGCAGGGTATGGG	180	70
4	29	236770	236798	GGGCGGGCAGGGCGTGCCAGCAAGCCGGG	160	80		4	44	182797	182840	GGGCTTGGGCTGGCGATTTCGAAAGGGATTGCCCATGTACTGGG	180	80
5	24	244450	244473	GGGACTAGGGAAGGGAGCCTAGGG	130	30		5	45	257477	257521	GGGACGCCAGTGGTTGTCAATGGGCGTCGGGTGCCGATTGCTGGG	210	90
6	25	292582	292606	GGGTTGGGATACGTTTTGGGAGGGG	140	10		6	36	299240	299275	GGGGCTGGGTTGCAAGATAGTGGTGGGACAAGCGGG	190	40
7	41	454236	454276	GGGCTAGGCACCATGGGTTTTGGTTTACCTGCGGGAATGGG	170	70		7	31	300588	300618	GGGTACGCAGGGGTGGGTTATCAAAACTGGG	140	40
8	41	483756	483796	GGGCAATCCACAAGGGCCTCTGCTGCTTTGGCGTGGGCGGG	170	110		8	37	363796	363832	GGGATCACACGGCGCAGCGGGCCGACCACGGGTTGGG	170	110
9	19	521678	521696	GGGGAGGGCTAGGGTGGGG	140	10		9	35	365992	366026	GGGTTAGTTTTAGTGACTGGGCCAACGGGGTCGGG	160	50
10	28	535732	535759	GGGATGGGATCAGGTAAGGGTGAAAGGG	150	10		10	35	473519	473553	GGGGGAAGAGGTTGGGCAGCGTGTAGGGTATCGGG	200	30
11	40	578617	578656	GGGCAAAGAGTCGAGGGCTATCGGGCCAAGCACTTTCGGG	160	90		11	45	595916	595960	GGGATCGCGTTGGGGGCTTGAGTGACGATTGGGTTTTAAAACGGG	200	50
12	42	623295	623336	GGGTGATTCCCTGGTCCTTGGGATCTTGTTCCGGGAAACGGG	160	90		12	33	632139	632171	GGGTTTTCTCTTTTTCGGTGGGGGCCGGGAGGG	160	50
13	33	627838	627870	GGGATTGGGTCGATCAGGGCATTTCCAAATGGG	130	50		13	24	647935	647958	GGGAAAGGGGATTGTCAGGGCGGG	140	20
14	21	716588	716608	GGGACGGGGCTCGGGTGCGGG	140	40		14	40	687911	687950	GGGGAGGGCACTATCTACCGCAATTTGGGTAAAGGCTGGG	160	70
15	32	721249	721280	GGGCTAGAGGCTTGTCCTGTTGGGCGGGTGGG	170	50		15	41	856462	856502	GGGGCGGCCATGGGCAACGTCACAGAATGGGCAGCGACGGG	190	100
16	42	726331	726372	GGGATGGGCTCTTGTGCTGGGCCTACCACATGGATTTCGGGG	170	90		16	17	1081396	1081412	GGGGCAGGGGGGGGGGG	40	10
17	32	733590	733621	GGGAAAACGGGTCCGCATCGTGATGGGTGGGG	160	50		17	44	1180522	1180565	GGGAAGGGGATTGCTATGTGTTTGATGGGCGCGTTGCGGTAGGG	220	40
18	26	888021	888046	GGGTTGGGTTCAGGCAGGGAGATGGG	150	20		18	28	1200974	1201001	GGGTGATCGCGCTTGGGGTTGGGCAGGG	160	40
19	41	904618	904658	GGGGCAATTGGGGTGGCACTCACCGTGGGTTTGCAAAAGGG	180	70		19	41	1236454	1236494	GGGCAGGGGGTAGGCGTGGGTATTCTGACCGCACGTTTGGG	200	70
20	36	905282	905317	GGGGCAAACCGATGTGGGGAGCCTGGTGGGTGTGGG	200	50		20	28	1246431	1246458	GGGGCTCTCGTTTGGGCTTGGGCTGGGG	150	50
21	27	971692	971718	GGGTAAAGGGCCGGGTAAAACCACGGG	120	50		21	44	1259345	1259388	GGGCGGTGTCTCATTCGCTGGCGGGGTGGGGAGTATCGCTGGGG	230	80
22	43	987057	987099	GGGTTATTGGGGTTGATCAGCACAATGCCACGGGTTTTCGGGG	170	70		22	32	1273443	1273474	GGGCGGCTTCGGATGTGGGCTGGGTAGTCGGG	180	50
23	40	1033822	1033861	GGGCGCAGGGCTTACGCCTTATTCACGAATGGGGGATGGG	170	80		23	42	1281224	1281265	GGGCTCGATCATAGGGTCGGGCACCGTTTCCAATAAGCAGGG	150	100
24	33	1046612	1046644	GGGGCCTCCGGGTGTGGGTAAAACCTCACTGGG	140	80		24	25	1317094	1317118	GGGTGCTACTGGGCTTAGGGTTGGG	130	30
25	45	1129193	1129237	GGGTGAACCAACATGGGAATCCCCTTGGGGCTCTGGCCGTCCGGG	170	130		25	40	1326226	1326265	GGGGCTGCAAAAGTTGGGGATTCATGGGGTCGCCAACGGG	180	70
26	37	1168060	1168096	GGGCATGAAACGGTTTGGAAATGGGAAGGTGGGTGGG	190	20		26	28	1358273	1358300	GGGTACGGGTGTCGCAAGGTTGGGCGGG	160	40
27	45	1244999	1245043	GGGTCAAACACGGCACGTGGGGAAGGGCTCCACCACAAAATCGGG	160	120		27	33	1430078	1430110	GGGTGAGGGTGAACTCACGTCGGGTATGCTGGG	160	50
28	26	1364067	1364092	GGGCTCGGGGTGGGCGGTTTTTGGGG	160	30		28	30	1430489	1430518	GGGGGAAGGGAATGCTTGGGCGCTGATGGG	170	30
29	35	1395426	1395460	GGGGAGATAGGGCAATAGGGTTCGAGTTAACTGGG	160	30		29	35	1691664	1691698	GGGCTTTATGTGATTGGGATTGGGGTTGTAACGGG	160	20
30	33	1576125	1576157	GGGGGCTTGGGTGGTAGGCCTGCTGGGAGCGGG	200	50		30	43	2469490	2469532	GGGGTGTAACGAGTGTACGGGCGGCTATTCAGGGCGCGTTGGG	210	70
31	33	1607064	1607096	GGGGGCTTGGGTGGTAGGCCTGCTGGGAGCGGG	200	50		31	42	2569422	2569463	GGGTTTCGATGGGCGAAGCGGCGGATGCGTGGGATGAGCGGG	230	60
32	39	1741074	1741112	GGGAACCGCGCGGGCTAACTCGCGGGCGATATCTTTGGG	160	100		32	34	2742835	2742868	GGGCATTGGGGTTGGGTTATCCACTTGCATAGGG	140	50
33	41	1748169	1748209	GGGTTTGGGGTTCGCCGAACGGGTTATTCTTTCCAATTGGG	150	70		33	36	2751992	2752027	GGGCAATGGAGGGTCGCATCAGGGTCCAAAACAGGG	150	70
34	41	2299487	2299527	GGGGCGACGTACTGGGAAGGGAAATACCTTCGCAAAACGGG	160	80		34	39	2851841	2851879	GGGCGGAGAAGGGGCAGCCATGGGGCTGACCAAAGGGGG	210	70
35	42	2350926	2350967	GGGCTTCGACAGGGAAAATCGCTTGATGTTCGGGTGAAAGGG	170	60		35	34	2929734	2929767	GGGTTTCGATGGGATCGGGCATTAGATATTTGGG	140	30
36	36	2476730	2476765	GGGTTTCCCGGGACTGTTTTGGGGAACCATGATGGG	150	60		36	28	2971544	2971571	GGGGTGTGGGTGAAAATCATTGGGGGGG	160	10
37	24	2645546	2645569	GGGTCTAGGGTCTAGGGTCTAGGG	120	30
38	19	2898634	2898652	GGGGAGGGTCAGGGTGGGG	140	10
NZ_CP013013.1 Vibrio cholerae strain Env-390 chromosome 1, complete sequence
#	Length (bp)	Start Position	End Position	PGQ Motifs	cG Score	cC Score		#	Length (bp)	Start Position	End Position	PGQ Motifs	cG Score	cC Score
1	37	895	931	GGGCTTACTTCCTGTACGAGTGGGCGGGCATCCCGGG	150	100		1	38	48728	48765	GGGTCGGGGAGTGGGCAATCCGCCGCAAAACGGACGGG	180	90
2	31	162420	162450	GGGTGCTCGAAGGGACGAGTGTGGGCGTGGG	180	40		2	36	147229	147264	GGGCGACGGCCTTTCATGCCGGGAATGGGTTTGGGG	170	70
3	28	198651	198678	GGGGAATATTGTCGGGCCCGGGCAGGGG	150	50		3	31	308557	308587	GGGTCGGGAGAAAGGGCATCAAGTGAAAGGG	150	30
4	22	245798	245819	GGGAAGGGGCGGGAATAGTGGG	140	10		4	36	334580	334615	GGGTTTAACTTGGGGTGCGGGTCATATTCGCTGGGG	160	50
5	41	261743	261783	GGGATCCGTATCCCCGGGGTATGGAATGCATGGGAAGCGGG	180	80		5	33	335980	336012	GGGCCACACTGTTTGGGGCCGGGATAGTTTGGG	150	60
6	27	278560	278586	GGGTGGGCGTTGGGGTTCACCTTTGGG	140	40		6	28	345749	345776	GGGGTGGAAGGGAATGCATGGGGTTGGG	170	10
7	39	282645	282683	GGGGAAGTGATTCGCCAGTGGGCTTTAGCGGGAATGGGG	190	50		7	33	390028	390060	GGGTCTGTTGGGGATACAAGGGGGATCCGCGGG	170	50
8	44	335140	335183	GGGGTTAGTTAGGGTCGTCTCGGTGAGGGTGATTTTATCTAGGG	190	40		8	45	401745	401789	GGGTAACAAAACCTTTGTGCTGGGTGAGTCTGGGCATATTGCGGG	170	70
9	33	353270	353302	GGGTCCCAAGTCGGGCCCGGGTTCCAACTCGGG	130	110		9	19	464852	464870	GGGGAGGGTTAGGGTGGGG	140	0
10	45	364364	364408	GGGAAAGTTGCACGGGGTTACTACAATTTAATGGGTCGTGATGGG	180	50		10	42	497769	497810	GGGTGTTTCTAATGGGCAGGGATCTCAAAGCTTTGAAGAGGG	160	50
11	20	383887	383906	GGGCGGGCATTTGGGGCGGG	130	30		11	39	504470	504508	GGGCAATCGTTGGGTTTGGTGGGGGAAAGTGGTTCAGGG	200	30
12	39	426848	426886	GGGGGCTGGCATGGGCATGATGGCGGGCATGCAAGCGGG	210	70		12	38	857462	857499	GGGTTTGGGTTACACCATGGGTGACCTCTACTTCGGGG	140	80
13	44	486118	486161	GGGTCGAGCATGGGGACGCTGTTATTAACGGGCATTGTGATGGG	190	60		13	40	908859	908898	GGGGAGCTACGCATCAACAGTGTGGGCGGGCATATTGGGG	180	70
14	27	552967	552993	GGGGAGGGAAAATCATTAGGGGTAGGG	140	10		14	45	938659	938703	GGGGCTAGAACGTCAAGTGGGTGAAGGGGGTATGCTGCTCTCGGG	210	70
15	27	616207	616233	GGGTGGGAAAATTGGGGTATACACGGG	130	20		15	39	978004	978042	GGGCGCTCTTCGGTTTTGATGGGTGCGGCAGGGCAGGGG	200	70
16	33	620554	620586	GGGGCGTGTTTGGGGTGGGCATTTGCTCGAGGG	180	40		16	28	993566	993593	GGGTACGGGTGTCGCAAGGTTGGGCGGG	160	40
17	39	825579	825617	GGGTATGGGTATTCCACAAGGGATTACCTTGATCGTGGG	140	60		17	44	1052939	1052982	GGGATCATGACGGGCGTTATCTTGGGTATTGGTCGCGCTCTGGG	180	80
18	37	828036	828072	GGGATCGCATTTTTGGGCTCACAAGGGGATATTTGGG	140	50		18	36	1103841	1103876	GGGTTGGGTATTAGGTACGCAAGGTGAAGGGCGGGG	190	30
19	42	955007	955048	GGGTAATAAAAAACCCAGCGCGGGGCTGGGTTGGATTTGGGG	180	60		19	36	1109899	1109934	GGGGTTGCACTGGGAATGGTGGGGGGCTACTGGGGG	210	40
20	38	997758	997795	GGGCTGACTTGGGAAGGGGTGCGGCCAATATCGTTGGG	180	60
21	34	1074522	1074555	GGGATGGGGAAGCGGTAGACGAATACAGGGCGGG	180	40
NZ_CP013301.1 Vibrio cholerae strain C5 chromosome 1, complete sequence
#	Length (bp)	Start Position	End Position	PGQ Motifs	cG Score	cC Score		#	Length (bp)	Start Position	End Position	PGQ Motifs	cG Score	cC Score
1	40	124358	124397	GGGCGCACCTATCGGGTCACAGCCGTGGAGGGAGATCGGG	180	100		1	32	68207	68238	GGGGATACCGCGCGGGGTAGTGAAGGGACGGG	180	50
2	22	235270	235291	GGGATTGGGTATTGGGGACGGG	130	10		2	43	104670	104712	GGGTTGGAGGGGGTTTCAATCAGCAACAGTTTGGGCTTGCGGG	190	60
3	19	280575	280593	GGGGAGGGTTAGGGTGGGG	140	0		3	29	109621	109649	GGGCGGGCAGGGCGTGCCAGCAAGCCGGG	160	80
4	38	318555	318592	GGGACACAGGGGATAGCCGAGCTGCAGCAGGGTATGGG	180	70		4	24	117301	117324	GGGACTAGGGAAGGGAGCCTAGGG	130	30
5	44	324207	324250	GGGCTTGGGCTGGCGATTTCGAAAGGGATTGCCCATGTACTGGG	180	80		5	41	293092	293132	GGGCTAGGCACCATGGGTTTTGGTTTACCTGCGGGAATGGG	170	70
6	45	398887	398931	GGGACGCCAGTGGTTGTCAATGGGCGTCGGGTGCCGATTGCTGGG	210	90		6	41	322612	322652	GGGCAATCCACAAGGGCCTCTGCTGCTTTGGCGTGGGCGGG	170	110
7	36	435122	435157	GGGGCTGGGTTGCAAGATAGTGGTGGGACAAGCGGG	190	40		7	19	360535	360553	GGGGAGGGCTAGGGTGGGG	140	10
8	31	436470	436500	GGGTACGCAGGGGTGGGTTATCAAAACTGGG	140	40		8	28	374569	374596	GGGATGGGATCAGGTAAGGGTGAAAGGG	150	10
9	35	501874	501908	GGGTTAGTTTTAGTGACTGGGCCAACGGGCTCGGG	150	60		9	40	417454	417493	GGGCAAAGAGTCGAGGGCTATCGGGCCAAGCACTTTCGGG	160	90
10	35	636448	636482	GGGGGAAGAGGTTGGGCAGCGTGTAGGGTATCGGG	200	30		10	42	462130	462171	GGGTGATTCCCTGGTCCTTGGGATCTTGTTCCGGGAAACGGG	160	90
11	45	758846	758890	GGGATCGCGTTGGGGGCTTGAGTGACGATTGGGTTTTAAAACGGG	200	50		11	33	466636	466668	GGGATTGGGTCGATCAGGGCATTTCCAAATGGG	130	50
12	33	795069	795101	GGGTTTTCTCTTTTTCGGTGGGGGCCGGGAGGG	160	50		12	21	555385	555405	GGGACGGGGCTCGGGGGCGGG	150	40
13	24	810865	810888	GGGAAAGGGGATTGTCAGGGCGGG	140	20		13	32	560046	560077	GGGCTAGAGGCTTGTCCTGTTGGGCGGGTGGG	170	50
14	40	850841	850880	GGGGAGGGCACTATCTACCGCAATTTGGGTAAAGGCTGGG	160	70		14	42	565127	565168	GGGATGGGCTCTTGTGCTGGGCCTACCACATGGATTTCGGGG	170	90
15	41	1019395	1019435	GGGGCGGCCATGGGCAACGTCACAGAATGGGCAGCGACGGG	190	100		15	32	572386	572417	GGGAAAACGGGTCCGCATCGTGATGGGTGGGG	160	50
16	17	1244587	1244603	GGGGCAGGGGGGGGGGG	40	10		16	26	759802	759827	GGGTTGGGTTCAGGCAGGGAGATGGG	150	20
17	44	1343714	1343757	GGGAAGGGGATTGCTATGTGTTTGATGGGCGCGTTGCGGTAGGG	220	40		17	41	776399	776439	GGGGCAATTGGGGTGGCACTCACCGTGGGTTTGCAAAAGGG	180	70
18	28	1364166	1364193	GGGTGATCGCGCTTGGGGTTGGGCAGGG	160	40		18	36	777063	777098	GGGGCAAACCGATGTGGGGAGCCTGGTGGGTGTGGG	200	50
19	41	1399646	1399686	GGGCAGGGGGTAGGCGTGGGTATTCTGACCGCACGTTTGGG	200	70		19	27	843476	843502	GGGTAAAGGGCCGGGTAAAACCACGGG	120	50
20	28	1409623	1409650	GGGGCTCTCGTTTGGGCTTGGGCTGGGG	150	50		20	43	858841	858883	GGGTTATTGGGGTTGATCAGCACAATGCCACGGGTTTTCGGGG	170	70
21	44	1422537	1422580	GGGCGGTGTCTCATTCGCTGGCGGGGTGGGGAGTATCGCTGGGG	230	80		21	40	905175	905214	GGGCGCAGGGCTTACGCCTTATTCACGAATGGGGGATGGG	170	80
22	32	1436635	1436666	GGGCGGCTTCGGATGTGGGCTGGGTAGTCGGG	180	50		22	33	917965	917997	GGGGCCTCCGGGTGTGGGTAAAACCTCACTGGG	140	80
23	42	1444416	1444457	GGGCTCGATCATAGGGTCGGGCACCGTTTCCAATAAGCAGGG	150	100		23	45	1000543	1000587	GGGTGAACCAACATGGGAATCCCCTTGGGGCTCTGGCCGTCCGGG	170	130
24	25	1480285	1480309	GGGTGCTACTGGGCTTAGGGTTGGG	130	30		24	37	1039410	1039446	GGGCATGAAACGGTTTGGAAATGGGAAGGTGGGTGGG	190	20
25	40	1489417	1489456	GGGGCTGCAAAAGTTGGGGATTCATGGGGTCGCCAACGGG	180	70		25	45	1116349	1116393	GGGTCAAACACGGCACGTGGGGAAGGGCTCCACCACAAAATCGGG	160	120
26	28	1521464	1521491	GGGTACGGGTGTCGCAAGGTTGGGCGGG	160	40		26	26	1235418	1235443	GGGCTCGGGGTGGGCGGTTTTTGGGG	160	30
27	33	1562331	1562363	GGGTGAGGGTGAACTCACGTCGGGTATGCTGGG	160	50		27	35	1265409	1265443	GGGGAGATAGGGCAATAGGGTTCGAGTTAACTGGG	160	30
28	30	1562742	1562771	GGGGGAAGGGAATGCTTGGGCGCTGATGGG	170	30		28	33	1453037	1453069	GGGGGCTTGGGTGGTAGGCCTGCTGGGAGCGGG	200	50
29	33	1577302	1577334	GGGGCTGCTGCTATCGGGTGGCGTGGGATTGGG	180	50		29	39	1587047	1587085	GGGAACCGCGCGGGCTAACTCGCGGGCGATATCTTTGGG	160	100
30	35	1829478	1829512	GGGCTTTATGTGATTGGGATTGGGGTTGTAACGGG	160	20		30	41	1594142	1594182	GGGTTTGGGGTTCGCCGAACGGGTTATTCTTTCCAATTGGG	150	70
31	43	2639798	2639840	GGGGTGTAACGAGTGTACGGGCGGCTATTCAGGGCGCGTTGGG	210	70		31	41	2145722	2145762	GGGGCGACGTACTGGGAAGGGAAATACCTTCGCAAAACGGG	160	80
32	42	2739731	2739772	GGGTTTCGATGGGTGAAGCCGCGGATGCTTGGGATGAGCGGG	210	60		32	42	2197161	2197202	GGGCTTCGACAGGGAAAATCGCTTGATGTTCGGGTGAAAGGG	170	60
33	34	2879149	2879182	GGGCATTGGGGTTGGGTTATCCACTTGCATAGGG	140	50		33	36	2322966	2323001	GGGTTTCCCGGGACTGTTTTGGGGAACCATGATGGG	150	60
34	36	2888306	2888341	GGGCAATGGAGGGTCGCATCAGGGTCCAAAACAGGG	150	70		34	24	2518829	2518852	GGGTCTAGGGTCTAGGGTCTAGGG	120	30
								35	19	2766390	2766408	GGGGAGGGTCAGGGTGGGG	140	10
								36	39	2853782	2853820	GGGCGGAGAAGGGGCAGCCATGGGGCTGACCAAAGGGGG	210	70
								37	34	2931639	2931672	GGGTTTCGATGGGATCGGGCATTAGATATTTGGG	140	30
								38	28	2973453	2973480	GGGGTGTGGGTGAAAATCATTGGGGGGG	160	10
NZ_CP013311.1 Vibrio cholerae strain E1320, complete sequence
#	Length (bp)	Start Position	End Position	PGQ Motifs	cG Score	cC Score		#	Length (bp)	Start Position	End Position	PGQ Motifs	cG Score	cC Score
1	39	13741	13779	GGGCGGAGAAGGGGCAGCCATGGGGCTGACCAAAGGGGG	210	70		1	32	56376	56407	GGGGATACCGCGCGGGGTAGTGAAGGGACGGG	180	50
2	34	91574	91607	GGGTTTCGATGGGATCGGGCATTAGATATTTGGG	140	30		2	43	92839	92881	GGGTTGGAGGGGGTTTCAATCAGCAACAGTTTGGGCTTGCGGG	190	60
3	28	150418	150445	GGGGTGTGGGTGAAAATCATTGGGGGGG	160	10		3	29	97790	97818	GGGCGGGCAGGGCGTGCCAGCAAGCCGGG	160	80
4	22	259766	259787	GGGATTGGGTATTGGGGACGGG	130	10		4	24	105470	105493	GGGACTAGGGAAGGGAGCCTAGGG	130	30
5	19	305071	305089	GGGGAGGGTTAGGGTGGGG	140	0		5	41	281261	281301	GGGCTAGGCACCATGGGTTTTGGTTTACCTGCGGGAATGGG	170	70
6	38	343050	343087	GGGACACAGGGGATAGCCGAGCTGCAGCAGGGTATGGG	180	70		6	41	310781	310821	GGGCAATCCACAAGGGCCTCTGCTGCTTTGGCGTGGGCGGG	170	110
7	44	348702	348745	GGGCTTGGGCTGGCGATTTCGAAAGGGATTGCCCATGTACTGGG	180	80		7	19	348704	348722	GGGGAGGGCTAGGGTGGGG	140	10
8	45	423382	423426	GGGACGCCAGTGGTTGTCAATGGGCGTCGGGTGCCGATTGCTGGG	210	90		8	28	362758	362785	GGGATGGGATCAGGTAAGGGTGAAAGGG	150	10
9	36	465144	465179	GGGGCTGGGTTGCAAGATAGTGGTGGGACAAGCGGG	190	40		9	40	405643	405682	GGGCAAAGAGTCGAGGGCTATCGGGCCAAGCACTTTCGGG	160	90
10	31	466492	466522	GGGTACGCAGGGGTGGGTTATCAAAACTGGG	140	40		10	42	450321	450362	GGGTGATTCCCTGGTCCTTGGGATCTTGTTCCGGGAAACGGG	160	90
11	37	529714	529750	GGGATCACACGGCGCAGCGGGCCGACCACGGGTTGGG	170	110		11	33	454827	454859	GGGATTGGGTCGATCAGGGCATTTCCAAATGGG	130	50
12	35	531910	531944	GGGTTAGTTTTAGTGACTGGGCCAACGGGGTCGGG	160	50		12	21	543576	543596	GGGACGGGGCTCGGGGGCGGG	150	40
13	35	639442	639476	GGGGGAAGAGGTTGGGCAGCGTGTAGGGTATCGGG	200	30		13	32	548236	548267	GGGCTAGAGGCTTGTCCTGTTGGGCGGGTGGG	170	50
14	45	761840	761884	GGGATCGCGTTGGGGGCTTGAGTGACGATTGGGTTTTAAAACGGG	200	50		14	42	553316	553357	GGGATGGGCTCTTGTGCTGGGCCTACCACATGGATTTCGGGG	170	90
15	33	798063	798095	GGGTTTTCTCTTTTTCGGTGGGGGCCGGGAGGG	160	50		15	32	560575	560606	GGGAAAACGGGTCCGCATCGTGATGGGTGGGG	160	50
16	24	813859	813882	GGGAAAGGGGATTGTCAGGGCGGG	140	20		16	26	714881	714906	GGGTTGGGTTCAGGCAGGGAGATGGG	150	20
17	40	853835	853874	GGGGAGGGCACTATCTACCGCAATTTGGGTAAAGGCTGGG	160	70		17	41	731478	731518	GGGGCAATTGGGGTGGCACTCACCGTGGGTTTGCAAAAGGG	180	70
18	41	1022392	1022432	GGGGCGGCCATGGGCAACGTCACAGAATGGGCAGCGACGGG	190	100		18	36	732142	732177	GGGGCAAACCGATGTGGGGAGCCTGGTGGGTGTGGG	200	50
19	17	1247558	1247574	GGGGCAGGGGGGGGGGG	40	10		19	27	798555	798581	GGGTAAAGGGCCGGGTAAAACCACGGG	120	50
20	44	1346685	1346728	GGGAAGGGGATTGCTATGTGTTTGATGGGCGCGTTGCGGTAGGG	220	40		20	43	813920	813962	GGGTTATTGGGGTTGATCAGCACAATGCCACGGGTTTTCGGGG	170	70
21	28	1367137	1367164	GGGTGATCGCGCTTGGGGTTGGGCAGGG	160	40		21	40	860254	860293	GGGCGCAGGGCTTACGCCTTATTCACGAATGGGGGATGGG	170	80
22	41	1402617	1402657	GGGCAGGGGGTAGGCGTGGGTATTCTGACCGCACGTTTGGG	200	70		22	33	873044	873076	GGGGCCTCCGGGTGTGGGTAAAACCTCACTGGG	140	80
23	28	1412594	1412621	GGGGCTCTCGTTTGGGCTTGGGCTGGGG	150	50		23	45	955622	955666	GGGTGAACCAACATGGGAATCCCCTTGGGGCTCTGGCCGTCCGGG	170	130
24	44	1425508	1425551	GGGCGGTGTCTCATTCGCTGGCGGGGTGGGGAGTATCGCTGGGG	230	80		24	37	994489	994525	GGGCATGAAACGGTTTGGAAATGGGAAGGTGGGTGGG	190	20
25	32	1439606	1439637	GGGCGGCTTCGGATGTGGGCTGGGTAGTCGGG	180	50		25	45	1071428	1071472	GGGTCAAACACGGCACGTGGGGAAGGGCTCCACCACAAAATCGGG	160	120
26	42	1447387	1447428	GGGCTCGATCATAGGGTCGGGCACCGTTTCCAATAAGCAGGG	150	100		26	26	1190496	1190521	GGGCTCGGGGTGGGCGGTTTTTGGGG	160	30
27	25	1483256	1483280	GGGTGCTACTGGGCTTAGGGTTGGG	130	30		27	35	1224591	1224625	GGGGAGATAGGGCAATAGGGTTCGAGTTAACTGGG	160	30
28	40	1492388	1492427	GGGGCTGCAAAAGTTGGGGATTCATGGGGTCGCCAACGGG	180	70		28	33	1405316	1405348	GGGGGCTTGGGTGGTAGGCCTGCTGGGAGCGGG	200	50
29	28	1524435	1524462	GGGTACGGGTGTCGCAAGGTTGGGCGGG	160	40		29	39	1539326	1539364	GGGAACCGCGCGGGCTAACTCGCGGGCGATATCTTTGGG	160	100
30	33	1565302	1565334	GGGTGAGGGTGAACTCACGTCGGGTATGCTGGG	160	50		30	41	1546421	1546461	GGGTTTGGGGTTCGCCGAACGGGTTATTCTTTCCAATTGGG	150	70
31	30	1565713	1565742	GGGGGAAGGGAATGCTTGGGCGCTGATGGG	170	30		31	41	2097978	2098018	GGGGCGACGTACTGGGAAGGGAAATACCTTCGCAAAACGGG	160	80
32	35	1829650	1829684	GGGCTTTATGTGATTGGGATTGGGGTTGTAACGGG	160	20		32	42	2149417	2149458	GGGCTTCGACAGGGAAAATCGCTTGATGTTCGGGTGAAAGGG	170	60
33	43	2606879	2606921	GGGGTGTAACGAGTGTACGGGCGGCTATTCAGGGCGCGTTGGG	210	70		33	36	2275222	2275257	GGGTTTCCCGGGACTGTTTTGGGGAACCATGATGGG	150	60
34	42	2706812	2706853	GGGTTTCGATGGGTGAAGCCGCGGATGCTTGGGATGAGCGGG	210	60		34	24	2444057	2444080	GGGTCTAGGGTCTAGGGTCTAGGG	120	30
35	34	2846230	2846263	GGGCATTGGGGTTGGGTTATCCACTTGCATAGGG	140	50		35	19	2697144	2697162	GGGGAGGGTCAGGGTGGGG	140	10
36	36	2855387	2855422	GGGCAATGGAGGGTCGCATCAGGGTCCAAAACAGGG	150	70		36	40	2919673	2919712	GGGCGCACCTATCGGGTCACAGCCGTGGAGGGAGATCGGG	180	100
NZ_CP013303.1 Vibrio cholerae strain CRC711 chromosome 1, complete sequence
#	Length (bp)	Start Position	End Position	PGQ Motifs	cG Score	cC Score		#	Length (bp)	Start Position	End Position	PGQ Motifs	cG Score	cC Score
1	40	124356	124395	GGGCGCACCTATCGGGTCACAGCCGTGGAGGGAGATCGGG	180	100		1	32	68182	68213	GGGGATACCGCGCGGGGTAGTGAAGGGACGGG	180	50
2	22	223966	223987	GGGATTGGGTATTGGGGACGGG	130	10		2	43	104645	104687	GGGTTGGAGGGGGTTTCAATCAGCAACAGTTTGGGCTTGCGGG	190	60
3	19	269271	269289	GGGGAGGGTTAGGGTGGGG	140	0		3	29	109596	109624	GGGCGGGCAGGGCGTGCCAGCAAGCCGGG	160	80
4	38	307251	307288	GGGACACAGGGGATAGCCGAGCTGCAGCAGGGTATGGG	180	70		4	24	117276	117299	GGGACTAGGGAAGGGAGCCTAGGG	130	30
5	44	312903	312946	GGGCTTGGGCTGGCGATTTCGAAAGGGATTGCCCATGTACTGGG	180	80		5	41	292983	293023	GGGCTAGGCACCATGGGTTTTGGTTTACCTGCGGGAATGGG	170	70
6	45	387583	387627	GGGACGCCAGTGGTTGTCAATGGGCGTCGGGTGCCGATTGCTGGG	210	90		6	41	322503	322543	GGGCAATCCACAAGGGCCTCTGCTGCTTTGGCGTGGGCGGG	170	110
7	36	429343	429378	GGGGCTGGGTTGCAAGATAGTGGTGGGACAAGCGGG	190	40		7	19	360426	360444	GGGGAGGGCTAGGGTGGGG	140	10
8	31	430691	430721	GGGTACGCAGGGGTGGGTTATCAAAACTGGG	140	40		8	28	374460	374487	GGGATGGGATCAGGTAAGGGTGAAAGGG	150	10
9	35	496088	496122	GGGTTAGTTTTAGTGACTGGGCCAACGGGCTCGGG	150	60		9	40	417345	417384	GGGCAAAGAGTCGAGGGCTATCGGGCCAAGCACTTTCGGG	160	90
10	35	630943	630977	GGGGGAAGAGGTTGGGCAGCGTGTAGGGTATCGGG	200	30		10	42	462021	462062	GGGTGATTCCCTGGTCCTTGGGATCTTGTTCCGGGAAACGGG	160	90
11	45	753341	753385	GGGATCGCGTTGGGGGCTTGAGTGACGATTGGGTTTTAAAACGGG	200	50		11	33	466527	466559	GGGATTGGGTCGATCAGGGCATTTCCAAATGGG	130	50
12	33	789514	789546	GGGTTTTCTCTTTTTCGGTGGGGGCCGGGAGGG	160	50		12	21	555276	555296	GGGACGGGGCTCGGGGGCGGG	150	40
13	24	805310	805333	GGGAAAGGGGATTGTCAGGGCGGG	140	20		13	32	559937	559968	GGGCTAGAGGCTTGTCCTGTTGGGCGGGTGGG	170	50
14	40	845286	845325	GGGGAGGGCACTATCTACCGCAATTTGGGTAAAGGCTGGG	160	70		14	42	565018	565059	GGGATGGGCTCTTGTGCTGGGCCTACCACATGGATTTCGGGG	170	90
15	41	1013840	1013880	GGGGCGGCCATGGGCAACGTCACAGAATGGGCAGCGACGGG	190	100		15	32	572277	572308	GGGAAAACGGGTCCGCATCGTGATGGGTGGGG	160	50
16	17	1239032	1239048	GGGGCAGGGGGGGGGGG	40	10		16	26	759693	759718	GGGTTGGGTTCAGGCAGGGAGATGGG	150	20
17	44	1338159	1338202	GGGAAGGGGATTGCTATGTGTTTGATGGGCGCGTTGCGGTAGGG	220	40		17	41	776290	776330	GGGGCAATTGGGGTGGCACTCACCGTGGGTTTGCAAAAGGG	180	70
18	28	1358611	1358638	GGGTGATCGCGCTTGGGGTTGGGCAGGG	160	40		18	36	776954	776989	GGGGCAAACCGATGTGGGGAGCCTGGTGGGTGTGGG	200	50
19	41	1394090	1394130	GGGCAGGGGGTAGGCGTGGGTATTCTGACCGCACGTTTGGG	200	70		19	27	843367	843393	GGGTAAAGGGCCGGGTAAAACCACGGG	120	50
20	28	1404067	1404094	GGGGCTCTCGTTTGGGCTTGGGCTGGGG	150	50		20	43	858732	858774	GGGTTATTGGGGTTGATCAGCACAATGCCACGGGTTTTCGGGG	170	70
21	44	1416981	1417024	GGGCGGTGTCTCATTCGCTGGCGGGGTGGGGAGTATCGCTGGGG	230	80		21	40	905066	905105	GGGCGCAGGGCTTACGCCTTATTCACGAATGGGGGATGGG	170	80
22	32	1431079	1431110	GGGCGGCTTCGGATGTGGGCTGGGTAGTCGGG	180	50		22	33	917856	917888	GGGGCCTCCGGGTGTGGGTAAAACCTCACTGGG	140	80
23	42	1438860	1438901	GGGCTCGATCATAGGGTCGGGCACCGTTTCCAATAAGCAGGG	150	100		23	45	1000433	1000477	GGGTGAACCAACATGGGAATCCCCTTGGGGCTCTGGCCGTCCGGG	170	130
24	25	1474729	1474753	GGGTGCTACTGGGCTTAGGGTTGGG	130	30		24	37	1039300	1039336	GGGCATGAAACGGTTTGGAAATGGGAAGGTGGGTGGG	190	20
25	40	1483861	1483900	GGGGCTGCAAAAGTTGGGGATTCATGGGGTCGCCAACGGG	180	70		25	45	1116239	1116283	GGGTCAAACACGGCACGTGGGGAAGGGCTCCACCACAAAATCGGG	160	120
26	28	1515908	1515935	GGGTACGGGTGTCGCAAGGTTGGGCGGG	160	40		26	26	1235308	1235333	GGGCTCGGGGTGGGCGGTTTTTGGGG	160	30
27	33	1556775	1556807	GGGTGAGGGTGAACTCACGTCGGGTATGCTGGG	160	50		27	35	1265299	1265333	GGGGAGATAGGGCAATAGGGTTCGAGTTAACTGGG	160	30
28	30	1557186	1557215	GGGGGAAGGGAATGCTTGGGCGCTGATGGG	170	30		28	33	1455653	1455685	GGGGGCTTGGGTGGTAGGCCTGCTGGGAGCGGG	200	50
29	33	1571746	1571778	GGGGCTGCTGCTATCGGGTGGCGTGGGATTGGG	180	50		29	39	1589663	1589701	GGGAACCGCGCGGGCTAACTCGCGGGCGATATCTTTGGG	160	100
30	35	1826648	1826682	GGGCTTTATGTGATTGGGATTGGGGTTGTAACGGG	160	20		30	41	1596758	1596798	GGGTTTGGGGTTCGCCGAACGGGTTATTCTTTCCAATTGGG	150	70
31	43	2636967	2637009	GGGGTGTAACGAGTGTACGGGCGGCTATTCAGGGCGCGTTGGG	210	70		31	41	2148337	2148377	GGGGCGACGTACTGGGAAGGGAAATACCTTCGCAAAACGGG	160	80
32	42	2736900	2736941	GGGTTTCGATGGGTGAAGCCGCGGATGCTTGGGATGAGCGGG	210	60		32	42	2199776	2199817	GGGCTTCGACAGGGAAAATCGCTTGATGTTCGGGTGAAAGGG	170	60
33	34	2876234	2876267	GGGCATTGGGGTTGGGTTATCCACTTGCATAGGG	140	50		33	36	2325531	2325566	GGGTTTCCCGGGACTGTTTTGGGGAACCATGATGGG	150	60
34	36	2885391	2885426	GGGCAATGGAGGGTCGCATCAGGGTCCAAAACAGGG	150	70		34	24	2521675	2521698	GGGTCTAGGGTCTAGGGTCTAGGG	120	30
								35	19	2774754	2774772	GGGGAGGGTCAGGGTGGGG	140	10
								36	39	2850844	2850882	GGGCGGAGAAGGGGCAGCCATGGGGCTGACCAAAGGGGG	210	70
								37	34	2928701	2928734	GGGTTTCGATGGGATCGGGCATTAGATATTTGGG	140	30
								38	28	2970513	2970540	GGGGTGTGGGTGAAAATCATTGGGGGGG	160	10
NZ_CP013305.1 Vibrio cholerae strain CRC1106 chromosome 1, complete sequence
#	Length (bp)	Start Position	End Position	PGQ Motifs	cG Score	cC Score		#	Length (bp)	Start Position	End Position	PGQ Motifs	cG Score	cC Score
1	40	124358	124397	GGGCGCACCTATCGGGTCACAGCCGTGGAGGGAGATCGGG	180	100		1	32	73913	73944	GGGGATACCGCGCGGGGTAGTGAAGGGACGGG	180	50
2	22	223976	223997	GGGATTGGGTATTGGGGACGGG	130	10		2	43	110376	110418	GGGTTGGAGGGGGTTTCAATCAGCAACAGTTTGGGCTTGCGGG	190	60
3	19	269281	269299	GGGGAGGGTTAGGGTGGGG	140	0		3	29	115327	115355	GGGCGGGCAGGGCGTGCCAGCAAGCCGGG	160	80
4	38	307261	307298	GGGACACAGGGGATAGCCGAGCTGCAGCAGGGTATGGG	180	70		4	24	123006	123029	GGGACTAGGGAAGGGAGCCTAGGG	130	30
5	44	312913	312956	GGGCTTGGGCTGGCGATTTCGAAAGGGATTGCCCATGTACTGGG	180	80		5	41	298713	298753	GGGCTAGGCACCATGGGTTTTGGTTTACCTGCGGGAATGGG	170	70
6	45	387593	387637	GGGACGCCAGTGGTTGTCAATGGGCGTCGGGTGCCGATTGCTGGG	210	90		6	41	328233	328273	GGGCAATCCACAAGGGCCTCTGCTGCTTTGGCGTGGGCGGG	170	110
7	36	429353	429388	GGGGCTGGGTTGCAAGATAGTGGTGGGACAAGCGGG	190	40		7	19	366156	366174	GGGGAGGGCTAGGGTGGGG	140	10
8	31	430701	430731	GGGTACGCAGGGGTGGGTTATCAAAACTGGG	140	40		8	28	380190	380217	GGGATGGGATCAGGTAAGGGTGAAAGGG	150	10
9	35	496105	496139	GGGTTAGTTTTAGTGACTGGGCCAACGGGCTCGGG	150	60		9	40	423075	423114	GGGCAAAGAGTCGAGGGCTATCGGGCCAAGCACTTTCGGG	160	90
10	35	630960	630994	GGGGGAAGAGGTTGGGCAGCGTGTAGGGTATCGGG	200	30		10	42	467751	467792	GGGTGATTCCCTGGTCCTTGGGATCTTGTTCCGGGAAACGGG	160	90
11	45	753358	753402	GGGATCGCGTTGGGGGCTTGAGTGACGATTGGGTTTTAAAACGGG	200	50		11	33	472257	472289	GGGATTGGGTCGATCAGGGCATTTCCAAATGGG	130	50
12	33	789531	789563	GGGTTTTCTCTTTTTCGGTGGGGGCCGGGAGGG	160	50		12	21	561006	561026	GGGACGGGGCTCGGGGGCGGG	150	40
13	24	805327	805350	GGGAAAGGGGATTGTCAGGGCGGG	140	20		13	32	565667	565698	GGGCTAGAGGCTTGTCCTGTTGGGCGGGTGGG	170	50
14	40	845303	845342	GGGGAGGGCACTATCTACCGCAATTTGGGTAAAGGCTGGG	160	70		14	42	570748	570789	GGGATGGGCTCTTGTGCTGGGCCTACCACATGGATTTCGGGG	170	90
15	41	1013856	1013896	GGGGCGGCCATGGGCAACGTCACAGAATGGGCAGCGACGGG	190	100		15	32	578007	578038	GGGAAAACGGGTCCGCATCGTGATGGGTGGGG	160	50
16	17	1239048	1239064	GGGGCAGGGGGGGGGGG	40	10		16	26	765423	765448	GGGTTGGGTTCAGGCAGGGAGATGGG	150	20
17	44	1338175	1338218	GGGAAGGGGATTGCTATGTGTTTGATGGGCGCGTTGCGGTAGGG	220	40		17	41	782020	782060	GGGGCAATTGGGGTGGCACTCACCGTGGGTTTGCAAAAGGG	180	70
18	28	1358627	1358654	GGGTGATCGCGCTTGGGGTTGGGCAGGG	160	40		18	36	782684	782719	GGGGCAAACCGATGTGGGGAGCCTGGTGGGTGTGGG	200	50
19	41	1394107	1394147	GGGCAGGGGGTAGGCGTGGGTATTCTGACCGCACGTTTGGG	200	70		19	27	849097	849123	GGGTAAAGGGCCGGGTAAAACCACGGG	120	50
20	28	1404084	1404111	GGGGCTCTCGTTTGGGCTTGGGCTGGGG	150	50		20	43	864462	864504	GGGTTATTGGGGTTGATCAGCACAATGCCACGGGTTTTCGGGG	170	70
21	44	1416998	1417041	GGGCGGTGTCTCATTCGCTGGCGGGGTGGGGAGTATCGCTGGGG	230	80		21	40	910796	910835	GGGCGCAGGGCTTACGCCTTATTCACGAATGGGGGATGGG	170	80
22	32	1431096	1431127	GGGCGGCTTCGGATGTGGGCTGGGTAGTCGGG	180	50		22	33	923586	923618	GGGGCCTCCGGGTGTGGGTAAAACCTCACTGGG	140	80
23	42	1438877	1438918	GGGCTCGATCATAGGGTCGGGCACCGTTTCCAATAAGCAGGG	150	100		23	45	1006164	1006208	GGGTGAACCAACATGGGAATCCCCTTGGGGCTCTGGCCGTCCGGG	170	130
24	25	1474746	1474770	GGGTGCTACTGGGCTTAGGGTTGGG	130	30		24	37	1045031	1045067	GGGCATGAAACGGTTTGGAAATGGGAAGGTGGGTGGG	190	20
25	40	1483878	1483917	GGGGCTGCAAAAGTTGGGGATTCATGGGGTCGCCAACGGG	180	70		25	45	1121970	1122014	GGGTCAAACACGGCACGTGGGGAAGGGCTCCACCACAAAATCGGG	160	120
26	28	1515925	1515952	GGGTACGGGTGTCGCAAGGTTGGGCGGG	160	40		26	26	1241048	1241073	GGGCTCGGGGTGGGCGGTTTTTGGGG	160	30
27	33	1556792	1556824	GGGTGAGGGTGAACTCACGTCGGGTATGCTGGG	160	50		27	35	1271039	1271073	GGGGAGATAGGGCAATAGGGTTCGAGTTAACTGGG	160	30
28	30	1557203	1557232	GGGGGAAGGGAATGCTTGGGCGCTGATGGG	170	30		28	33	1461393	1461425	GGGGGCTTGGGTGGTAGGCCTGCTGGGAGCGGG	200	50
29	33	1571763	1571795	GGGGCTGCTGCTATCGGGTGGCGTGGGATTGGG	180	50		29	39	1595403	1595441	GGGAACCGCGCGGGCTAACTCGCGGGCGATATCTTTGGG	160	100
30	35	1826674	1826708	GGGCTTTATGTGATTGGGATTGGGGTTGTAACGGG	160	20		30	41	1602498	1602538	GGGTTTGGGGTTCGCCGAACGGGTTATTCTTTCCAATTGGG	150	70
31	43	2636994	2637036	GGGGTGTAACGAGTGTACGGGCGGCTATTCAGGGCGCGTTGGG	210	70		31	41	2154077	2154117	GGGGCGACGTACTGGGAAGGGAAATACCTTCGCAAAACGGG	160	80
32	42	2736927	2736968	GGGTTTCGATGGGTGAAGCCGCGGATGCTTGGGATGAGCGGG	210	60		32	42	2205516	2205557	GGGCTTCGACAGGGAAAATCGCTTGATGTTCGGGTGAAAGGG	170	60
33	34	2876261	2876294	GGGCATTGGGGTTGGGTTATCCACTTGCATAGGG	140	50		33	36	2331271	2331306	GGGTTTCCCGGGACTGTTTTGGGGAACCATGATGGG	150	60
34	36	2885417	2885452	GGGCAATGGAGGGTCGCATCAGGGTCCAAAACAGGG	150	70		34	24	2527415	2527438	GGGTCTAGGGTCTAGGGTCTAGGG	120	30
								35	19	2780501	2780519	GGGGAGGGTCAGGGTGGGG	140	10
								36	39	2856599	2856637	GGGCGGAGAAGGGGCAGCCATGGGGCTGACCAAAGGGGG	210	70
								37	34	2934456	2934489	GGGTTTCGATGGGATCGGGCATTAGATATTTGGG	140	30
								38	28	2976270	2976297	GGGGTGTGGGTGAAAATCATTGGGGGGG	160	10
NZ_CP013307.1 Vibrio cholerae strain E506 chromosome 1, complete sequence
#	Length (bp)	Start Position	End Position	PGQ Motifs	cG Score	cC Score		#	Length (bp)	Start Position	End Position	PGQ Motifs	cG Score	cC Score
1	36	26007	26042	GGGGCTGGGTTGCAAGATAGTGGTGGGACAAGCGGG	190	40		1	25	47166	47190	GGGTTTAGTCATTGGGGGGATTGGG	130	10
2	31	27355	27385	GGGTACGCAGGGGTGGGTTATCAAAACTGGG	140	40		2	20	133978	133997	GGGGGGAGGACGGGAGGGGG	160	10
3	36	40497	40532	GGGGGGATGGTTGGGTGTCGGCTTAGATGAATGGGG	200	20		3	19	184844	184862	GGGGAGGGTCAGGGTGGGG	140	10
4	37	90563	90599	GGGATCACACGGCGCAGCGGGCCGACCACGGGTTGGG	170	110		4	39	319902	319940	GGGTGAGTAATGCCTGGGAAATTGCCCGGTAGAGGGGGG	190	50
5	35	92759	92793	GGGTTAGTTTTAGTGACTGGGCCAACGGGGTCGGG	160	50		5	40	390351	390390	GGGCGCACCTATCGGGTCACAGCCGTGGAGGGAGATCGGG	180	100
6	35	200286	200320	GGGGGAAGAGGTTGGGCAGCGTGTAGGGTATCGGG	200	30		6	32	468591	468622	GGGGATACCGCGCGGGGTAGTGAAGGGACGGG	180	50
7	45	322684	322728	GGGATCGCGTTGGGGGCTTGAGTGACGATTGGGTTTTAAAACGGG	200	50		7	43	505054	505096	GGGTTGGAGGGGGTTTCAATCAGCAACAGTTTGGGCTTGCGGG	190	60
8	33	358907	358939	GGGTTTTCTCTTTTTCGGTGGGGGCCGGGAGGG	160	50		8	29	510005	510033	GGGCGGGCAGGGCGTGCCAGCAAGCCGGG	160	80
9	24	374703	374726	GGGAAAGGGGATTGTCAGGGCGGG	140	20		9	24	517685	517708	GGGACTAGGGAAGGGAGCCTAGGG	130	30
10	40	414679	414718	GGGGAGGGCACTATCTACCGCAATTTGGGTAAAGGCTGGG	160	70		10	25	565817	565841	GGGTTGGGATACGTTTTGGGAGGGG	140	10
11	41	583230	583270	GGGGCGGCCATGGGCAACGTCACAGAATGGGCAGCGACGGG	190	100		11	41	727471	727511	GGGCTAGGCACCATGGGTTTTGGTTTACCTGCGGGAATGGG	170	70
12	36	601670	601705	GGGGGGCGGCATGGTGGGCGCGGCTGCTGCACTGGG	210	80		12	41	756991	757031	GGGCAATCCACAAGGGCCTCTGCTGCTTTGGCGTGGGCGGG	170	110
13	37	731470	731506	GGGGATTGTTGTGGGACGACGCCAAAAGAGAGGGGGG	190	40		13	19	794914	794932	GGGGAGGGCTAGGGTGGGG	140	10
14	38	756023	756060	GGGATGAAGATCTGCTCGGGGGGCATTATCGGCATGGG	170	60		14	39	808876	808914	GGGCTCCATAGAGCAGGGTGCCAGGTAACGCCTGGGGGG	180	90
15	17	808165	808181	GGGGCAGGGGGGGGGGG	40	10		15	28	808968	808995	GGGATGGGATCAGGTAAGGGTGAAAGGG	150	10
16	35	848335	848369	GGGTCGAGAGCAGCTGGGTATTGTGAGTTGGGGGG	190	30		16	40	851853	851892	GGGCAAAGAGTCGAGGGCTATCGGGCCAAGCACTTTCGGG	160	90
17	44	907291	907334	GGGAAGGGGATTGCTATGTGTTTGATGGGCGCGTTGCGGTAGGG	220	40		17	42	896531	896572	GGGTGATTCCCTGGTCCTTGGGATCTTGTTCCGGGAAACGGG	160	90
18	28	927744	927771	GGGTGATCGCGCTTGGGGTTGGGCAGGG	160	40		18	33	901037	901069	GGGATTGGGTCGATCAGGGCATTTCCAAATGGG	130	50
19	41	963224	963264	GGGCAGGGGGTAGGCGTGGGTATTCTGACCGCACGTTTGGG	200	70		19	42	989086	989127	GGGCTGATTGTGCTCTCGGGGGGTAAAAGTGGCGAAGTGGGG	210	50
20	28	973201	973228	GGGGCTCTCGTTTGGGCTTGGGCTGGGG	150	50		20	21	989787	989807	GGGACGGGGCTCGGGTGCGGG	140	40
21	44	986115	986158	GGGCGGTGTCTCATTCGCTGGCGGGGTGGGGAGTATCGCTGGGG	230	80		21	32	994448	994479	GGGCTAGAGGCTTGTCCTGTTGGGCGGGTGGG	170	50
22	33	988857	988889	GGGGGGCGAGTGGGAAGTTCGCTAGACGCAGGG	180	50		22	42	999530	999571	GGGATGGGCTCTTGTGCTGGGCCTACCACATGGATTTCGGGG	170	90
23	32	1000213	1000244	GGGCGGCTTCGGATGTGGGCTGGGTAGTCGGG	180	50		23	32	1006789	1006820	GGGAAAACGGGTCCGCATCGTGATGGGTGGGG	160	50
24	42	1007994	1008035	GGGCTCGATCATAGGGTCGGGCACCGTTTCCAATAAGCAGGG	150	100		24	26	1161211	1161236	GGGTTGGGTTCAGGCAGGGAGATGGG	150	20
25	25	1043864	1043888	GGGTGCTACTGGGCTTAGGGTTGGG	130	30		25	41	1177808	1177848	GGGGCAATTGGGGTGGCACTCACCGTGGGTTTGCAAAAGGG	180	70
26	40	1052996	1053035	GGGGCTGCAAAAGTTGGGGATTCATGGGGTCGCCAACGGG	180	70		26	36	1178472	1178507	GGGGCAAACCGATGTGGGGAGCCTGGTGGGTGTGGG	200	50
27	28	1085043	1085070	GGGTACGGGTGTCGCAAGGTTGGGCGGG	160	40		27	27	1244885	1244911	GGGTAAAGGGCCGGGTAAAACCACGGG	120	50
28	33	1125909	1125941	GGGTGAGGGTGAACTCACGTCGGGTATGCTGGG	160	50		28	43	1260250	1260292	GGGTTATTGGGGTTGATCAGCACAATGCCACGGGTTTTCGGGG	170	70
29	30	1126320	1126349	GGGGGAAGGGAATGCTTGGGCGCTGATGGG	170	30		29	40	1307015	1307054	GGGCGCAGGGCTTACGCCTTATTCACGAATGGGGGATGGG	170	80
30	35	1401342	1401376	GGGCTTTATGTGATTGGGATTGGGGTTGTAACGGG	160	20		30	33	1319805	1319837	GGGGCCTCCGGGTGTGGGTAAAACCTCACTGGG	140	80
31	43	2179125	2179167	GGGGTGTAACGAGTGTACGGGCGGCTATTCAGGGCGCGTTGGG	210	70		31	45	1402386	1402430	GGGTGAACCAACATGGGAATCCCCTTGGGGCTCTGGCCGTCCGGG	170	130
32	42	2279058	2279099	GGGTTTCGATGGGCGAAGCGGCGGATGCGTGGGATGAGCGGG	230	60		32	37	1441253	1441289	GGGCATGAAACGGTTTGGAAATGGGAAGGTGGGTGGG	190	20
33	34	2452471	2452504	GGGCATTGGGGTTGGGTTATCCACTTGCATAGGG	140	50		33	45	1518192	1518236	GGGTCAAACACGGCACGTGGGGAAGGGCTCCACCACAAAATCGGG	160	120
34	36	2461628	2461663	GGGCAATGGAGGGTCGCATCAGGGTCCAAAACAGGG	150	70		34	29	1527681	1527709	GGGCATTGCCAGCATTCGGCGGGGGGGGG	70	60
35	39	2561477	2561515	GGGCGGAGAAGGGGCAGCCATGGGGCTGACCAAAGGGGG	210	70		35	26	1637260	1637285	GGGCTCGGGGTGGGCGGTTTTTGGGG	160	30
36	34	2639370	2639403	GGGTTTCGATGGGATCGGGCATTAGATATTTGGG	140	30		36	35	1668619	1668653	GGGGAGATAGGGCAATAGGGTTCGAGTTAACTGGG	160	30
37	28	2681180	2681207	GGGGTGTGGGTGAAAATCATTGGGGGGG	160	10		37	33	1821755	1821787	GGGGCTGCTGCTATCGGGTGGCGTGGGATTGGG	180	50
38	20	2755807	2755826	GGGGGGAAGGGCGTAAAGGG	130	10		38	33	1828678	1828710	GGGGCTGCTGCTATCGGGTGGCGTGGGATTGGG	180	50
39	22	2790522	2790543	GGGATTGGGTATTGGGGACGGG	130	10		39	33	1863165	1863197	GGGGGCTTGGGTGGTAGGCCTGCTGGGAGCGGG	200	50
40	19	2835828	2835846	GGGGAGGGTTAGGGTGGGG	140	0		40	39	1997175	1997213	GGGAACCGCGCGGGCTAACTCGCGGGCGATATCTTTGGG	160	100
41	38	2873807	2873844	GGGACACAGGGGATAGCCGAGCTGCAGCAGGGTATGGG	180	70		41	41	2004270	2004310	GGGTTTGGGGTTCGCCGAACGGGTTATTCTTTCCAATTGGG	150	70
42	44	2879459	2879502	GGGCTTGGGCTGGCGATTTCGAAAGGGATTGCCCATGTACTGGG	180	80		42	41	2555590	2555630	GGGGCGACGTACTGGGAAGGGAAATACCTTCGCAAAACGGG	160	80
43	45	2954139	2954183	GGGACGCCAGTGGTTGTCAATGGGCGTCGGGTGCCGATTGCTGGG	210	90		43	42	2607029	2607070	GGGCTTCGACAGGGAAAATCGCTTGATGTTCGGGTGAAAGGG	170	60
								44	36	2732834	2732869	GGGTTTCCCGGGACTGTTTTGGGGAACCATGATGGG	150	60
								45	24	2901650	2901673	GGGTCTAGGGTCTAGGGTCTAGGG	120	30
NZ_CP013309.1 Vibrio cholerae strain E1162 chromosome 1, complete sequence
#	Length (bp)	Start Position	End Position	PGQ Motifs	cG Score	cC Score		#	Length (bp)	Start Position	End Position	PGQ Motifs	cG Score	cC Score
1	45	46702	46746	GGGTCAAACACGGCACGTGGGGAAGGGCTCCACCACAAAATCGGG	160	120		1	43	691921	691963	GGGGTGTAACGAGTGTACGGGCGGCTATTCAGGGCGCGTTGGG	210	70
2	26	165771	165796	GGGCTCGGGGTGGGCGGTTTTTGGGG	160	30		2	42	791814	791855	GGGTTTCGATGGGTGAAGCCGCGGATGCTTGGGATGAGCGGG	210	60
3	35	195762	195796	GGGGAGATAGGGCAATAGGGTTCGAGTTAACTGGG	160	30		3	34	931148	931181	GGGCATTGGGGTTGGGTTATCCACTTGCATAGGG	140	50
4	33	393032	393064	GGGGGCTTGGGTGGTAGGCCTGCTGGGAGCGGG	200	50		4	36	940305	940340	GGGCAATGGAGGGTCGCATCAGGGTCCAAAACAGGG	150	70
5	39	527042	527080	GGGAACCGCGCGGGCTAACTCGCGGGCGATATCTTTGGG	160	100		5	39	1040143	1040181	GGGCGGAGAAGGGGCAGCCATGGGGCTGACCAAAGGGGG	210	70
6	41	534137	534177	GGGTTTGGGGTTCGCCGAACGGGTTATTCTTTCCAATTGGG	150	70		6	34	1118000	1118033	GGGTTTCGATGGGATCGGGCATTAGATATTTGGG	140	30
7	41	1085717	1085757	GGGGCGACGTACTGGGAAGGGAAATACCTTCGCAAAACGGG	160	80		7	28	1159814	1159841	GGGGTGTGGGTGAAAATCATTGGGGGGG	160	10
8	42	1137156	1137197	GGGCTTCGACAGGGAAAATCGCTTGATGTTCGGGTGAAAGGG	170	60		8	22	1283431	1283452	GGGATTGGGTATTGGGGACGGG	130	10
9	36	1262967	1263002	GGGTTTCCCGGGACTGTTTTGGGGAACCATGATGGG	150	60		9	19	1328736	1328754	GGGGAGGGTTAGGGTGGGG	140	0
10	24	1459111	1459134	GGGTCTAGGGTCTAGGGTCTAGGG	120	30		10	38	1366716	1366753	GGGACACAGGGGATAGCCGAGCTGCAGCAGGGTATGGG	180	70
11	19	1718569	1718587	GGGGAGGGTCAGGGTGGGG	140	10		11	44	1384460	1384503	GGGCTTGGGCTGGCGATTTCGAAAGGGATTGCCCATGTACTGGG	180	80
12	40	1938337	1938376	GGGCGCACCTATCGGGTCACAGCCGTGGAGGGAGATCGGG	180	100		12	45	1459140	1459184	GGGACGCCAGTGGTTGTCAATGGGCGTCGGGTGCCGATTGCTGGG	210	90
13	32	2016557	2016588	GGGGATACCGCGCGGGGTAGTGAAGGGACGGG	180	50		13	36	1495180	1495215	GGGGCTGGGTTGCAAGATAGTGGTGGGACAAGCGGG	190	40
14	43	2053011	2053053	GGGTTGGAGGGGGTTTCAATCAGCAACAGTTTGGGCTTGCGGG	190	60		14	31	1496528	1496558	GGGTACGCAGGGGTGGGTTATCAAAACTGGG	140	40
15	29	2057962	2057990	GGGCGGGCAGGGCGTGCCAGCAAGCCGGG	160	80		15	35	1561932	1561966	GGGTTAGTTTTAGTGACTGGGCCAACGGGCTCGGG	150	60
16	24	2065642	2065665	GGGACTAGGGAAGGGAGCCTAGGG	130	30		16	35	1696787	1696821	GGGGGAAGAGGTTGGGCAGCGTGTAGGGTATCGGG	200	30
17	41	2241349	2241389	GGGCTAGGCACCATGGGTTTTGGTTTACCTGCGGGAATGGG	170	70		17	45	1819191	1819235	GGGATCGCGTTGGGGGCTTGAGTGACGATTGGGTTTTAAAACGGG	200	50
18	41	2270869	2270909	GGGCAATCCACAAGGGCCTCTGCTGCTTTGGCGTGGGCGGG	170	110		18	33	1855414	1855446	GGGTTTTCTCTTTTTCGGTGGGGGCCGGGAGGG	160	50
19	19	2308752	2308770	GGGGAGGGCTAGGGTGGGG	140	10		19	24	1871210	1871233	GGGAAAGGGGATTGTCAGGGCGGG	140	20
20	28	2322786	2322813	GGGATGGGATCAGGTAAGGGTGAAAGGG	150	10		20	40	1911186	1911225	GGGGAGGGCACTATCTACCGCAATTTGGGTAAAGGCTGGG	160	70
21	40	2365670	2365709	GGGCAAAGAGTCGAGGGCTATCGGGCCAAGCACTTTCGGG	160	90		21	41	2079740	2079780	GGGGCGGCCATGGGCAACGTCACAGAATGGGCAGCGACGGG	190	100
22	42	2410346	2410387	GGGTGATTCCCTGGTCCTTGGGATCTTGTTCCGGGAAACGGG	160	90		22	17	2304932	2304948	GGGGCAGGGGGGGGGGG	40	10
23	33	2414852	2414884	GGGATTGGGTCGATCAGGGCATTTCCAAATGGG	130	50		23	44	2404059	2404102	GGGAAGGGGATTGCTATGTGTTTGATGGGCGCGTTGCGGTAGGG	220	40
24	21	2503601	2503621	GGGACGGGGCTCGGGGGCGGG	150	40		24	28	2424511	2424538	GGGTGATCGCGCTTGGGGTTGGGCAGGG	160	40
25	32	2508262	2508293	GGGCTAGAGGCTTGTCCTGTTGGGCGGGTGGG	170	50		25	41	2459991	2460031	GGGCAGGGGGTAGGCGTGGGTATTCTGACCGCACGTTTGGG	200	70
26	42	2513343	2513384	GGGATGGGCTCTTGTGCTGGGCCTACCACATGGATTTCGGGG	170	90		26	28	2469968	2469995	GGGGCTCTCGTTTGGGCTTGGGCTGGGG	150	50
27	32	2520602	2520633	GGGAAAACGGGTCCGCATCGTGATGGGTGGGG	160	50		27	44	2482882	2482925	GGGCGGTGTCTCATTCGCTGGCGGGGTGGGGAGTATCGCTGGGG	230	80
28	26	2708018	2708043	GGGTTGGGTTCAGGCAGGGAGATGGG	150	20		28	32	2496980	2497011	GGGCGGCTTCGGATGTGGGCTGGGTAGTCGGG	180	50
29	41	2724615	2724655	GGGGCAATTGGGGTGGCACTCACCGTGGGTTTGCAAAAGGG	180	70		29	42	2504761	2504802	GGGCTCGATCATAGGGTCGGGCACCGTTTCCAATAAGCAGGG	150	100
30	36	2725279	2725314	GGGGCAAACCGATGTGGGGAGCCTGGTGGGTGTGGG	200	50		30	25	2540630	2540654	GGGTGCTACTGGGCTTAGGGTTGGG	130	30
31	27	2791692	2791718	GGGTAAAGGGCCGGGTAAAACCACGGG	120	50		31	40	2549762	2549801	GGGGCTGCAAAAGTTGGGGATTCATGGGGTCGCCAACGGG	180	70
32	43	2807057	2807099	GGGTTATTGGGGTTGATCAGCACAATGCCACGGGTTTTCGGGG	170	70		32	28	2581809	2581836	GGGTACGGGTGTCGCAAGGTTGGGCGGG	160	40
33	40	2853391	2853430	GGGCGCAGGGCTTACGCCTTATTCACGAATGGGGGATGGG	170	80		33	33	2622676	2622708	GGGTGAGGGTGAACTCACGTCGGGTATGCTGGG	160	50
34	33	2866181	2866213	GGGGCCTCCGGGTGTGGGTAAAACCTCACTGGG	140	80		34	30	2623087	2623116	GGGGGAAGGGAATGCTTGGGCGCTGATGGG	170	30
35	45	2948759	2948803	GGGTGAACCAACATGGGAATCCCCTTGGGGCTCTGGCCGTCCGGG	170	130		35	33	2637647	2637679	GGGGCTGCTGCTATCGGGTGGCGTGGGATTGGG	180	50
36	37	2987626	2987662	GGGCATGAAACGGTTTGGAAATGGGAAGGTGGGTGGG	190	20		36	33	2647288	2647320	GGGGCTGCTGCTATCGGGTGGCGTGGGATTGGG	180	50
								37	35	2899465	2899499	GGGCTTTATGTGATTGGGATTGGGGTTGTAACGGG	160	20
NZ_CP013317.1 Vibrio cholerae strain NCTC5395 chromosome 1, complete sequence
#	Length (bp)	Start Position	End Position	PGQ Motifs	cG Score	cC Score		#	Length (bp)	Start Position	End Position	PGQ Motifs	cG Score	cC Score
1	40	142884	142923	GGGCGCACCTATCGGGTCACAGCCGTGGAGGGAGATCGGG	180	100		1	32	68177	68208	GGGGATACCGCGCGGGGTAGTGAAGGGACGGG	180	50
2	22	233763	233784	GGGATTGGGTATTGGGGACGGG	130	10		2	43	104639	104681	GGGTTGGAGGGGGTTTCAATCAGCAACAGTTTGGGCTTGCGGG	190	60
3	19	279068	279086	GGGGAGGGTTAGGGTGGGG	140	0		3	29	109590	109618	GGGCGGGCAGGGCGTGCCAGCAAGCCGGG	160	80
4	38	317047	317084	GGGACACAGGGGATAGCCGAGCTGCAGCAGGGTATGGG	180	70		4	24	117270	117293	GGGACTAGGGAAGGGAGCCTAGGG	130	30
5	44	322699	322742	GGGCTTGGGCTGGCGATTTCGAAAGGGATTGCCCATGTACTGGG	180	80		5	41	293061	293101	GGGCTAGGCACCATGGGTTTTGGTTTACCTGCGGGAATGGG	170	70
6	45	397379	397423	GGGACGCCAGTGGTTGTCAATGGGCGTCGGGTGCCGATTGCTGGG	210	90		6	41	322581	322621	GGGCAATCCACAAGGGCCTCTGCTGCTTTGGCGTGGGCGGG	170	110
7	36	433420	433455	GGGGCTGGGTTGCAAGATAGTGGTGGGACAAGCGGG	190	40		7	19	360504	360522	GGGGAGGGCTAGGGTGGGG	140	10
8	31	434768	434798	GGGTACGCAGGGGTGGGTTATCAAAACTGGG	140	40		8	28	374558	374585	GGGATGGGATCAGGTAAGGGTGAAAGGG	150	10
9	37	498068	498104	GGGATCACACGGCGCAGCGGGCCGACCACGGGTTGGG	170	110		9	40	417434	417473	GGGCAAAGAGTCGAGGGCTATCGGGCCAAGCACTTTCGGG	160	90
10	35	500264	500298	GGGTTAGTTTTAGTGACTGGGCCAACGGGGTCGGG	160	50		10	42	462112	462153	GGGTGATTCCCTGGTCCTTGGGATCTTGTTCCGGGAAACGGG	160	90
11	35	607796	607830	GGGGGAAGAGGTTGGGCAGCGTGTAGGGTATCGGG	200	30		11	33	466618	466650	GGGATTGGGTCGATCAGGGCATTTCCAAATGGG	130	50
12	45	730194	730238	GGGATCGCGTTGGGGGCTTGAGTGACGATTGGGTTTTAAAACGGG	200	50		12	21	555367	555387	GGGACGGGGCTCGGGGGCGGG	150	40
13	33	766417	766449	GGGTTTTCTCTTTTTCGGTGGGGGCCGGGAGGG	160	50		13	32	560028	560059	GGGCTAGAGGCTTGTCCTGTTGGGCGGGTGGG	170	50
14	24	782213	782236	GGGAAAGGGGATTGTCAGGGCGGG	140	20		14	42	565109	565150	GGGATGGGCTCTTGTGCTGGGCCTACCACATGGATTTCGGGG	170	90
15	40	822189	822228	GGGGAGGGCACTATCTACCGCAATTTGGGTAAAGGCTGGG	160	70		15	32	572368	572399	GGGAAAACGGGTCCGCATCGTGATGGGTGGGG	160	50
16	41	990739	990779	GGGGCGGCCATGGGCAACGTCACAGAATGGGCAGCGACGGG	190	100		16	26	726674	726699	GGGTTGGGTTCAGGCAGGGAGATGGG	150	20
17	17	1215943	1215959	GGGGCAGGGGGGGGGGG	40	10		17	41	743271	743311	GGGGCAATTGGGGTGGCACTCACCGTGGGTTTGCAAAAGGG	180	70
18	44	1315070	1315113	GGGAAGGGGATTGCTATGTGTTTGATGGGCGCGTTGCGGTAGGG	220	40		18	36	743935	743970	GGGGCAAACCGATGTGGGGAGCCTGGTGGGTGTGGG	200	50
19	28	1335522	1335549	GGGTGATCGCGCTTGGGGTTGGGCAGGG	160	40		19	27	848882	848908	GGGTAAAGGGCCGGGTAAAACCACGGG	120	50
20	41	1371002	1371042	GGGCAGGGGGTAGGCGTGGGTATTCTGACCGCACGTTTGGG	200	70		20	43	864247	864289	GGGTTATTGGGGTTGATCAGCACAATGCCACGGGTTTTCGGGG	170	70
21	28	1380979	1381006	GGGGCTCTCGTTTGGGCTTGGGCTGGGG	150	50		21	40	910581	910620	GGGCGCAGGGCTTACGCCTTATTCACGAATGGGGGATGGG	170	80
22	44	1393893	1393936	GGGCGGTGTCTCATTCGCTGGCGGGGTGGGGAGTATCGCTGGGG	230	80		22	33	923371	923403	GGGGCCTCCGGGTGTGGGTAAAACCTCACTGGG	140	80
23	32	1407991	1408022	GGGCGGCTTCGGATGTGGGCTGGGTAGTCGGG	180	50		23	45	1005949	1005993	GGGTGAACCAACATGGGAATCCCCTTGGGGCTCTGGCCGTCCGGG	170	130
24	42	1415772	1415813	GGGCTCGATCATAGGGTCGGGCACCGTTTCCAATAAGCAGGG	150	100		24	37	1044816	1044852	GGGCATGAAACGGTTTGGAAATGGGAAGGTGGGTGGG	190	20
25	25	1451641	1451665	GGGTGCTACTGGGCTTAGGGTTGGG	130	30		25	45	1121755	1121799	GGGTCAAACACGGCACGTGGGGAAGGGCTCCACCACAAAATCGGG	160	120
26	40	1460773	1460812	GGGGCTGCAAAAGTTGGGGATTCATGGGGTCGCCAACGGG	180	70		26	26	1240823	1240848	GGGCTCGGGGTGGGCGGTTTTTGGGG	160	30
27	28	1492820	1492847	GGGTACGGGTGTCGCAAGGTTGGGCGGG	160	40		27	35	1275942	1275976	GGGGAGATAGGGCAATAGGGTTCGAGTTAACTGGG	160	30
28	33	1533687	1533719	GGGTGAGGGTGAACTCACGTCGGGTATGCTGGG	160	50		28	33	1466900	1466932	GGGGGCTTGGGTGGTAGGCCTGCTGGGAGCGGG	200	50
29	30	1534098	1534127	GGGGGAAGGGAATGCTTGGGCGCTGATGGG	170	30		29	39	1600910	1600948	GGGAACCGCGCGGGCTAACTCGCGGGCGATATCTTTGGG	160	100
30	35	1809292	1809326	GGGCTTTATGTGATTGGGATTGGGGTTGTAACGGG	160	20		30	41	1608005	1608045	GGGTTTGGGGTTCGCCGAACGGGTTATTCTTTCCAATTGGG	150	70
31	43	2625048	2625090	GGGGTGTAACGAGTGTACGGGCGGCTATTCAGGGCGCGTTGGG	210	70		31	41	2159593	2159633	GGGGCGACGTACTGGGAAGGGAAATACCTTCGCAAAACGGG	160	80
32	42	2724981	2725022	GGGTTTCGATGGGTGAAGCCGCGGATGCTTGGGATGAGCGGG	210	60		32	42	2211032	2211073	GGGCTTCGACAGGGAAAATCGCTTGATGTTCGGGTGAAAGGG	170	60
33	34	2864399	2864432	GGGCATTGGGGTTGGGTTATCCACTTGCATAGGG	140	50		33	36	2336837	2336872	GGGTTTCCCGGGACTGTTTTGGGGAACCATGATGGG	150	60
34	36	2873556	2873591	GGGCAATGGAGGGTCGCATCAGGGTCCAAAACAGGG	150	70		34	24	2505672	2505695	GGGTCTAGGGTCTAGGGTCTAGGG	120	30
								35	24	2505700	2505723	GGGTCTAGGGTCTAGGGTCTAGGG	120	30
								36	24	2505728	2505751	GGGTCTAGGGTCTAGGGTCTAGGG	120	30
								37	24	2505756	2505779	GGGTCTAGGGTCTAGGGTCTAGGG	120	30
								38	19	2753116	2753134	GGGGAGGGTCAGGGTGGGG	140	10
								39	39	2820487	2820525	GGGCGGAGAAGGGGCAGCCATGGGGCTGACCAAAGGGGG	210	70
								40	34	2898332	2898365	GGGTTTCGATGGGATCGGGCATTAGATATTTGGG	140	30
								41	28	2958672	2958699	GGGGTGTGGGTGAAAATCATTGGGGGGG	160	10
NZ_CP013319.1 Vibrio cholerae strain NCTC9420 chromosome 1, complete sequence
#	Length (bp)	Start Position	End Position	PGQ Motifs	cG Score	cC Score		#	Length (bp)	Start Position	End Position	PGQ Motifs	cG Score	cC Score
1	40	159381	159420	GGGCGCACCTATCGGGTCACAGCCGTGGAGGGAGATCGGG	180	100		1	32	68179	68210	GGGGATACCGCGCGGGGTAGTGAAGGGACGGG	180	50
2	22	272937	272958	GGGATTGGGTATTGGGGACGGG	130	10		2	33	87031	87063	GGGGTGACTGGGCCTTGGGTGTTGTTATCTGGG	160	40
3	19	318242	318260	GGGGAGGGTTAGGGTGGGG	140	0		3	43	104642	104684	GGGTTGGAGGGGGTTTCAATCAGCAACAGTTTGGGCTTGCGGG	190	60
4	38	356221	356258	GGGACACAGGGGATAGCCGAGCTGCAGCAGGGTATGGG	180	70		4	29	109593	109621	GGGCGGGCAGGGCGTGCCAGCAAGCCGGG	160	80
5	44	361873	361916	GGGCTTGGGCTGGCGATTTCGAAAGGGATTGCCCATGTACTGGG	180	80		5	24	117273	117296	GGGACTAGGGAAGGGAGCCTAGGG	130	30
6	45	436469	436513	GGGACGCCAGTGGTTGTCAATGGGCGTCGGGTGCCGATTGCTGGG	210	90		6	41	293065	293105	GGGCTAGGCACCATGGGTTTTGGTTTACCTGCGGGAATGGG	170	70
7	36	472508	472543	GGGGCTGGGTTGCAAGATAGTGGTGGGACAAGCGGG	190	40		7	41	322587	322627	GGGCAATCCACAAGGGCCTCTGCTGCTTTGGCGTGGGCGGG	170	110
8	31	473878	473908	GGGTACGCAGGGGTGGGTTATCAAAACTGGG	140	40		8	19	360510	360528	GGGGAGGGCTAGGGTGGGG	140	10
9	37	537155	537191	GGGATCACACGGCGCAGCGGGCCGACCACGGGTTGGG	170	110		9	28	374564	374591	GGGATGGGATCAGGTAAGGGTGAAAGGG	150	10
10	35	539351	539385	GGGTTAGTTTTAGTGACTGGGCCAACGGGGTCGGG	160	50		10	40	417448	417487	GGGCAAAGAGTCGAGGGCTATCGGGCCAAGCACTTTCGGG	160	90
11	35	646622	646656	GGGGGAAGAGGTTGGGCAGCGTGTAGGGTATCGGG	200	30		11	42	462126	462167	GGGTGATTCCCTGGTCCTTGGGATCTTGTTCCGGGAAACGGG	160	90
12	45	769020	769064	GGGATCGCGTTGGGGGCTTGAGTGACGATTGGGTTTTAAAACGGG	200	50		12	33	466632	466664	GGGATTGGGTCGATCAGGGCATTTCCAAATGGG	130	50
13	33	805244	805276	GGGTTTTCTCTTTTTCGGTGGGGGCCGGGAGGG	160	50		13	21	555381	555401	GGGACGGGGCTCGGGGGCGGG	150	40
14	24	821041	821064	GGGAAAGGGGATTGTCAGGGCGGG	140	20		14	32	560042	560073	GGGCTAGAGGCTTGTCCTGTTGGGCGGGTGGG	170	50
15	40	861018	861057	GGGGAGGGCACTATCTACCGCAATTTGGGTAAAGGCTGGG	160	70		15	42	565123	565164	GGGATGGGCTCTTGTGCTGGGCCTACCACATGGATTTCGGGG	170	90
16	41	1029409	1029449	GGGGCGGCCATGGGCAACGTCACAGAATGGGCAGCGACGGG	190	100		16	32	572382	572413	GGGAAAACGGGTCCGCATCGTGATGGGTGGGG	160	50
17	44	1353731	1353774	GGGAAGGGGATTGCTATGTGTTTGATGGGCGCGTTGCGGTAGGG	220	40		17	26	726688	726713	GGGTTGGGTTCAGGCAGGGAGATGGG	150	20
18	28	1374183	1374210	GGGTGATCGCGCTTGGGGTTGGGCAGGG	160	40		18	41	743286	743326	GGGGCAATTGGGGTGGCACTCACCGTGGGTTTGCAAAAGGG	180	70
19	41	1409663	1409703	GGGCAGGGGGTAGGCGTGGGTATTCTGACCGCACGTTTGGG	200	70		19	36	743950	743985	GGGGCAAACCGATGTGGGGAGCCTGGTGGGTGTGGG	200	50
20	28	1419640	1419667	GGGGCTCTCGTTTGGGCTTGGGCTGGGG	150	50		20	27	848895	848921	GGGTAAAGGGCCGGGTAAAACCACGGG	120	50
21	44	1432554	1432597	GGGCGGTGTCTCATTCGCTGGCGGGGTGGGGAGTATCGCTGGGG	230	80		21	43	864260	864302	GGGTTATTGGGGTTGATCAGCACAATGCCACGGGTTTTCGGGG	170	70
22	32	1446657	1446688	GGGCGGCTTCGGATGTGGGCTGGGTAGTCGGG	180	50		22	40	907736	907775	GGGCGCAGGGCTTACGCCTTATTCACGAATGGGGGATGGG	170	80
23	42	1454438	1454479	GGGCTCGATCATAGGGTCGGGCACCGTTTCCAATAAGCAGGG	150	100		23	33	920523	920555	GGGGCCTCCGGGTGTGGGTAAAACCTCACTGGG	140	80
24	25	1490307	1490331	GGGTGCTACTGGGCTTAGGGTTGGG	130	30		24	45	1003100	1003144	GGGTGAACCAACATGGGAATCCCCTTGGGGCTCTGGCCGTCCGGG	170	130
25	40	1499439	1499478	GGGGCTGCAAAAGTTGGGGATTCATGGGGTCGCCAACGGG	180	70		25	37	1041967	1042003	GGGCATGAAACGGTTTGGAAATGGGAAGGTGGGTGGG	190	20
26	28	1531486	1531513	GGGTACGGGTGTCGCAAGGTTGGGCGGG	160	40		26	45	1120156	1120200	GGGTCAAACACGGCACGTGGGGAAGGGCTCCACCACAAAATCGGG	160	120
27	33	1572353	1572385	GGGTGAGGGTGAACTCACGTCGGGTATGCTGGG	160	50		27	26	1239206	1239231	GGGCTCGGGGTGGGCGGTTTTTGGGG	160	30
28	30	1572764	1572793	GGGGGAAGGGAATGCTTGGGCGCTGATGGG	170	30		28	35	1269197	1269231	GGGGAGATAGGGCAATAGGGTTCGAGTTAACTGGG	160	30
29	35	1837964	1837998	GGGCTTTATGTGATTGGGATTGGGGTTGTAACGGG	160	20		29	33	1455306	1455338	GGGGGCTTGGGTGGTAGGCCTGCTGGGAGCGGG	200	50
30	43	2652114	2652156	GGGGTGTAACGAGTGTACGGGCGGCTATTCAGGGCGCGTTGGG	210	70		30	39	1589321	1589359	GGGAACCGCGCGGGCTAACTCGCGGGCGATATCTTTGGG	160	100
31	42	2752049	2752090	GGGTTTCGATGGGTGAAGCCGCGGATGCTTGGGATGAGCGGG	210	60		31	41	1596416	1596456	GGGTTTGGGGTTCGCCGAACGGGTTATTCTTTCCAATTGGG	150	70
32	34	2891468	2891501	GGGCATTGGGGTTGGGTTATCCACTTGCATAGGG	140	50		32	41	2147836	2147876	GGGGCGACGTACTGGGAAGGGAAATACCTTCGCAAAACGGG	160	80
33	36	2900625	2900660	GGGCAATGGAGGGTCGCATCAGGGTCCAAAACAGGG	150	70		33	42	2199277	2199318	GGGCTTCGACAGGGAAAATCGCTTGATGTTCGGGTGAAAGGG	170	60
								34	36	2325083	2325118	GGGTTTCCCGGGACTGTTTTGGGGAACCATGATGGG	150	60
								35	24	2493657	2493680	GGGTCTAGGGTCTAGGGTCTAGGG	120	30
								36	24	2493685	2493708	GGGTCTAGGGTCTAGGGTCTAGGG	120	30
								37	24	2493713	2493736	GGGTCTAGGGTCTAGGGTCTAGGG	120	30
								38	19	2741014	2741032	GGGGAGGGTCAGGGTGGGG	140	10
								39	39	2831041	2831079	GGGCGGAGAAGGGGCAGCCATGGGGCTGACCAAAGGGGG	210	70
								40	34	2908897	2908930	GGGTTTCGATGGGATCGGGCATTAGATATTTGGG	140	30
								41	28	2985744	2985771	GGGGTGTGGGTGAAAATCATTGGGGGGG	160	10
NZ_CP013315.1 Vibrio cholerae strain M2140 chromosome 1, complete sequence
#	Length (bp)	Start Position	End Position	PGQ Motifs	cG Score	cC Score		#	Length (bp)	Start Position	End Position	PGQ Motifs	cG Score	cC Score
1	40	146147	146186	GGGCGCACCTATCGGGTCACAGCCGTGGAGGGAGATCGGG	180	100		1	22	64784	64805	GGGATTGGGTATTGGGGACGGG	130	10
2	32	224367	224398	GGGGATACCGCGCGGGGTAGTGAAGGGACGGG	180	50		2	19	111350	111368	GGGGAGGGTTAGGGTGGGG	140	0
3	43	260830	260872	GGGTTGGAGGGGGTTTCAATCAGCAACAGTTTGGGCTTGCGGG	190	60		3	38	149329	149366	GGGACACAGGGGATAGCCGAGCTGCAGCAGGGTATGGG	180	70
4	29	265781	265809	GGGCGGGCAGGGCGTGCCAGCAAGCCGGG	160	80		4	44	154981	155024	GGGCTTGGGCTGGCGATTTCGAAAGGGATTGCCCATGTACTGGG	180	80
5	24	273461	273484	GGGACTAGGGAAGGGAGCCTAGGG	130	30		5	45	229661	229705	GGGACGCCAGTGGTTGTCAATGGGCGTCGGGTGCCGATTGCTGGG	210	90
6	41	449249	449289	GGGCTAGGCACCATGGGTTTTGGTTTACCTGCGGGAATGGG	170	70		6	36	271423	271458	GGGGCTGGGTTGCAAGATAGTGGTGGGACAAGCGGG	190	40
7	41	478769	478809	GGGCAATCCACAAGGGCCTCTGCTGCTTTGGCGTGGGCGGG	170	110		7	31	272771	272801	GGGTACGCAGGGGTGGGTTATCAAAACTGGG	140	40
8	19	515085	515103	GGGGAGGGCTAGGGTGGGG	140	10		8	37	335993	336029	GGGATCACACGGCGCAGCGGGCCGACCACGGGTTGGG	170	110
9	28	529139	529166	GGGATGGGATCAGGTAAGGGTGAAAGGG	150	10		9	35	338189	338223	GGGTTAGTTTTAGTGACTGGGCCAACGGGGTCGGG	160	50
10	40	572024	572063	GGGCAAAGAGTCGAGGGCTATCGGGCCAAGCACTTTCGGG	160	90		10	35	445703	445737	GGGGGAAGAGGTTGGGCAGCGTGTAGGGTATCGGG	200	30
11	42	616702	616743	GGGTGATTCCCTGGTCCTTGGGATCTTGTTCCGGGAAACGGG	160	90		11	45	568101	568145	GGGATCGCGTTGGGGGCTTGAGTGACGATTGGGTTTTAAAACGGG	200	50
12	33	621208	621240	GGGATTGGGTCGATCAGGGCATTTCCAAATGGG	130	50		12	33	604324	604356	GGGTTTTCTCTTTTTCGGTGGGGGCCGGGAGGG	160	50
13	21	709957	709977	GGGACGGGGCTCGGGGGCGGG	150	40		13	24	620120	620143	GGGAAAGGGGATTGTCAGGGCGGG	140	20
14	32	714618	714649	GGGCTAGAGGCTTGTCCTGTTGGGCGGGTGGG	170	50		14	40	660096	660135	GGGGAGGGCACTATCTACCGCAATTTGGGTAAAGGCTGGG	160	70
15	42	719699	719740	GGGATGGGCTCTTGTGCTGGGCCTACCACATGGATTTCGGGG	170	90		15	41	828656	828696	GGGGCGGCCATGGGCAACGTCACAGAATGGGCAGCGACGGG	190	100
16	32	726958	726989	GGGAAAACGGGTCCGCATCGTGATGGGTGGGG	160	50		16	17	1053861	1053877	GGGGCAGGGGGGGGGGG	40	10
17	26	881264	881289	GGGTTGGGTTCAGGCAGGGAGATGGG	150	20		17	44	1152988	1153031	GGGAAGGGGATTGCTATGTGTTTGATGGGCGCGTTGCGGTAGGG	220	40
18	41	897861	897901	GGGGCAATTGGGGTGGCACTCACCGTGGGTTTGCAAAAGGG	180	70		18	28	1173440	1173467	GGGTGATCGCGCTTGGGGTTGGGCAGGG	160	40
19	36	898525	898560	GGGGCAAACCGATGTGGGGAGCCTGGTGGGTGTGGG	200	50		19	41	1208920	1208960	GGGCAGGGGGTAGGCGTGGGTATTCTGACCGCACGTTTGGG	200	70
20	27	964938	964964	GGGTAAAGGGCCGGGTAAAACCACGGG	120	50		20	28	1218897	1218924	GGGGCTCTCGTTTGGGCTTGGGCTGGGG	150	50
21	43	980303	980345	GGGTTATTGGGGTTGATCAGCACAATGCCACGGGTTTTCGGGG	170	70		21	44	1231811	1231854	GGGCGGTGTCTCATTCGCTGGCGGGGTGGGGAGTATCGCTGGGG	230	80
22	40	1026637	1026676	GGGCGCAGGGCTTACGCCTTATTCACGAATGGGGGATGGG	170	80		22	32	1245909	1245940	GGGCGGCTTCGGATGTGGGCTGGGTAGTCGGG	180	50
23	33	1039427	1039459	GGGGCCTCCGGGTGTGGGTAAAACCTCACTGGG	140	80		23	42	1253690	1253731	GGGCTCGATCATAGGGTCGGGCACCGTTTCCAATAAGCAGGG	150	100
24	45	1122005	1122049	GGGTGAACCAACATGGGAATCCCCTTGGGGCTCTGGCCGTCCGGG	170	130		24	25	1289559	1289583	GGGTGCTACTGGGCTTAGGGTTGGG	130	30
25	37	1160872	1160908	GGGCATGAAACGGTTTGGAAATGGGAAGGTGGGTGGG	190	20		25	40	1298691	1298730	GGGGCTGCAAAAGTTGGGGATTCATGGGGTCGCCAACGGG	180	70
26	45	1237811	1237855	GGGTCAAACACGGCACGTGGGGAAGGGCTCCACCACAAAATCGGG	160	120		26	28	1330738	1330765	GGGTACGGGTGTCGCAAGGTTGGGCGGG	160	40
27	26	1356852	1356877	GGGCTCGGGGTGGGCGGTTTTTGGGG	160	30		27	33	1371605	1371637	GGGTGAGGGTGAACTCACGTCGGGTATGCTGGG	160	50
28	35	1390947	1390981	GGGGAGATAGGGCAATAGGGTTCGAGTTAACTGGG	160	30		28	30	1372016	1372045	GGGGGAAGGGAATGCTTGGGCGCTGATGGG	170	30
29	33	1587056	1587088	GGGGGCTTGGGTGGTAGGCCTGCTGGGAGCGGG	200	50		29	33	1386577	1386609	GGGGCTGCTGCTATCGGGTGGCGTGGGATTGGG	180	50
30	39	1721066	1721104	GGGAACCGCGCGGGCTAACTCGCGGGCGATATCTTTGGG	160	100		30	33	1393646	1393678	GGGGCTGCTGCTATCGGGTGGCGTGGGATTGGG	180	50
31	41	1728161	1728201	GGGTTTGGGGTTCGCCGAACGGGTTATTCTTTCCAATTGGG	150	70		31	35	1651310	1651344	GGGCTTTATGTGATTGGGATTGGGGTTGTAACGGG	160	20
32	41	2279760	2279800	GGGGCGACGTACTGGGAAGGGAAATACCTTCGCAAAACGGG	160	80		32	43	2426934	2426976	GGGGTGTAACGAGTGTACGGGCGGCTATTCAGGGCGCGTTGGG	210	70
33	42	2331199	2331240	GGGCTTCGACAGGGAAAATCGCTTGATGTTCGGGTGAAAGGG	170	60		33	42	2526867	2526908	GGGTTTCGATGGGTGAAGCCGCGGATGCTTGGGATGAGCGGG	210	60
34	36	2457004	2457039	GGGTTTCCCGGGACTGTTTTGGGGAACCATGATGGG	150	60		34	34	2666282	2666315	GGGCATTGGGGTTGGGTTATCCACTTGCATAGGG	140	50
35	24	2625821	2625844	GGGTCTAGGGTCTAGGGTCTAGGG	120	30		35	36	2675439	2675474	GGGCAATGGAGGGTCGCATCAGGGTCCAAAACAGGG	150	70
36	19	2880169	2880187	GGGGAGGGTCAGGGTGGGG	140	10		36	39	2775286	2775324	GGGCGGAGAAGGGGCAGCCATGGGGCTGACCAAAGGGGG	210	70
								37	34	2853143	2853176	GGGTTTCGATGGGATCGGGCATTAGATATTTGGG	140	30
								38	28	2894956	2894983	GGGGTGTGGGTGAAAATCATTGGGGGGG	160	10
NZ_CP013313.1 Vibrio cholerae strain E9120 chromosome 1, complete sequence
#	Length (bp)	Start Position	End Position	PGQ Motifs	cG Score	cC Score		#	Length (bp)	Start Position	End Position	PGQ Motifs	cG Score	cC Score
1	40	124362	124401	GGGCGCACCTATCGGGTCACAGCCGTGGAGGGAGATCGGG	180	100		1	32	73926	73957	GGGGATACCGCGCGGGGTAGTGAAGGGACGGG	180	50
2	22	229530	229551	GGGATTGGGTATTGGGGACGGG	130	10		2	43	110389	110431	GGGTTGGAGGGGGTTTCAATCAGCAACAGTTTGGGCTTGCGGG	190	60
3	19	274835	274853	GGGGAGGGTTAGGGTGGGG	140	0		3	29	115340	115368	GGGCGGGCAGGGCGTGCCAGCAAGCCGGG	160	80
4	38	312815	312852	GGGACACAGGGGATAGCCGAGCTGCAGCAGGGTATGGG	180	70		4	24	123020	123043	GGGACTAGGGAAGGGAGCCTAGGG	130	30
5	44	318467	318510	GGGCTTGGGCTGGCGATTTCGAAAGGGATTGCCCATGTACTGGG	180	80		5	41	298727	298767	GGGCTAGGCACCATGGGTTTTGGTTTACCTGCGGGAATGGG	170	70
6	45	393147	393191	GGGACGCCAGTGGTTGTCAATGGGCGTCGGGTGCCGATTGCTGGG	210	90		6	41	328247	328287	GGGCAATCCACAAGGGCCTCTGCTGCTTTGGCGTGGGCGGG	170	110
7	36	434907	434942	GGGGCTGGGTTGCAAGATAGTGGTGGGACAAGCGGG	190	40		7	19	366170	366188	GGGGAGGGCTAGGGTGGGG	140	10
8	31	436255	436285	GGGTACGCAGGGGTGGGTTATCAAAACTGGG	140	40		8	28	380204	380231	GGGATGGGATCAGGTAAGGGTGAAAGGG	150	10
9	35	501659	501693	GGGTTAGTTTTAGTGACTGGGCCAACGGGCTCGGG	150	60		9	40	423089	423128	GGGCAAAGAGTCGAGGGCTATCGGGCCAAGCACTTTCGGG	160	90
10	35	671746	671780	GGGGGAAGAGGTTGGGCAGCGTGTAGGGTATCGGG	200	30		10	42	467765	467806	GGGTGATTCCCTGGTCCTTGGGATCTTGTTCCGGGAAACGGG	160	90
11	45	794145	794189	GGGATCGCGTTGGGGGCTTGAGTGACGATTGGGTTTTAAAACGGG	200	50		11	33	472271	472303	GGGATTGGGTCGATCAGGGCATTTCCAAATGGG	130	50
12	33	830368	830400	GGGTTTTCTCTTTTTCGGTGGGGGCCGGGAGGG	160	50		12	21	561020	561040	GGGACGGGGCTCGGGGGCGGG	150	40
13	24	846164	846187	GGGAAAGGGGATTGTCAGGGCGGG	140	20		13	32	565681	565712	GGGCTAGAGGCTTGTCCTGTTGGGCGGGTGGG	170	50
14	40	886140	886179	GGGGAGGGCACTATCTACCGCAATTTGGGTAAAGGCTGGG	160	70		14	42	570762	570803	GGGATGGGCTCTTGTGCTGGGCCTACCACATGGATTTCGGGG	170	90
15	41	1013396	1013436	GGGGCGGCCATGGGCAACGTCACAGAATGGGCAGCGACGGG	190	100		15	32	578021	578052	GGGAAAACGGGTCCGCATCGTGATGGGTGGGG	160	50
16	17	1238588	1238604	GGGGCAGGGGGGGGGGG	40	10		16	26	732329	732354	GGGTTGGGTTCAGGCAGGGAGATGGG	150	20
17	44	1337715	1337758	GGGAAGGGGATTGCTATGTGTTTGATGGGCGCGTTGCGGTAGGG	220	40		17	41	748926	748966	GGGGCAATTGGGGTGGCACTCACCGTGGGTTTGCAAAAGGG	180	70
18	28	1358167	1358194	GGGTGATCGCGCTTGGGGTTGGGCAGGG	160	40		18	36	749590	749625	GGGGCAAACCGATGTGGGGAGCCTGGTGGGTGTGGG	200	50
19	41	1393647	1393687	GGGCAGGGGGTAGGCGTGGGTATTCTGACCGCACGTTTGGG	200	70		19	27	816003	816029	GGGTAAAGGGCCGGGTAAAACCACGGG	120	50
20	28	1403624	1403651	GGGGCTCTCGTTTGGGCTTGGGCTGGGG	150	50		20	43	831368	831410	GGGTTATTGGGGTTGATCAGCACAATGCCACGGGTTTTCGGGG	170	70
21	44	1416538	1416581	GGGCGGTGTCTCATTCGCTGGCGGGGTGGGGAGTATCGCTGGGG	230	80		21	40	877702	877741	GGGCGCAGGGCTTACGCCTTATTCACGAATGGGGGATGGG	170	80
22	32	1430636	1430667	GGGCGGCTTCGGATGTGGGCTGGGTAGTCGGG	180	50		22	33	890492	890524	GGGGCCTCCGGGTGTGGGTAAAACCTCACTGGG	140	80
23	42	1438417	1438458	GGGCTCGATCATAGGGTCGGGCACCGTTTCCAATAAGCAGGG	150	100		23	45	973070	973114	GGGTGAACCAACATGGGAATCCCCTTGGGGCTCTGGCCGTCCGGG	170	130
24	25	1474288	1474312	GGGTGCTACTGGGCTTAGGGTTGGG	130	30		24	37	1011937	1011973	GGGCATGAAACGGTTTGGAAATGGGAAGGTGGGTGGG	190	20
25	40	1483420	1483459	GGGGCTGCAAAAGTTGGGGATTCATGGGGTCGCCAACGGG	180	70		25	45	1088876	1088920	GGGTCAAACACGGCACGTGGGGAAGGGCTCCACCACAAAATCGGG	160	120
26	28	1515467	1515494	GGGTACGGGTGTCGCAAGGTTGGGCGGG	160	40		26	26	1207945	1207970	GGGCTCGGGGTGGGCGGTTTTTGGGG	160	30
27	33	1556334	1556366	GGGTGAGGGTGAACTCACGTCGGGTATGCTGGG	160	50		27	35	1236910	1236944	GGGGAGATAGGGCAATAGGGTTCGAGTTAACTGGG	160	30
28	30	1556745	1556774	GGGGGAAGGGAATGCTTGGGCGCTGATGGG	170	30		28	33	1424540	1424572	GGGGGCTTGGGTGGTAGGCCTGCTGGGAGCGGG	200	50
29	33	1571305	1571337	GGGGCTGCTGCTATCGGGTGGCGTGGGATTGGG	180	50		29	39	1558552	1558590	GGGAACCGCGCGGGCTAACTCGCGGGCGATATCTTTGGG	160	100
30	35	1822457	1822491	GGGCTTTATGTGATTGGGATTGGGGTTGTAACGGG	160	20		30	41	1565647	1565687	GGGTTTGGGGTTCGCCGAACGGGTTATTCTTTCCAATTGGG	150	70
31	43	2599669	2599711	GGGGTGTAACGAGTGTACGGGCGGCTATTCAGGGCGCGTTGGG	210	70		31	41	2075929	2075969	GGGGCGACGTACTGGGAAGGGAAATACCTTCGCAAAACGGG	160	80
32	42	2699602	2699643	GGGTTTCGATGGGTGAAGCCGCGGATGCTTGGGATGAGCGGG	210	60		32	42	2127368	2127409	GGGCTTCGACAGGGAAAATCGCTTGATGTTCGGGTGAAAGGG	170	60
33	34	2838936	2838969	GGGCATTGGGGTTGGGTTATCCACTTGCATAGGG	140	50		33	36	2253174	2253209	GGGTTTCCCGGGACTGTTTTGGGGAACCATGATGGG	150	60
34	36	2848093	2848128	GGGCAATGGAGGGTCGCATCAGGGTCCAAAACAGGG	150	70		34	33	2329988	2330020	GGGATTTGGCGGGAAATTTTGGGATCATTCGGG	140	30
								35	24	2484550	2484573	GGGTCTAGGGTCTAGGGTCTAGGG	120	30
								36	19	2737636	2737654	GGGGAGGGTCAGGGTGGGG	140	10
								37	39	2819284	2819322	GGGCGGAGAAGGGGCAGCCATGGGGCTGACCAAAGGGGG	210	70
								38	34	2897141	2897174	GGGTTTCGATGGGATCGGGCATTAGATATTTGGG	140	30
								39	28	2938959	2938986	GGGGTGTGGGTGAAAATCATTGGGGGGG	160	10
NZ_CP020408.2 Vibrio cholerae strain FDAARGOS_223 chromosome 1, complete sequence
#	Length (bp)	Start Position	End Position	PGQ Motifs	cG Score	cC Score		#	Length (bp)	Start Position	End Position	PGQ Motifs	cG Score	cC Score
1	40	1644	1683	GGGCAAAGAGTCGAGGGCTATCGGGCCAAGCACTTTCGGG	160	90		1	43	59413	59455	GGGGTGTAACGAGTGTACGGGCGGCTATTCAGGGCGCGTTGGG	210	70
2	42	46320	46361	GGGTGATTCCCTGGTCCTTGGGATCTTGTTCCGGGAAACGGG	160	90		2	42	159345	159386	GGGTTTCGATGGGTGAAGCCGCGGATGCTTGGGATGAGCGGG	210	60
3	33	50826	50858	GGGATTGGGTCGATCAGGGCATTTCCAAATGGG	130	50		3	34	298679	298712	GGGCATTGGGGTTGGGTTATCCACTTGCATAGGG	140	50
4	21	139575	139595	GGGACGGGGCTCGGGGGCGGG	150	40		4	36	307836	307871	GGGCAATGGAGGGTCGCATCAGGGTCCAAAACAGGG	150	70
5	32	144236	144267	GGGCTAGAGGCTTGTCCTGTTGGGCGGGTGGG	170	50		5	39	407682	407720	GGGCGGAGAAGGGGCAGCCATGGGGCTGACCAAAGGGGG	210	70
6	42	149317	149358	GGGATGGGCTCTTGTGCTGGGCCTACCACATGGATTTCGGGG	170	90		6	34	485545	485578	GGGTTTCGATGGGATCGGGCATTAGATATTTGGG	140	30
7	32	156576	156607	GGGAAAACGGGTCCGCATCGTGATGGGTGGGG	160	50		7	28	527359	527386	GGGGTGTGGGTGAAAATCATTGGGGGGG	160	10
8	26	310882	310907	GGGTTGGGTTCAGGCAGGGAGATGGG	150	20		8	22	645432	645453	GGGATTGGGTATTGGGGACGGG	130	10
9	41	327479	327519	GGGGCAATTGGGGTGGCACTCACCGTGGGTTTGCAAAAGGG	180	70		9	19	691998	692016	GGGGAGGGTTAGGGTGGGG	140	0
10	36	328143	328178	GGGGCAAACCGATGTGGGGAGCCTGGTGGGTGTGGG	200	50		10	38	729978	730015	GGGACACAGGGGATAGCCGAGCTGCAGCAGGGTATGGG	180	70
11	27	394556	394582	GGGTAAAGGGCCGGGTAAAACCACGGG	120	50		11	44	735630	735673	GGGCTTGGGCTGGCGATTTCGAAAGGGATTGCCCATGTACTGGG	180	80
12	43	409921	409963	GGGTTATTGGGGTTGATCAGCACAATGCCACGGGTTTTCGGGG	170	70		12	45	810310	810354	GGGACGCCAGTGGTTGTCAATGGGCGTCGGGTGCCGATTGCTGGG	210	90
13	40	456255	456294	GGGCGCAGGGCTTACGCCTTATTCACGAATGGGGGATGGG	170	80		13	36	852069	852104	GGGGCTGGGTTGCAAGATAGTGGTGGGACAAGCGGG	190	40
14	33	469045	469077	GGGGCCTCCGGGTGTGGGTAAAACCTCACTGGG	140	80		14	31	853417	853447	GGGTACGCAGGGGTGGGTTATCAAAACTGGG	140	40
15	45	551623	551667	GGGTGAACCAACATGGGAATCCCCTTGGGGCTCTGGCCGTCCGGG	170	130		15	35	918828	918862	GGGTTAGTTTTAGTGACTGGGCCAACGGGCTCGGG	150	60
16	37	590490	590526	GGGCATGAAACGGTTTGGAAATGGGAAGGTGGGTGGG	190	20		16	35	1053682	1053716	GGGGGAAGAGGTTGGGCAGCGTGTAGGGTATCGGG	200	30
17	45	667429	667473	GGGTCAAACACGGCACGTGGGGAAGGGCTCCACCACAAAATCGGG	160	120		17	45	1176080	1176124	GGGATCGCGTTGGGGGCTTGAGTGACGATTGGGTTTTAAAACGGG	200	50
18	26	786498	786523	GGGCTCGGGGTGGGCGGTTTTTGGGG	160	30		18	33	1212303	1212335	GGGTTTTCTCTTTTTCGGTGGGGGCCGGGAGGG	160	50
19	35	816489	816523	GGGGAGATAGGGCAATAGGGTTCGAGTTAACTGGG	160	30		19	24	1228099	1228122	GGGAAAGGGGATTGTCAGGGCGGG	140	20
20	33	1009568	1009600	GGGGGCTTGGGTGGTAGGCCTGCTGGGAGCGGG	200	50		20	40	1268075	1268114	GGGGAGGGCACTATCTACCGCAATTTGGGTAAAGGCTGGG	160	70
21	39	1143577	1143615	GGGAACCGCGCGGGCTAACTCGCGGGCGATATCTTTGGG	160	100		21	41	1436628	1436668	GGGGCGGCCATGGGCAACGTCACAGAATGGGCAGCGACGGG	190	100
22	41	1150672	1150712	GGGTTTGGGGTTCGCCGAACGGGTTATTCTTTCCAATTGGG	150	70		22	44	1760946	1760989	GGGAAGGGGATTGCTATGTGTTTGATGGGCGCGTTGCGGTAGGG	220	40
23	41	1702250	1702290	GGGGCGACGTACTGGGAAGGGAAATACCTTCGCAAAACGGG	160	80		23	28	1781398	1781425	GGGTGATCGCGCTTGGGGTTGGGCAGGG	160	40
24	42	1753689	1753730	GGGCTTCGACAGGGAAAATCGCTTGATGTTCGGGTGAAAGGG	170	60		24	41	1816878	1816918	GGGCAGGGGGTAGGCGTGGGTATTCTGACCGCACGTTTGGG	200	70
25	36	1879494	1879529	GGGTTTCCCGGGACTGTTTTGGGGAACCATGATGGG	150	60		25	28	1826855	1826882	GGGGCTCTCGTTTGGGCTTGGGCTGGGG	150	50
26	24	2075637	2075660	GGGTCTAGGGTCTAGGGTCTAGGG	120	30		26	44	1839769	1839812	GGGCGGTGTCTCATTCGCTGGCGGGGTGGGGAGTATCGCTGGGG	230	80
27	19	2329990	2330008	GGGGAGGGTCAGGGTGGGG	140	10		27	32	1853867	1853898	GGGCGGCTTCGGATGTGGGCTGGGTAGTCGGG	180	50
28	40	2544214	2544253	GGGCGCACCTATCGGGTCACAGCCGTGGAGGGAGATCGGG	180	100		28	42	1861648	1861689	GGGCTCGATCATAGGGTCGGGCACCGTTTCCAATAAGCAGGG	150	100
29	32	2622439	2622470	GGGGATACCGCGCGGGGTAGTGAAGGGACGGG	180	50		29	25	1897517	1897541	GGGTGCTACTGGGCTTAGGGTTGGG	130	30
30	43	2658902	2658944	GGGTTGGAGGGGGTTTCAATCAGCAACAGTTTGGGCTTGCGGG	190	60		30	40	1906649	1906688	GGGGCTGCAAAAGTTGGGGATTCATGGGGTCGCCAACGGG	180	70
31	29	2663853	2663881	GGGCGGGCAGGGCGTGCCAGCAAGCCGGG	160	80		31	28	1938695	1938722	GGGTACGGGTGTCGCAAGGTTGGGCGGG	160	40
32	24	2671533	2671556	GGGACTAGGGAAGGGAGCCTAGGG	130	30		32	33	1979562	1979594	GGGTGAGGGTGAACTCACGTCGGGTATGCTGGG	160	50
33	41	2847239	2847279	GGGCTAGGCACCATGGGTTTTGGTTTACCTGCGGGAATGGG	170	70		33	30	1979973	1980002	GGGGGAAGGGAATGCTTGGGCGCTGATGGG	170	30
34	41	2876759	2876799	GGGCAATCCACAAGGGCCTCTGCTGCTTTGGCGTGGGCGGG	170	110		34	33	1999983	2000015	GGGGCTGCTGCTATCGGGTGGCGTGGGATTGGG	180	50
35	19	2914682	2914700	GGGGAGGGCTAGGGTGGGG	140	10		35	35	2252160	2252194	GGGCTTTATGTGATTGGGATTGGGGTTGTAACGGG	160	20
36	28	2928716	2928743	GGGATGGGATCAGGTAAGGGTGAAAGGG	150	10
NZ_CP016987.1 Vibrio cholerae strain FORC_055 isolate MFDS chromosome 1, complete sequence
#	Length (bp)	Start Position	End Position	PGQ Motifs	cG Score	cC Score		#	Length (bp)	Start Position	End Position	PGQ Motifs	cG Score	cC Score
1	40	118669	118708	GGGCGCACCTATCGGGTCACTGCCGTGGAGGGAGATCGGG	180	100		1	22	149805	149826	GGGATTGGGTATTGGGGACGGG	130	10
2	39	200496	200534	GGGTGTCGATCAAGAAGGGGCATGGGGCGTGCTCGTGGG	200	60		2	33	186938	186970	GGGTAAGTTACCTGGGTTAGGTTGGGTTCCGGG	150	40
3	32	206333	206364	GGGGATACCGCGCGGGGCAGTGAAGGGACGGG	180	60		3	19	198472	198490	GGGGAGGGTTAGGGTGGGG	140	0
4	43	242808	242850	GGGTTGGAGGGGGTTTCAATCAGCAGCAGTTTGGGCTTACGGG	190	60		4	19	198673	198691	GGGGAGGGTTAGGGTGGGG	140	0
5	29	247759	247787	GGGCGGGCAGGGCGTGCCAGCAAGCCGGG	160	80		5	19	198839	198857	GGGGAGGGTTAGGGTGGGG	140	0
6	40	255439	255478	GGGACTAGGGAAGGCAGCCTAGGGAGTAAATTGCGAGGGG	190	50		6	19	199005	199023	GGGGAGGGTTAGGGTGGGG	140	0
7	42	257807	257848	GGGTGGTAGTACCTGATTACAGGGTTCGGGTGAGTGTGGGGG	210	40		7	19	202809	202827	GGGGAGGGTTAGGGTGGGG	140	0
8	38	408799	408836	GGGTGGGGCAATTATGTCGGTGCGTACTGGGGTTTGGG	190	40		8	19	203004	203022	GGGGGGGGTTAGGGTGGGG	150	0
9	41	431237	431277	GGGCTAGGCACCATGGGGTTTGGTTTACCTGCGGGAATGGG	180	70		9	38	239285	239322	GGGACACAGGGGATAGCCGAGCTGCAGCAGGGTATGGG	180	70
10	41	460763	460803	GGGCAATCCACAAGGGCCTCTGCTGCTTTGGCGTGGGCGGG	170	110		10	44	244937	244980	GGGCTTGGGCTGGCGATTTCGAAAGGGATTGCCCATGTACTGGG	180	80
11	19	498555	498573	GGGGAGGGCTAGGGTGGGG	140	10		11	45	320054	320098	GGGACGCCAGTGGTTGTCAATGGGCGTCGGGTGCCGATTGCTGGG	210	90
12	19	543497	543515	GGGGAGGGTTAGGGTGGGG	140	0		12	36	356121	356156	GGGGCTGGGTTGCAAGATAGTGGTGGGACAAGCGGG	190	40
13	40	554839	554878	GGGCAAAGAGTCGAGGGCAATCGGGCCAAGCACTTTCGGG	160	90		13	31	357469	357499	GGGTACGCAGGGGTGGGTTATCAAAACTGGG	140	40
14	33	603919	603951	GGGATTGGGTCGATCAGGGCATTTCCAAATGGG	130	50		14	37	423607	423643	GGGATCACACGGCGCAGCGGGCCGACCACGGGTTGGG	170	110
15	21	694112	694132	GGGACGGGGCTCGGGTGCGGG	140	40		15	35	425803	425837	GGGTTAGTTTTAGTGACTGGGCCAACGGGGTCGGG	160	50
16	33	698773	698805	GGGCTAGAGGCTTGTCCTGTTGGGCGGGTGGGG	180	50		16	35	534636	534670	GGGGGAAGAGGTTGGGCAGCGTGTAGGGTATCGGG	200	30
17	32	711112	711143	GGGAAAACGGGTCCGCATCGTGATGGGTGGGG	160	50		17	34	602215	602248	GGGATTGGTATGCTGGTTGGGGTGGGCACAGGGG	190	30
18	27	740944	740970	GGGAATAGGGGGCGAAGGGCGATAGGG	160	20		18	45	626556	626600	GGGACGGATCGTAGCGGGAGCCATGGTTCTGGTGGGTATTGTGGG	220	60
19	26	867685	867710	GGGTTGGGTTCAGGCAGGGAGATGGG	150	20		19	40	685000	685039	GGGAGTTGGGAGGAATTACATCGGGAGCTTAAAGCTTGGG	170	40
20	41	884306	884346	GGGGCAATTGGGGTGGCACTCACCGTGGGTTTGCAAAAGGG	180	70		20	40	692449	692488	GGGCATTCGGGATAGATGTCCGGTCTTAATTGGGATCGGG	160	60
21	36	884970	885005	GGGGCAAACCGATGTGGGGAGCATGGTGGGTGTGGG	200	40		21	28	696034	696061	GGGGGGGCTCGGCATCGACATGGGCGGG	160	60
22	27	951349	951375	GGGTAAAGGGCCGGGTAAAACCACGGG	120	50		22	45	738720	738764	GGGATCGCGTTGGGGGCTTGAGTGACGATTGGGTTTTAAAACGGG	200	50
23	43	964692	964734	GGGTTATTGGGGTTGATCAGCACAATGCCACGGGTTTTCGGGG	170	70		23	24	792176	792199	GGGAAAGGGGATTGTCAGGGTGGG	140	10
24	40	1005277	1005316	GGGGGCAGGGCTTACACCATATTCACGAATGGGAGATGGG	160	70		24	40	828949	828988	GGGGAGGGCACTATCTACCGCAATTTGGGTAAAGGCTGGG	160	70
25	33	1018067	1018099	GGGGCCTCCGGGTGTGGGTAAAACCTCGCTGGG	150	80		25	45	933533	933577	GGGCAAGTATTGGGGCGTGAGTTCCCGATTGTGCTGGGTGATGGG	220	60
26	45	1112277	1112321	GGGTGAGCCAACATGGGAATCCCCTTGGGGTCCTGGCCGTCCGGG	180	130		26	45	946917	946961	GGGGTGTTTGGCGGTTTCCTTGGGCTGTTTGTGATGGGACAAGGG	210	50
27	45	1142979	1143023	GGGTACCCATCAAATTGGGTTAGGGGATCGGTTGGCTCATCAGGG	170	80		27	41	978646	978686	GGGGCGGCCATGGGCAACATCACAGAATGGGCAGCGACGGG	180	100
28	45	1155967	1156011	GGGTCAAACACGGCACGTGGGGAAGGGCTCCACCACAAAATCGGG	160	120		28	44	1307174	1307217	GGGAAGGGGATTGCTATGTGTTTGATGGGCGCGTTGCGGTAGGG	220	40
29	34	1202048	1202081	GGGCACTTCTGCTCCACGGGTGGGCCCACCTGGG	130	120		29	28	1329061	1329088	GGGTGATCGCGCTTGGGGTTGGGCAGGG	160	40
30	36	1238900	1238935	GGGTTTTTTCTTGGGGCAAAAATGGGGCAAACAGGG	140	40		30	41	1348991	1349031	GGGATTAGAAACTCGCGCTGCGTGGGGTACGTGGGAATGGG	190	60
31	26	1329056	1329081	GGGCTCGGGGTGGGCGGTTTTTGGGG	160	30		31	28	1372593	1372620	GGGACTCTCGTTTGGGCTTGGGCTGGGG	140	50
32	32	1361402	1361433	GGGGAGGGTAACGACATCCTCTACGGGCAGGG	140	70		32	44	1385504	1385547	GGGCGGTGTCTCATTCGCTGGCGGGGTAGGGAGTATCGCTGGGG	220	80
33	26	1370979	1371004	GGGGAGATAGGGCAATAGGGTTCGGG	140	20		33	34	1399435	1399468	GGGGTGTTTTGGGCGGCTTCGGATGTGGGCTGGG	190	40
34	33	1531851	1531883	GGGGGCTTGGGTAGTAGGCCTGCTGGGAGCGGG	190	50		34	42	1407225	1407266	GGGCTCGATCATAGGGTCGGGCACCGTTTCCAATAAGCAGGG	150	100
35	41	1663249	1663289	GGGTTTGGGTTTCGCCGAACGGGTTATTCTTTCCAATTGGG	140	70		35	25	1443095	1443119	GGGTGCTACTGGGCTTAGGGTTGGG	130	30
36	42	2249372	2249413	GGGCTTCGACAGGGAAAATCGCTTGATGTTCGGGTGAAAGGG	170	60		36	40	1452217	1452256	GGGGCTGCAAAAGTTGGGGATTCATGGGGTCGCCAACGGG	180	70
37	36	2456862	2456897	GGGTTTCCCGGGACTGTTTTGGGGAACCATGATGGG	150	60		37	33	1516635	1516667	GGGTGAGGGTGAACTCACGTCGGGTATGCTGGG	160	50
38	28	2854175	2854202	GGGTATTGTGGGGGCTGAACGGGAGGGG	170	20		38	30	1517046	1517075	GGGAGAAGGGAATGCTTGGGCGCTGATGGG	160	30
39	19	2883930	2883948	GGGGAGGGTCAGGGTGGGG	140	10		39	35	1765640	1765674	GGGCTTTATGTGATTGGGATTGGGGTTGTAACGGG	160	20
40	30	2890776	2890805	GGGCGCTGATCTAACGGGTAGCGGGAGGGG	160	50		40	27	1817281	1817307	GGGCTCCGCTGGGCTAGTGGGATTGGG	140	50
41	39	2907342	2907380	GGGCGGGTGTTGTCGGGCAGGCTGACTTTGCGCTGTGGG	200	70		41	42	2527223	2527264	GGGTCGATGTGGTCGGGGAGAAGTGAGAGATCGGGTTCGGGG	230	40
42	19	2937375	2937393	GGGGAGGGTTAGGGTGGGG	140	0		42	43	2533702	2533744	GGGGTGTAACGAGTGTACGGGCGGCTATTCAGGGCGCGTTGGG	210	70
								43	29	2655183	2655211	GGGTCGGGAATGGGAAAAACGCTGCAGGG	140	40
								44	34	2773088	2773121	GGGCATTGGGGTTGGGTTATCCACTTGCATAGGG	140	50
								45	36	2782245	2782280	GGGCAATGGAGGGTCGCATCAGGGTCCAAAACAGGG	150	70
								46	34	2971043	2971076	GGGTTTCGATGGGATCGGGCATTAGATATTTGGG	140	30
								47	28	3012883	3012910	GGGGTGTGGGTGAAAATCATTGGGGGGG	160	10
NZ_CP024162.1 Vibrio cholerae strain E7946 chromosome 1, complete sequence
#	Length (bp)	Start Position	End Position	PGQ Motifs	cG Score	cC Score		#	Length (bp)	Start Position	End Position	PGQ Motifs	cG Score	cC Score
1	40	124358	124397	GGGCGCACCTATCGGGTCACAGCCGTGGAGGGAGATCGGG	180	100		1	32	73930	73961	GGGGATACCGCGCGGGGTAGTGAAGGGACGGG	180	50
2	22	223987	224008	GGGATTGGGTATTGGGGACGGG	130	10		2	43	110393	110435	GGGTTGGAGGGGGTTTCAATCAGCAACAGTTTGGGCTTGCGGG	190	60
3	19	269292	269310	GGGGAGGGTTAGGGTGGGG	140	0		3	29	115344	115372	GGGCGGGCAGGGCGTGCCAGCAAGCCGGG	160	80
4	38	307272	307309	GGGACACAGGGGATAGCCGAGCTGCAGCAGGGTATGGG	180	70		4	24	123024	123047	GGGACTAGGGAAGGGAGCCTAGGG	130	30
5	44	312924	312967	GGGCTTGGGCTGGCGATTTCGAAAGGGATTGCCCATGTACTGGG	180	80		5	41	298731	298771	GGGCTAGGCACCATGGGTTTTGGTTTACCTGCGGGAATGGG	170	70
6	45	387604	387648	GGGACGCCAGTGGTTGTCAATGGGCGTCGGGTGCCGATTGCTGGG	210	90		6	41	328251	328291	GGGCAATCCACAAGGGCCTCTGCTGCTTTGGCGTGGGCGGG	170	110
7	36	423646	423681	GGGGCTGGGTTGCAAGATAGTGGTGGGACAAGCGGG	190	40		7	19	366174	366192	GGGGAGGGCTAGGGTGGGG	140	10
8	31	424994	425024	GGGTACGCAGGGGTGGGTTATCAAAACTGGG	140	40		8	28	380208	380235	GGGATGGGATCAGGTAAGGGTGAAAGGG	150	10
9	35	490405	490439	GGGTTAGTTTTAGTGACTGGGCCAACGGGCTCGGG	150	60		9	40	423112	423151	GGGCAAAGAGTCGAGGGCTATCGGGCCAAGCACTTTCGGG	160	90
10	35	625260	625294	GGGGGAAGAGGTTGGGCAGCGTGTAGGGTATCGGG	200	30		10	42	467788	467829	GGGTGATTCCCTGGTCCTTGGGATCTTGTTCCGGGAAACGGG	160	90
11	45	747658	747702	GGGATCGCGTTGGGGGCTTGAGTGACGATTGGGTTTTAAAACGGG	200	50		11	33	472294	472326	GGGATTGGGTCGATCAGGGCATTTCCAAATGGG	130	50
12	33	783882	783914	GGGTTTTCTCTTTTTCGGTGGGGGCCGGGAGGG	160	50		12	21	561043	561063	GGGACGGGGCTCGGGGGCGGG	150	40
13	24	799678	799701	GGGAAAGGGGATTGTCAGGGCGGG	140	20		13	32	565704	565735	GGGCTAGAGGCTTGTCCTGTTGGGCGGGTGGG	170	50
14	40	839654	839693	GGGGAGGGCACTATCTACCGCAATTTGGGTAAAGGCTGGG	160	70		14	42	570785	570826	GGGATGGGCTCTTGTGCTGGGCCTACCACATGGATTTCGGGG	170	90
15	41	1008198	1008238	GGGGCGGCCATGGGCAACGTCACAGAATGGGCAGCGACGGG	190	100		15	32	578044	578075	GGGAAAACGGGTCCGCATCGTGATGGGTGGGG	160	50
16	44	1332516	1332559	GGGAAGGGGATTGCTATGTGTTTGATGGGCGCGTTGCGGTAGGG	220	40		16	26	764980	765005	GGGTTGGGTTCAGGCAGGGAGATGGG	150	20
17	28	1352968	1352995	GGGTGATCGCGCTTGGGGTTGGGCAGGG	160	40		17	41	781577	781617	GGGGCAATTGGGGTGGCACTCACCGTGGGTTTGCAAAAGGG	180	70
18	41	1388454	1388494	GGGCAGGGGGTAGGCGTGGGTATTCTGACCGCACGTTTGGG	200	70		18	36	782241	782276	GGGGCAAACCGATGTGGGGAGCCTGGTGGGTGTGGG	200	50
19	28	1398431	1398458	GGGGCTCTCGTTTGGGCTTGGGCTGGGG	150	50		19	27	848654	848680	GGGTAAAGGGCCGGGTAAAACCACGGG	120	50
20	44	1411345	1411388	GGGCGGTGTCTCATTCGCTGGCGGGGTGGGGAGTATCGCTGGGG	230	80		20	43	864019	864061	GGGTTATTGGGGTTGATCAGCACAATGCCACGGGTTTTCGGGG	170	70
21	32	1425443	1425474	GGGCGGCTTCGGATGTGGGCTGGGTAGTCGGG	180	50		21	40	910353	910392	GGGCGCAGGGCTTACGCCTTATTCACGAATGGGGGATGGG	170	80
22	42	1433224	1433265	GGGCTCGATCATAGGGTCGGGCACCGTTTCCAATAAGCAGGG	150	100		22	33	923143	923175	GGGGCCTCCGGGTGTGGGTAAAACCTCACTGGG	140	80
23	25	1469093	1469117	GGGTGCTACTGGGCTTAGGGTTGGG	130	30		23	45	1005721	1005765	GGGTGAACCAACATGGGAATCCCCTTGGGGCTCTGGCCGTCCGGG	170	130
24	40	1478225	1478264	GGGGCTGCAAAAGTTGGGGATTCATGGGGTCGCCAACGGG	180	70		24	37	1044588	1044624	GGGCATGAAACGGTTTGGAAATGGGAAGGTGGGTGGG	190	20
25	28	1510272	1510299	GGGTACGGGTGTCGCAAGGTTGGGCGGG	160	40		25	45	1121527	1121571	GGGTCAAACACGGCACGTGGGGAAGGGCTCCACCACAAAATCGGG	160	120
26	33	1551139	1551171	GGGTGAGGGTGAACTCACGTCGGGTATGCTGGG	160	50		26	26	1240596	1240621	GGGCTCGGGGTGGGCGGTTTTTGGGG	160	30
27	30	1551550	1551579	GGGGGAAGGGAATGCTTGGGCGCTGATGGG	170	30		27	35	1270251	1270285	GGGGAGATAGGGCAATAGGGTTCGAGTTAACTGGG	160	30
28	33	1568835	1568867	GGGGCTGCTGCTATCGGGTGGCGTGGGATTGGG	180	50		28	33	1460605	1460637	GGGGGCTTGGGTGGTAGGCCTGCTGGGAGCGGG	200	50
29	35	1820676	1820710	GGGCTTTATGTGATTGGGATTGGGGTTGTAACGGG	160	20		29	39	1594615	1594653	GGGAACCGCGCGGGCTAACTCGCGGGCGATATCTTTGGG	160	100
30	43	2630535	2630577	GGGGTGTAACGAGTGTACGGGCGGCTATTCAGGGCGCGTTGGG	210	70		30	41	1601710	1601750	GGGTTTGGGGTTCGCCGAACGGGTTATTCTTTCCAATTGGG	150	70
31	42	2730468	2730509	GGGTTTCGATGGGTGAAGCCGCGGATGCTTGGGATGAGCGGG	210	60		31	41	2153285	2153325	GGGGCGACGTACTGGGAAGGGAAATACCTTCGCAAAACGGG	160	80
32	34	2869802	2869835	GGGCATTGGGGTTGGGTTATCCACTTGCATAGGG	140	50		32	42	2204724	2204765	GGGCTTCGACAGGGAAAATCGCTTGATGTTCGGGTGAAAGGG	170	60
33	36	2878959	2878994	GGGCAATGGAGGGTCGCATCAGGGTCCAAAACAGGG	150	70		33	36	2330530	2330565	GGGTTTCCCGGGACTGTTTTGGGGAACCATGATGGG	150	60
								34	24	2526674	2526697	GGGTCTAGGGTCTAGGGTCTAGGG	120	30
								35	19	2774049	2774067	GGGGAGGGTCAGGGTGGGG	140	10
								36	39	2850152	2850190	GGGCGGAGAAGGGGCAGCCATGGGGCTGACCAAAGGGGG	210	70
								37	34	2928015	2928048	GGGTTTCGATGGGATCGGGCATTAGATATTTGGG	140	30
								38	28	2969829	2969856	GGGGTGTGGGTGAAAATCATTGGGGGGG	160	10
NZ_CP025936.1 Vibrio cholerae strain A1552 chromosome 1, complete sequence
#	Length (bp)	Start Position	End Position	PGQ Motifs	cG Score	cC Score		#	Length (bp)	Start Position	End Position	PGQ Motifs	cG Score	cC Score
1	45	111698	111742	GGGACGCCAGTGGTTGTCAATGGGCGTCGGGTGCCGATTGCTGGG	210	90		1	22	103691	103712	GGGATTGGGTATTGGGGACGGG	130	10
2	36	153458	153493	GGGGCTGGGTTGCAAGATAGTGGTGGGACAAGCGGG	190	40		2	19	148995	149013	GGGGAGGGTTAGGGTGGGG	140	0
3	31	154806	154836	GGGTACGCAGGGGTGGGTTATCAAAACTGGG	140	40		3	38	186975	187012	GGGACACAGGGGATAGCCGAGCTGCAGCAGGGTATGGG	180	70
4	35	220210	220244	GGGTTAGTTTTAGTGACTGGGCCAACGGGCTCGGG	150	60		4	44	192627	192670	GGGCTTGGGCTGGCGATTTCGAAAGGGATTGCCCATGTACTGGG	180	80
5	35	354711	354745	GGGGGAAGAGGTTGGGCAGCGTGTAGGGTATCGGG	200	30		5	40	273209	273248	GGGCGCACCTATCGGGTCACAGCCGTGGAGGGAGATCGGG	180	100
6	45	477103	477147	GGGATCGCGTTGGGGGCTTGAGTGACGATTGGGTTTTAAAACGGG	200	50		6	32	351447	351478	GGGGATACCGCGCGGGGTAGTGAAGGGACGGG	180	50
7	33	513326	513358	GGGTTTTCTCTTTTTCGGTGGGGGCCGGGAGGG	160	50		7	43	387910	387952	GGGTTGGAGGGGGTTTCAATCAGCAACAGTTTGGGCTTGCGGG	190	60
8	24	529122	529145	GGGAAAGGGGATTGTCAGGGCGGG	140	20		8	29	392861	392889	GGGCGGGCAGGGCGTGCCAGCAAGCCGGG	160	80
9	40	569098	569137	GGGGAGGGCACTATCTACCGCAATTTGGGTAAAGGCTGGG	160	70		9	24	400541	400564	GGGACTAGGGAAGGGAGCCTAGGG	130	30
10	41	737660	737700	GGGGCGGCCATGGGCAACGTCACAGAATGGGCAGCGACGGG	190	100		10	41	576248	576288	GGGCTAGGCACCATGGGTTTTGGTTTACCTGCGGGAATGGG	170	70
11	17	962852	962868	GGGGCAGGGGGGGGGGG	40	10		11	41	605768	605808	GGGCAATCCACAAGGGCCTCTGCTGCTTTGGCGTGGGCGGG	170	110
12	44	1061979	1062022	GGGAAGGGGATTGCTATGTGTTTGATGGGCGCGTTGCGGTAGGG	220	40		12	19	643691	643709	GGGGAGGGCTAGGGTGGGG	140	10
13	28	1082431	1082458	GGGTGATCGCGCTTGGGGTTGGGCAGGG	160	40		13	28	657725	657752	GGGATGGGATCAGGTAAGGGTGAAAGGG	150	10
14	41	1117910	1117950	GGGCAGGGGGTAGGCGTGGGTATTCTGACCGCACGTTTGGG	200	70		14	40	700610	700649	GGGCAAAGAGTCGAGGGCTATCGGGCCAAGCACTTTCGGG	160	90
15	28	1127887	1127914	GGGGCTCTCGTTTGGGCTTGGGCTGGGG	150	50		15	42	745286	745327	GGGTGATTCCCTGGTCCTTGGGATCTTGTTCCGGGAAACGGG	160	90
16	44	1140801	1140844	GGGCGGTGTCTCATTCGCTGGCGGGGTGGGGAGTATCGCTGGGG	230	80		16	33	749792	749824	GGGATTGGGTCGATCAGGGCATTTCCAAATGGG	130	50
17	32	1154899	1154930	GGGCGGCTTCGGATGTGGGCTGGGTAGTCGGG	180	50		17	21	838541	838561	GGGACGGGGCTCGGGGGCGGG	150	40
18	42	1163302	1163343	GGGCTCGATCATAGGGTCGGGCACCGTTTCCAATAAGCAGGG	150	100		18	32	843202	843233	GGGCTAGAGGCTTGTCCTGTTGGGCGGGTGGG	170	50
19	25	1199171	1199195	GGGTGCTACTGGGCTTAGGGTTGGG	130	30		19	42	848283	848324	GGGATGGGCTCTTGTGCTGGGCCTACCACATGGATTTCGGGG	170	90
20	40	1208303	1208342	GGGGCTGCAAAAGTTGGGGATTCATGGGGTCGCCAACGGG	180	70		20	32	855542	855573	GGGAAAACGGGTCCGCATCGTGATGGGTGGGG	160	50
21	28	1240350	1240377	GGGTACGGGTGTCGCAAGGTTGGGCGGG	160	40		21	26	1009848	1009873	GGGTTGGGTTCAGGCAGGGAGATGGG	150	20
22	33	1281217	1281249	GGGTGAGGGTGAACTCACGTCGGGTATGCTGGG	160	50		22	41	1026445	1026485	GGGGCAATTGGGGTGGCACTCACCGTGGGTTTGCAAAAGGG	180	70
23	30	1281628	1281657	GGGGGAAGGGAATGCTTGGGCGCTGATGGG	170	30		23	36	1027109	1027144	GGGGCAAACCGATGTGGGGAGCCTGGTGGGTGTGGG	200	50
24	33	1298924	1298956	GGGGCTGCTGCTATCGGGTGGCGTGGGATTGGG	180	50		24	27	1093522	1093548	GGGTAAAGGGCCGGGTAAAACCACGGG	120	50
25	35	1598315	1598349	GGGCTTTATGTGATTGGGATTGGGGTTGTAACGGG	160	20		25	43	1108887	1108929	GGGTTATTGGGGTTGATCAGCACAATGCCACGGGTTTTCGGGG	170	70
26	43	2375539	2375581	GGGGTGTAACGAGTGTACGGGCGGCTATTCAGGGCGCGTTGGG	210	70		26	40	1155221	1155260	GGGCGCAGGGCTTACGCCTTATTCACGAATGGGGGATGGG	170	80
27	42	2475472	2475513	GGGTTTCGATGGGTGAAGCCGCGGATGCTTGGGATGAGCGGG	210	60		27	33	1168011	1168043	GGGGCCTCCGGGTGTGGGTAAAACCTCACTGGG	140	80
28	34	2614806	2614839	GGGCATTGGGGTTGGGTTATCCACTTGCATAGGG	140	50		28	45	1250589	1250633	GGGTGAACCAACATGGGAATCCCCTTGGGGCTCTGGCCGTCCGGG	170	130
29	36	2623963	2623998	GGGCAATGGAGGGTCGCATCAGGGTCCAAAACAGGG	150	70		29	37	1289470	1289506	GGGCATGAAACGGTTTGGAAATGGGAAGGTGGGTGGG	190	20
30	39	2723810	2723848	GGGCGGAGAAGGGGCAGCCATGGGGCTGACCAAAGGGGG	210	70		30	45	1366409	1366453	GGGTCAAACACGGCACGTGGGGAAGGGCTCCACCACAAAATCGGG	160	120
31	34	2801685	2801718	GGGTTTCGATGGGATCGGGCATTAGATATTTGGG	140	30		31	26	1485469	1485494	GGGCTCGGGGTGGGCGGTTTTTGGGG	160	30
32	19	2916866	2916884	GGGGAGGGTCAGGGTGGGG	140	10		32	35	1513408	1513442	GGGGAGATAGGGCAATAGGGTTCGAGTTAACTGGG	160	30
								33	25	1647029	1647053	GGGCTTACATGGGCGAATGGGCGGG	130	40
								34	27	1654084	1654110	GGGGTGGCAGGGGGGGAGGGTGCGGGG	210	20
								35	33	1753048	1753080	GGGGGCTTGGGTGGTAGGCCTGCTGGGAGCGGG	200	50
								36	39	1887680	1887718	GGGAACCGCGCGGGCTAACTCGCGGGCGATATCTTTGGG	160	100
								37	41	1894775	1894815	GGGTTTGGGGTTCGCCGAACGGGTTATTCTTTCCAATTGGG	150	70
								38	41	2446362	2446402	GGGGCGACGTACTGGGAAGGGAAATACCTTCGCAAAACGGG	160	80
								39	42	2497801	2497842	GGGCTTCGACAGGGAAAATCGCTTGATGTTCGGGTGAAAGGG	170	60
								40	36	2623606	2623641	GGGTTTCCCGGGACTGTTTTGGGGAACCATGATGGG	150	60
								41	24	2819390	2819413	GGGTCTAGGGTCTAGGGTCTAGGG	120	30
								42	28	2999450	2999477	GGGGTGTGGGTGAAAATCATTGGGGGGG	160	10
NZ_CP026647.1 Vibrio cholerae O1 biovar El Tor strain HC1037 chromosome I, complete sequence
#	Length (bp)	Start Position	End Position	PGQ Motifs	cG Score	cC Score		#	Length (bp)	Start Position	End Position	PGQ Motifs	cG Score	cC Score
1	35	6182	6216	GGGGGAAGAGGTTGGGCAGCGTGTAGGGTATCGGG	200	30		1	19	387584	387602	GGGGAGGGTCAGGGTGGGG	140	10
2	40	97867	97906	GGGCATCGTGCAGGGCGGGTCGGTGTCGTGGCAGTTAGGG	210	70		2	40	601524	601563	GGGCGCACCTATCGGGTCACAGCCGTGGAGGGAGATCGGG	180	100
3	45	119182	119226	GGGACGGATCGTAGCGGGAGCCATGGTTCTGGTGGGTATTGTGGG	220	60		3	32	673990	674021	GGGGATACCGCGCGGGGTAGTGAAGGGACGGG	180	50
4	45	210157	210201	GGGATCGCGTTGGGGGCTTGAGTGACGATTGGGTTTTAAAACGGG	200	50		4	43	710453	710495	GGGTTGGAGGGGGTTTCAATCAGCAACAGTTTGGGCTTGCGGG	190	60
5	33	246380	246412	GGGTTTTCTCTTTTTCGGTGGGGGCCGGGAGGG	160	50		5	29	715404	715432	GGGCGGGCAGGGCGTGCCAGCAAGCCGGG	160	80
6	24	262176	262199	GGGAAAGGGGATTGTCAGGGCGGG	140	20		6	24	723084	723107	GGGACTAGGGAAGGGAGCCTAGGG	130	30
7	40	302152	302191	GGGGAGGGCACTATCTACCGCAATTTGGGTAAAGGCTGGG	160	70		7	41	898791	898831	GGGCTAGGCACCATGGGTTTTGGTTTACCTGCGGGAATGGG	170	70
8	41	470199	470239	GGGGCGGCCATGGGCAACGTCACAGAATGGGCAGCGACGGG	190	100		8	41	928311	928351	GGGCAATCCACAAGGGCCTCTGCTGCTTTGGCGTGGGCGGG	170	110
9	44	794516	794559	GGGAAGGGGATTGCTATGTGTTTGATGGGCGCGTTGCGGTAGGG	220	40		9	19	966234	966252	GGGGAGGGCTAGGGTGGGG	140	10
10	28	814968	814995	GGGTGATCGCGCTTGGGGTTGGGCAGGG	160	40		10	28	980268	980295	GGGATGGGATCAGGTAAGGGTGAAAGGG	150	10
11	41	850448	850488	GGGCAGGGGGTAGGCGTGGGTATTCTGACCGCACGTTTGGG	200	70		11	40	1023153	1023192	GGGCAAAGAGTCGAGGGCTATCGGGCCAAGCACTTTCGGG	160	90
12	28	860425	860452	GGGGCTCTCGTTTGGGCTTGGGCTGGGG	150	50		12	42	1067829	1067870	GGGTGATTCCCTGGTCCTTGGGATCTTGTTCCGGGAAACGGG	160	90
13	44	873339	873382	GGGCGGTGTCTCATTCGCTGGCGGGGTGGGGAGTATCGCTGGGG	230	80		13	33	1072335	1072367	GGGATTGGGTCGATCAGGGCATTTCCAAATGGG	130	50
14	32	887437	887468	GGGCGGCTTCGGATGTGGGCTGGGTAGTCGGG	180	50		14	21	1161084	1161104	GGGACGGGGCTCGGGGGCGGG	150	40
15	42	895218	895259	GGGCTCGATCATAGGGTCGGGCACCGTTTCCAATAAGCAGGG	150	100		15	32	1165745	1165776	GGGCTAGAGGCTTGTCCTGTTGGGCGGGTGGG	170	50
16	25	931087	931111	GGGTGCTACTGGGCTTAGGGTTGGG	130	30		16	42	1170826	1170867	GGGATGGGCTCTTGTGCTGGGCCTACCACATGGATTTCGGGG	170	90
17	40	940219	940258	GGGGCTGCAAAAGTTGGGGATTCATGGGGTCGCCAACGGG	180	70		17	32	1178085	1178116	GGGAAAACGGGTCCGCATCGTGATGGGTGGGG	160	50
18	28	972266	972293	GGGTACGGGTGTCGCAAGGTTGGGCGGG	160	40		18	26	1331135	1331160	GGGTTGGGTTCAGGCAGGGAGATGGG	150	20
19	33	1013133	1013165	GGGTGAGGGTGAACTCACGTCGGGTATGCTGGG	160	50		19	41	1347732	1347772	GGGGCAATTGGGGTGGCACTCACCGTGGGTTTGCAAAAGGG	180	70
20	30	1013544	1013573	GGGGGAAGGGAATGCTTGGGCGCTGATGGG	170	30		20	36	1348396	1348431	GGGGCAAACCGATGTGGGGAGCCTGGTGGGTGTGGG	200	50
21	33	1028111	1028143	GGGGCTGCTGCTATCGGGTGGCGTGGGATTGGG	180	50		21	27	1414809	1414835	GGGTAAAGGGCCGGGTAAAACCACGGG	120	50
22	35	1277065	1277099	GGGCTTTATGTGATTGGGATTGGGGTTGTAACGGG	160	20		22	43	1430174	1430216	GGGTTATTGGGGTTGATCAGCACAATGCCACGGGTTTTCGGGG	170	70
23	43	2053020	2053062	GGGGTGTAACGAGTGTACGGGCGGCTATTCAGGGCGCGTTGGG	210	70		23	40	1476508	1476547	GGGCGCAGGGCTTACGCCTTATTCACGAATGGGGGATGGG	170	80
24	42	2152953	2152994	GGGTTTCGATGGGTGAAGCCGCGGATGCTTGGGATGAGCGGG	210	60		24	33	1489298	1489330	GGGGCCTCCGGGTGTGGGTAAAACCTCACTGGG	140	80
25	34	2292287	2292320	GGGCATTGGGGTTGGGTTATCCACTTGCATAGGG	140	50		25	45	1571876	1571920	GGGTGAACCAACATGGGAATCCCCTTGGGGCTCTGGCCGTCCGGG	170	130
26	36	2301444	2301479	GGGCAATGGAGGGTCGCATCAGGGTCCAAAACAGGG	150	70		26	37	1610743	1610779	GGGCATGAAACGGTTTGGAAATGGGAAGGTGGGTGGG	190	20
27	39	2395543	2395581	GGGCGGAGAAGGGGCAGCCATGGGGCTGACCAAAGGGGG	210	70		27	45	1687683	1687727	GGGTCAAACACGGCACGTGGGGAAGGGCTCCACCACAAAATCGGG	160	120
28	34	2473394	2473427	GGGTTTCGATGGGATCGGGCATTAGATATTTGGG	140	30		28	26	1806743	1806768	GGGCTCGGGGTGGGCGGTTTTTGGGG	160	30
29	28	2515208	2515235	GGGGTGTGGGTGAAAATCATTGGGGGGG	160	10		29	35	1834340	1834374	GGGGAGATAGGGCAATAGGGTTCGAGTTAACTGGG	160	30
30	22	2632997	2633018	GGGATTGGGTATTGGGGACGGG	130	10		30	33	2021156	2021188	GGGGGCTTGGGTGGTAGGCCTGCTGGGAGCGGG	200	50
31	19	2678302	2678320	GGGGAGGGTTAGGGTGGGG	140	0		31	39	2155166	2155204	GGGAACCGCGCGGGCTAACTCGCGGGCGATATCTTTGGG	160	100
32	38	2716282	2716319	GGGACACAGGGGATAGCCGAGCTGCAGCAGGGTATGGG	180	70		32	41	2162261	2162301	GGGTTTGGGGTTCGCCGAACGGGTTATTCTTTCCAATTGGG	150	70
33	44	2721934	2721977	GGGCTTGGGCTGGCGATTTCGAAAGGGATTGCCCATGTACTGGG	180	80		33	41	2713332	2713372	GGGGCGACGTACTGGGAAGGGAAATACCTTCGCAAAACGGG	160	80
34	45	2796614	2796658	GGGACGCCAGTGGTTGTCAATGGGCGTCGGGTGCCGATTGCTGGG	210	90		34	42	2764771	2764812	GGGCTTCGACAGGGAAAATCGCTTGATGTTCGGGTGAAAGGG	170	60
35	36	2832830	2832865	GGGGCTGGGTTGCAAGATAGTGGTGGGACAAGCGGG	190	40		35	36	2972153	2972188	GGGTTTCCCGGGACTGTTTTGGGGAACCATGATGGG	150	60
36	31	2834178	2834208	GGGTACGCAGGGGTGGGTTATCAAAACTGGG	140	40
37	35	2899561	2899595	GGGTTAGTTTTAGTGACTGGGCCAACGGGCTCGGG	150	60
NZ_CP024867.1 Vibrio cholerae strain A1552 chromosome I, complete sequence
#	Length (bp)	Start Position	End Position	PGQ Motifs	cG Score	cC Score		#	Length (bp)	Start Position	End Position	PGQ Motifs	cG Score	cC Score
1	45	111387	111431	GGGACGCCAGTGGTTGTCAATGGGCGTCGGGTGCCGATTGCTGGG	210	90		1	22	104002	104023	GGGATTGGGTATTGGGGACGGG	130	10
2	36	153147	153182	GGGGCTGGGTTGCAAGATAGTGGTGGGACAAGCGGG	190	40		2	19	149306	149324	GGGGAGGGTTAGGGTGGGG	140	0
3	31	154495	154525	GGGTACGCAGGGGTGGGTTATCAAAACTGGG	140	40		3	38	187287	187324	GGGACACAGGGGATAGCCGAGCTGCAGCAGGGTATGGG	180	70
4	35	219899	219933	GGGTTAGTTTTAGTGACTGGGCCAACGGGCTCGGG	150	60		4	44	192939	192982	GGGCTTGGGCTGGCGATTTCGAAAGGGATTGCCCATGTACTGGG	180	80
5	35	354400	354434	GGGGGAAGAGGTTGGGCAGCGTGTAGGGTATCGGG	200	30		5	40	273521	273560	GGGCGCACCTATCGGGTCACAGCCGTGGAGGGAGATCGGG	180	100
6	45	476792	476836	GGGATCGCGTTGGGGGCTTGAGTGACGATTGGGTTTTAAAACGGG	200	50		6	32	351759	351790	GGGGATACCGCGCGGGGTAGTGAAGGGACGGG	180	50
7	33	513015	513047	GGGTTTTCTCTTTTTCGGTGGGGGCCGGGAGGG	160	50		7	43	388222	388264	GGGTTGGAGGGGGTTTCAATCAGCAACAGTTTGGGCTTGCGGG	190	60
8	24	528811	528834	GGGAAAGGGGATTGTCAGGGCGGG	140	20		8	29	393173	393201	GGGCGGGCAGGGCGTGCCAGCAAGCCGGG	160	80
9	40	568787	568826	GGGGAGGGCACTATCTACCGCAATTTGGGTAAAGGCTGGG	160	70		9	24	400853	400876	GGGACTAGGGAAGGGAGCCTAGGG	130	30
10	41	737349	737389	GGGGCGGCCATGGGCAACGTCACAGAATGGGCAGCGACGGG	190	100		10	41	576560	576600	GGGCTAGGCACCATGGGTTTTGGTTTACCTGCGGGAATGGG	170	70
11	17	962541	962557	GGGGCAGGGGGGGGGGG	40	10		11	41	606080	606120	GGGCAATCCACAAGGGCCTCTGCTGCTTTGGCGTGGGCGGG	170	110
12	44	1061668	1061711	GGGAAGGGGATTGCTATGTGTTTGATGGGCGCGTTGCGGTAGGG	220	40		12	19	644003	644021	GGGGAGGGCTAGGGTGGGG	140	10
13	28	1082120	1082147	GGGTGATCGCGCTTGGGGTTGGGCAGGG	160	40		13	28	658037	658064	GGGATGGGATCAGGTAAGGGTGAAAGGG	150	10
14	41	1117599	1117639	GGGCAGGGGGTAGGCGTGGGTATTCTGACCGCACGTTTGGG	200	70		14	40	700922	700961	GGGCAAAGAGTCGAGGGCTATCGGGCCAAGCACTTTCGGG	160	90
15	28	1127576	1127603	GGGGCTCTCGTTTGGGCTTGGGCTGGGG	150	50		15	42	745598	745639	GGGTGATTCCCTGGTCCTTGGGATCTTGTTCCGGGAAACGGG	160	90
16	44	1140490	1140533	GGGCGGTGTCTCATTCGCTGGCGGGGTGGGGAGTATCGCTGGGG	230	80		16	33	750104	750136	GGGATTGGGTCGATCAGGGCATTTCCAAATGGG	130	50
17	32	1154588	1154619	GGGCGGCTTCGGATGTGGGCTGGGTAGTCGGG	180	50		17	21	838853	838873	GGGACGGGGCTCGGGGGCGGG	150	40
18	42	1162991	1163032	GGGCTCGATCATAGGGTCGGGCACCGTTTCCAATAAGCAGGG	150	100		18	32	843514	843545	GGGCTAGAGGCTTGTCCTGTTGGGCGGGTGGG	170	50
19	25	1198860	1198884	GGGTGCTACTGGGCTTAGGGTTGGG	130	30		19	42	848595	848636	GGGATGGGCTCTTGTGCTGGGCCTACCACATGGATTTCGGGG	170	90
20	40	1207992	1208031	GGGGCTGCAAAAGTTGGGGATTCATGGGGTCGCCAACGGG	180	70		20	32	855854	855885	GGGAAAACGGGTCCGCATCGTGATGGGTGGGG	160	50
21	28	1240039	1240066	GGGTACGGGTGTCGCAAGGTTGGGCGGG	160	40		21	26	1010160	1010185	GGGTTGGGTTCAGGCAGGGAGATGGG	150	20
22	33	1280906	1280938	GGGTGAGGGTGAACTCACGTCGGGTATGCTGGG	160	50		22	41	1026757	1026797	GGGGCAATTGGGGTGGCACTCACCGTGGGTTTGCAAAAGGG	180	70
23	30	1281317	1281346	GGGGGAAGGGAATGCTTGGGCGCTGATGGG	170	30		23	36	1027421	1027456	GGGGCAAACCGATGTGGGGAGCCTGGTGGGTGTGGG	200	50
24	33	1298613	1298645	GGGGCTGCTGCTATCGGGTGGCGTGGGATTGGG	180	50		24	27	1093834	1093860	GGGTAAAGGGCCGGGTAAAACCACGGG	120	50
25	35	1598004	1598038	GGGCTTTATGTGATTGGGATTGGGGTTGTAACGGG	160	20		25	43	1109199	1109241	GGGTTATTGGGGTTGATCAGCACAATGCCACGGGTTTTCGGGG	170	70
26	43	2375228	2375270	GGGGTGTAACGAGTGTACGGGCGGCTATTCAGGGCGCGTTGGG	210	70		26	40	1155533	1155572	GGGCGCAGGGCTTACGCCTTATTCACGAATGGGGGATGGG	170	80
27	42	2475161	2475202	GGGTTTCGATGGGTGAAGCCGCGGATGCTTGGGATGAGCGGG	210	60		27	33	1168323	1168355	GGGGCCTCCGGGTGTGGGTAAAACCTCACTGGG	140	80
28	34	2614495	2614528	GGGCATTGGGGTTGGGTTATCCACTTGCATAGGG	140	50		28	45	1250901	1250945	GGGTGAACCAACATGGGAATCCCCTTGGGGCTCTGGCCGTCCGGG	170	130
29	36	2623652	2623687	GGGCAATGGAGGGTCGCATCAGGGTCCAAAACAGGG	150	70		29	37	1289782	1289818	GGGCATGAAACGGTTTGGAAATGGGAAGGTGGGTGGG	190	20
30	39	2723499	2723537	GGGCGGAGAAGGGGCAGCCATGGGGCTGACCAAAGGGGG	210	70		30	45	1366721	1366765	GGGTCAAACACGGCACGTGGGGAAGGGCTCCACCACAAAATCGGG	160	120
31	34	2801374	2801407	GGGTTTCGATGGGATCGGGCATTAGATATTTGGG	140	30		31	26	1485781	1485806	GGGCTCGGGGTGGGCGGTTTTTGGGG	160	30
32	19	2916556	2916574	GGGGAGGGTCAGGGTGGGG	140	10		32	35	1513720	1513754	GGGGAGATAGGGCAATAGGGTTCGAGTTAACTGGG	160	30
								33	25	1647341	1647365	GGGCTTACATGGGCGAATGGGCGGG	130	40
								34	27	1654396	1654422	GGGGTGGCAGGGGGGGAGGGTGCGGGG	210	20
								35	33	1753360	1753392	GGGGGCTTGGGTGGTAGGCCTGCTGGGAGCGGG	200	50
								36	39	1887992	1888030	GGGAACCGCGCGGGCTAACTCGCGGGCGATATCTTTGGG	160	100
								37	41	1895087	1895127	GGGTTTGGGGTTCGCCGAACGGGTTATTCTTTCCAATTGGG	150	70
								38	41	2446674	2446714	GGGGCGACGTACTGGGAAGGGAAATACCTTCGCAAAACGGG	160	80
								39	42	2498113	2498154	GGGCTTCGACAGGGAAAATCGCTTGATGTTCGGGTGAAAGGG	170	60
								40	36	2623918	2623953	GGGTTTCCCGGGACTGTTTTGGGGAACCATGATGGG	150	60
								41	24	2819702	2819725	GGGTCTAGGGTCTAGGGTCTAGGG	120	30
								42	28	2999762	2999789	GGGGTGTGGGTGAAAATCATTGGGGGGG	160	10
NZ_CP028827.1 Vibrio cholerae strain N16961 chromosome 1, complete sequence
#	Length (bp)	Start Position	End Position	PGQ Motifs	cG Score	cC Score		#	Length (bp)	Start Position	End Position	PGQ Motifs	cG Score	cC Score
1	40	116947	116986	GGGCGCACCTATCGGGTCACAGCCGTGGAGGGAGATCGGG	180	100		1	22	102742	102763	GGGATTGGGTATTGGGGACGGG	130	10
2	32	195172	195203	GGGGATACCGCGCGGGGTAGTGAAGGGACGGG	180	50		2	19	149308	149326	GGGGAGGGTTAGGGTGGGG	140	0
3	43	231635	231677	GGGTTGGAGGGGGTTTCAATCAGCAACAGTTTGGGCTTGCGGG	190	60		3	38	187288	187325	GGGACACAGGGGATAGCCGAGCTGCAGCAGGGTATGGG	180	70
4	29	236586	236614	GGGCGGGCAGGGCGTGCCAGCAAGCCGGG	160	80		4	44	192940	192983	GGGCTTGGGCTGGCGATTTCGAAAGGGATTGCCCATGTACTGGG	180	80
5	24	244266	244289	GGGACTAGGGAAGGGAGCCTAGGG	130	30		5	45	267620	267664	GGGACGCCAGTGGTTGTCAATGGGCGTCGGGTGCCGATTGCTGGG	210	90
6	41	419973	420013	GGGCTAGGCACCATGGGTTTTGGTTTACCTGCGGGAATGGG	170	70		6	36	314924	314959	GGGGCTGGGTTGCAAGATAGTGGTGGGACAAGCGGG	190	40
7	41	449493	449533	GGGCAATCCACAAGGGCCTCTGCTGCTTTGGCGTGGGCGGG	170	110		7	31	316272	316302	GGGTACGCAGGGGTGGGTTATCAAAACTGGG	140	40
8	19	487416	487434	GGGGAGGGCTAGGGTGGGG	140	10		8	35	381683	381717	GGGTTAGTTTTAGTGACTGGGCCAACGGGCTCGGG	150	60
9	28	501450	501477	GGGATGGGATCAGGTAAGGGTGAAAGGG	150	10		9	35	516537	516571	GGGGGAAGAGGTTGGGCAGCGTGTAGGGTATCGGG	200	30
10	40	544335	544374	GGGCAAAGAGTCGAGGGCTATCGGGCCAAGCACTTTCGGG	160	90		10	45	638935	638979	GGGATCGCGTTGGGGGCTTGAGTGACGATTGGGTTTTAAAACGGG	200	50
11	42	589011	589052	GGGTGATTCCCTGGTCCTTGGGATCTTGTTCCGGGAAACGGG	160	90		11	33	675158	675190	GGGTTTTCTCTTTTTCGGTGGGGGCCGGGAGGG	160	50
12	33	593517	593549	GGGATTGGGTCGATCAGGGCATTTCCAAATGGG	130	50		12	24	690954	690977	GGGAAAGGGGATTGTCAGGGCGGG	140	20
13	21	682266	682286	GGGACGGGGCTCGGGGGCGGG	150	40		13	40	730930	730969	GGGGAGGGCACTATCTACCGCAATTTGGGTAAAGGCTGGG	160	70
14	32	686927	686958	GGGCTAGAGGCTTGTCCTGTTGGGCGGGTGGG	170	50		14	41	899483	899523	GGGGCGGCCATGGGCAACGTCACAGAATGGGCAGCGACGGG	190	100
15	42	692008	692049	GGGATGGGCTCTTGTGCTGGGCCTACCACATGGATTTCGGGG	170	90		15	44	1223801	1223844	GGGAAGGGGATTGCTATGTGTTTGATGGGCGCGTTGCGGTAGGG	220	40
16	32	699267	699298	GGGAAAACGGGTCCGCATCGTGATGGGTGGGG	160	50		16	28	1244253	1244280	GGGTGATCGCGCTTGGGGTTGGGCAGGG	160	40
17	26	853573	853598	GGGTTGGGTTCAGGCAGGGAGATGGG	150	20		17	41	1279733	1279773	GGGCAGGGGGTAGGCGTGGGTATTCTGACCGCACGTTTGGG	200	70
18	41	870170	870210	GGGGCAATTGGGGTGGCACTCACCGTGGGTTTGCAAAAGGG	180	70		18	28	1289710	1289737	GGGGCTCTCGTTTGGGCTTGGGCTGGGG	150	50
19	36	870834	870869	GGGGCAAACCGATGTGGGGAGCCTGGTGGGTGTGGG	200	50		19	44	1302624	1302667	GGGCGGTGTCTCATTCGCTGGCGGGGTGGGGAGTATCGCTGGGG	230	80
20	27	937248	937274	GGGTAAAGGGCCGGGTAAAACCACGGG	120	50		20	32	1316722	1316753	GGGCGGCTTCGGATGTGGGCTGGGTAGTCGGG	180	50
21	43	952613	952655	GGGTTATTGGGGTTGATCAGCACAATGCCACGGGTTTTCGGGG	170	70		21	42	1324503	1324544	GGGCTCGATCATAGGGTCGGGCACCGTTTCCAATAAGCAGGG	150	100
22	40	998947	998986	GGGCGCAGGGCTTACGCCTTATTCACGAATGGGGGATGGG	170	80		22	25	1360372	1360396	GGGTGCTACTGGGCTTAGGGTTGGG	130	30
23	33	1011737	1011769	GGGGCCTCCGGGTGTGGGTAAAACCTCACTGGG	140	80		23	40	1369504	1369543	GGGGCTGCAAAAGTTGGGGATTCATGGGGTCGCCAACGGG	180	70
24	45	1094315	1094359	GGGTGAACCAACATGGGAATCCCCTTGGGGCTCTGGCCGTCCGGG	170	130		24	28	1401550	1401577	GGGTACGGGTGTCGCAAGGTTGGGCGGG	160	40
25	37	1133182	1133218	GGGCATGAAACGGTTTGGAAATGGGAAGGTGGGTGGG	190	20		25	33	1442417	1442449	GGGTGAGGGTGAACTCACGTCGGGTATGCTGGG	160	50
26	45	1210121	1210165	GGGTCAAACACGGCACGTGGGGAAGGGCTCCACCACAAAATCGGG	160	120		26	30	1442828	1442857	GGGGGAAGGGAATGCTTGGGCGCTGATGGG	170	30
27	26	1329190	1329215	GGGCTCGGGGTGGGCGGTTTTTGGGG	160	30		27	33	1462838	1462870	GGGGCTGCTGCTATCGGGTGGCGTGGGATTGGG	180	50
28	35	1359181	1359215	GGGGAGATAGGGCAATAGGGTTCGAGTTAACTGGG	160	30		28	35	1715015	1715049	GGGCTTTATGTGATTGGGATTGGGGTTGTAACGGG	160	20
29	33	1552260	1552292	GGGGGCTTGGGTGGTAGGCCTGCTGGGAGCGGG	200	50		29	43	2492226	2492268	GGGGTGTAACGAGTGTACGGGCGGCTATTCAGGGCGCGTTGGG	210	70
30	39	1686269	1686307	GGGAACCGCGCGGGCTAACTCGCGGGCGATATCTTTGGG	160	100		30	42	2592159	2592200	GGGTTTCGATGGGTGAAGCCGCGGATGCTTGGGATGAGCGGG	210	60
31	41	1693364	1693404	GGGTTTGGGGTTCGCCGAACGGGTTATTCTTTCCAATTGGG	150	70		31	34	2731493	2731526	GGGCATTGGGGTTGGGTTATCCACTTGCATAGGG	140	50
32	41	2244942	2244982	GGGGCGACGTACTGGGAAGGGAAATACCTTCGCAAAACGGG	160	80		32	36	2740650	2740685	GGGCAATGGAGGGTCGCATCAGGGTCCAAAACAGGG	150	70
33	42	2296381	2296422	GGGCTTCGACAGGGAAAATCGCTTGATGTTCGGGTGAAAGGG	170	60		33	39	2840496	2840534	GGGCGGAGAAGGGGCAGCCATGGGGCTGACCAAAGGGGG	210	70
34	36	2422186	2422221	GGGTTTCCCGGGACTGTTTTGGGGAACCATGATGGG	150	60		34	34	2918359	2918392	GGGTTTCGATGGGATCGGGCATTAGATATTTGGG	140	30
35	24	2618329	2618352	GGGTCTAGGGTCTAGGGTCTAGGG	120	30		35	28	2960173	2960200	GGGGTGTGGGTGAAAATCATTGGGGGGG	160	10
36	19	2878227	2878245	GGGGAGGGTCAGGGTGGGG	140	10
NZ_CP028892.1 Vibrio cholerae strain Sa5Y chromosome 1, complete sequence
#	Length (bp)	Start Position	End Position	PGQ Motifs	cG Score	cC Score		#	Length (bp)	Start Position	End Position	PGQ Motifs	cG Score	cC Score
1	40	116981	117020	GGGCGCACCTATCGGGTCACTGCCGTGGAGGGTGATCGGG	180	100		1	25	83407	83431	GGGGTTTTCGGGGCAGGGAATAGGG	140	20
2	32	195411	195442	GGGGATACCGCGCGGGGCAGTGAAGGGACGGG	180	60		2	22	100397	100418	GGGATTGGGTATTGGGGACGGG	130	10
3	29	236836	236864	GGGCGGGCAGGGCGTGCCAGCAAGCCGGG	160	80		3	38	196854	196891	GGGACACAGGGGATAGCCGAGCTGCAGCAGGGTATGGG	180	70
4	40	244516	244555	GGGACTAGGGAAGGCAGCCTAGGGAGTGAATTGCGAGGGG	200	50		4	44	202506	202549	GGGCTTGGGCTGGCGATTTCGAAAGGGATTGCCCATGTACTGGG	180	80
5	41	423724	423764	GGGCTAGGCACCATGGGTTTTGGTTTACCTGCGGGAATGGG	170	70		5	45	277435	277479	GGGACGCCAGTGGTTGTCAATGGGCGTCGGGTGCCGATTGCTGGG	210	90
6	41	453874	453914	GGGCAATCCACAAGGGCCTCTGCTGCTTTGGCGTGGGCGGG	170	110		6	36	319164	319199	GGGGCTGGGTTGCAAGATAGTGGTGGGACAAGCGGG	190	40
7	19	491634	491652	GGGGAGGGTTAGGGTGGGG	140	0		7	31	320512	320542	GGGTACGCAGGGGTGGGTTATCAAAACTGGG	140	40
8	28	503626	503653	GGGATGGGATCAGGTAAGGGTGAAAGGG	150	10		8	37	383502	383538	GGGATCACACGGCGCAGCGGGCCGACCACGGGTTGGG	170	110
9	19	532279	532297	GGGGAGGGGGAGGGTGGGG	160	0		9	35	385698	385732	GGGTTAGTTTTAGTGACTGGGCCAACGGGGTCGGG	160	50
10	40	543817	543856	GGGCAATGAGTCGAGGGCTATCGGGCCAAGCACTTTCGGG	160	90		10	35	493066	493100	GGGGGAAGAGGTTGGGCAGCGTGTGGGGTATCGGG	210	30
11	42	588498	588539	GGGTGATTCCCTGATCCTTGGGATCTTGTTCCGGGAAACGGG	150	90		11	34	560582	560615	GGGATTGGTATGCTGGTTGGGGTGGGCACAGGGG	190	30
12	44	593004	593047	GGGATTTGGTCGATCAGGGCATTTCCAAATGGGATCGCGAGGGG	180	70		12	45	615360	615404	GGGATCGCGTTGGGGGCTTGAGTGACGATTGGGTTTTAAAACGGG	200	50
13	21	681558	681578	GGGACGGGGCTCGGGTGCGGG	140	40		13	33	651653	651685	GGGTTTTCTCTTTTTCGGTGGGGGCAGGGAGGG	160	40
14	33	686219	686251	GGGCTAGAGGCTTGTCCTGTTGGGCGGGTGGGG	180	50		14	24	667456	667479	GGGAAAGGGGATTGTCAGGGTGGG	140	10
15	32	698562	698593	GGGAAAACGGGTCCGCATCGTGATGGGTGGGG	160	50		15	40	704233	704272	GGGGAGGGCACTATCTACCGCAATTTGGGTAAAGGCTGGG	160	70
16	26	852715	852740	GGGTTGGGTTCAGGCAGGGAGATGGG	150	20		16	45	830510	830554	GGGGTGTTTGGCGGTTTCCTTGGGCTGTTTGTGATGGGGCAAGGG	220	50
17	33	853423	853455	GGGAGGGGGGGGATATCGCGTTGCGGGTTTGGG	200	30		17	41	865026	865066	GGGGCGGCCATGGGCAACGTCACAGAATGGGCAGCGACGGG	190	100
18	41	869336	869376	GGGGCAATCGGGGTGGCACTCACCGTGGGTTTGCAAAAGGG	180	80		18	40	942580	942619	GGGATGCGAATGGGAGGGATTGATAGGAGATCTTGACGGG	190	30
19	36	870000	870035	GGGGCAAACCGATGTGGGGAGCATGGTGGGTGTGGG	200	40		19	25	1110891	1110915	GGGACGGGCTGGGTTAATCAGTGGG	130	30
20	27	936417	936443	GGGTAAAGGGCCGGGTAAAACCACGGG	120	50		20	44	1198431	1198474	GGGAAGGGGATTGCTATGTGTTTGATGGGCGCGTTGCGGTAGGG	220	40
21	43	949749	949791	GGGTTATTGGGGTTGATCAGCACAATGCCACGGGTTTTCGGGG	170	70		21	28	1218882	1218909	GGGTGATCGCGCTTGGGGTTGGGCAGGG	160	40
22	45	965203	965247	GGGTACGAATCACTTTGGTCGGGGCCATTTGCGCTGGGGCTTGGG	190	90		22	43	1252797	1252839	GGGCTGCATTGGGTTCAGCCGGGACGATTTGTGTTGCCAGGGG	190	80
23	40	993245	993284	GGGCGCAGGGCTTACGCCTTATTCACGAATGGGGGATGGG	170	80		23	41	1254413	1254453	GGGCAGGGGGTAGGCGTGGGTATTCTGACGGCGCGTTTGGG	220	60
24	33	1006036	1006068	GGGGCCTCCGGGTGTGGGTAAAACCTCACTGGG	140	80		24	28	1264390	1264417	GGGACTCTCGTTTGGGCTTGGGCTGGGG	140	50
25	32	1190409	1190440	GGGAAGGGATTATATTCATGAAAGGGAGTGGG	140	10		25	34	1299023	1299056	GGGGTGTTTTGGGCAGCTTCGGATGTGGGCTGGG	180	40
26	45	1216678	1216722	GGGTCAAACACGGCACGTGGGGAAGGGCTCCACCACAAAATCGGG	160	120		26	42	1306813	1306854	GGGCTCGATCATAGGGTCGGGCACCGTTTCCAATAAGCAGGG	150	100
27	26	1340248	1340273	GGGCTCGGGGTGGGCGGTTTTTGGGG	160	30		27	25	1342809	1342833	GGGTGCTACTGGGCTTAGGGTTGGG	130	30
28	26	1375306	1375331	GGGGAGATAGGGCAATAGGGTTCGGG	140	20		28	40	1351941	1351980	GGGGCTGCAAAAGTTGGGGATTCATGGGGTCGCCAACGGG	180	70
29	33	1548849	1548881	GGGGGCTTGGGTGGTAGGCCTGCTGGGAGCGGG	200	50		29	28	1384002	1384029	GGGTGCGGGTGTCGCAAGGTTGGGCGGG	170	40
30	39	1691485	1691523	GGGAACCGCGCGGGCTAACTCGCGGGCGATATCTTTGGG	160	100		30	33	1425723	1425755	GGGTGAGGGTCAACTCACGTCGGGTATGCTGGG	150	60
31	41	1698580	1698620	GGGTTTGGGGTTCGCCGAACGGGTTATTCTTTCCAATTGGG	150	70		31	30	1426134	1426163	GGGAGAAGGGAATGCTTGGGCGCTGATGGG	160	30
32	42	2299782	2299823	GGGCTTCGACAGGGAAAATCGCTTGATGTTCGGGTGAAAGGG	170	60		32	44	1432953	1432996	GGGCCGTCTAACGGGGTATTACCATCAGGGAACTGCCCCAAGGG	150	120
33	36	2425635	2425670	GGGTTTCCCGGGACTGTTTTGGGGAACCATGATGGG	150	60		33	35	1683502	1683536	GGGCTTTATGTGATTGGGATTGGGGTTGTAACGGG	160	20
								34	43	2467752	2467794	GGGGTGTAACGAGTGTACGGGCGGATATTCAGGGCGCGTTGGG	210	60
								35	42	2568297	2568338	GGGTTTCGATGGGCGAAGCGGCGGATGCGTGGGATGAGCGGG	230	60
								36	29	2589803	2589831	GGGTCGGGAATGGGAAAAACGCTGCAGGG	140	40
								37	36	2720296	2720331	GGGCAATGGTGGGTCGCATCAGGGTCCAAAACAGGG	150	70
								38	28	2940062	2940089	GGGGTGTGGGTGAAAATCATTGGGGGGG	160	10
NZ_CP028894.1 Vibrio cholerae strain A1552 chromosome 1, complete sequence
#	Length (bp)	Start Position	End Position	PGQ Motifs	cG Score	cC Score		#	Length (bp)	Start Position	End Position	PGQ Motifs	cG Score	cC Score
1	45	111387	111431	GGGACGCCAGTGGTTGTCAATGGGCGTCGGGTGCCGATTGCTGGG	210	90		1	22	104002	104023	GGGATTGGGTATTGGGGACGGG	130	10
2	36	153147	153182	GGGGCTGGGTTGCAAGATAGTGGTGGGACAAGCGGG	190	40		2	19	149306	149324	GGGGAGGGTTAGGGTGGGG	140	0
3	31	154495	154525	GGGTACGCAGGGGTGGGTTATCAAAACTGGG	140	40		3	38	187286	187323	GGGACACAGGGGATAGCCGAGCTGCAGCAGGGTATGGG	180	70
4	35	219899	219933	GGGTTAGTTTTAGTGACTGGGCCAACGGGCTCGGG	150	60		4	44	192938	192981	GGGCTTGGGCTGGCGATTTCGAAAGGGATTGCCCATGTACTGGG	180	80
5	35	354400	354434	GGGGGAAGAGGTTGGGCAGCGTGTAGGGTATCGGG	200	30		5	40	273520	273559	GGGCGCACCTATCGGGTCACAGCCGTGGAGGGAGATCGGG	180	100
6	45	476792	476836	GGGATCGCGTTGGGGGCTTGAGTGACGATTGGGTTTTAAAACGGG	200	50		6	32	351758	351789	GGGGATACCGCGCGGGGTAGTGAAGGGACGGG	180	50
7	33	513015	513047	GGGTTTTCTCTTTTTCGGTGGGGGCCGGGAGGG	160	50		7	43	388221	388263	GGGTTGGAGGGGGTTTCAATCAGCAACAGTTTGGGCTTGCGGG	190	60
8	24	528811	528834	GGGAAAGGGGATTGTCAGGGCGGG	140	20		8	29	393172	393200	GGGCGGGCAGGGCGTGCCAGCAAGCCGGG	160	80
9	40	568787	568826	GGGGAGGGCACTATCTACCGCAATTTGGGTAAAGGCTGGG	160	70		9	24	400852	400875	GGGACTAGGGAAGGGAGCCTAGGG	130	30
10	41	737349	737389	GGGGCGGCCATGGGCAACGTCACAGAATGGGCAGCGACGGG	190	100		10	41	576559	576599	GGGCTAGGCACCATGGGTTTTGGTTTACCTGCGGGAATGGG	170	70
11	17	962541	962557	GGGGCAGGGGGGGGGGG	40	10		11	41	606079	606119	GGGCAATCCACAAGGGCCTCTGCTGCTTTGGCGTGGGCGGG	170	110
12	44	1061671	1061714	GGGAAGGGGATTGCTATGTGTTTGATGGGCGCGTTGCGGTAGGG	220	40		12	19	644002	644020	GGGGAGGGCTAGGGTGGGG	140	10
13	28	1082123	1082150	GGGTGATCGCGCTTGGGGTTGGGCAGGG	160	40		13	28	658036	658063	GGGATGGGATCAGGTAAGGGTGAAAGGG	150	10
14	41	1117602	1117642	GGGCAGGGGGTAGGCGTGGGTATTCTGACCGCACGTTTGGG	200	70		14	40	700921	700960	GGGCAAAGAGTCGAGGGCTATCGGGCCAAGCACTTTCGGG	160	90
15	28	1127579	1127606	GGGGCTCTCGTTTGGGCTTGGGCTGGGG	150	50		15	42	745597	745638	GGGTGATTCCCTGGTCCTTGGGATCTTGTTCCGGGAAACGGG	160	90
16	44	1140493	1140536	GGGCGGTGTCTCATTCGCTGGCGGGGTGGGGAGTATCGCTGGGG	230	80		16	33	750103	750135	GGGATTGGGTCGATCAGGGCATTTCCAAATGGG	130	50
17	32	1154591	1154622	GGGCGGCTTCGGATGTGGGCTGGGTAGTCGGG	180	50		17	21	838852	838872	GGGACGGGGCTCGGGGGCGGG	150	40
18	42	1162994	1163035	GGGCTCGATCATAGGGTCGGGCACCGTTTCCAATAAGCAGGG	150	100		18	32	843513	843544	GGGCTAGAGGCTTGTCCTGTTGGGCGGGTGGG	170	50
19	25	1198863	1198887	GGGTGCTACTGGGCTTAGGGTTGGG	130	30		19	42	848594	848635	GGGATGGGCTCTTGTGCTGGGCCTACCACATGGATTTCGGGG	170	90
20	40	1207995	1208034	GGGGCTGCAAAAGTTGGGGATTCATGGGGTCGCCAACGGG	180	70		20	32	855853	855884	GGGAAAACGGGTCCGCATCGTGATGGGTGGGG	160	50
21	28	1240042	1240069	GGGTACGGGTGTCGCAAGGTTGGGCGGG	160	40		21	26	1010159	1010184	GGGTTGGGTTCAGGCAGGGAGATGGG	150	20
22	33	1280909	1280941	GGGTGAGGGTGAACTCACGTCGGGTATGCTGGG	160	50		22	41	1026756	1026796	GGGGCAATTGGGGTGGCACTCACCGTGGGTTTGCAAAAGGG	180	70
23	30	1281320	1281349	GGGGGAAGGGAATGCTTGGGCGCTGATGGG	170	30		23	36	1027420	1027455	GGGGCAAACCGATGTGGGGAGCCTGGTGGGTGTGGG	200	50
24	33	1298616	1298648	GGGGCTGCTGCTATCGGGTGGCGTGGGATTGGG	180	50		24	27	1093833	1093859	GGGTAAAGGGCCGGGTAAAACCACGGG	120	50
25	35	1598007	1598041	GGGCTTTATGTGATTGGGATTGGGGTTGTAACGGG	160	20		25	43	1109198	1109240	GGGTTATTGGGGTTGATCAGCACAATGCCACGGGTTTTCGGGG	170	70
26	43	2375230	2375272	GGGGTGTAACGAGTGTACGGGCGGCTATTCAGGGCGCGTTGGG	210	70		26	40	1155532	1155571	GGGCGCAGGGCTTACGCCTTATTCACGAATGGGGGATGGG	170	80
27	42	2475163	2475204	GGGTTTCGATGGGTGAAGCCGCGGATGCTTGGGATGAGCGGG	210	60		27	33	1168322	1168354	GGGGCCTCCGGGTGTGGGTAAAACCTCACTGGG	140	80
28	34	2614497	2614530	GGGCATTGGGGTTGGGTTATCCACTTGCATAGGG	140	50		28	45	1250900	1250944	GGGTGAACCAACATGGGAATCCCCTTGGGGCTCTGGCCGTCCGGG	170	130
29	36	2623654	2623689	GGGCAATGGAGGGTCGCATCAGGGTCCAAAACAGGG	150	70		29	37	1289781	1289817	GGGCATGAAACGGTTTGGAAATGGGAAGGTGGGTGGG	190	20
30	39	2723501	2723539	GGGCGGAGAAGGGGCAGCCATGGGGCTGACCAAAGGGGG	210	70		30	45	1366720	1366764	GGGTCAAACACGGCACGTGGGGAAGGGCTCCACCACAAAATCGGG	160	120
31	34	2801376	2801409	GGGTTTCGATGGGATCGGGCATTAGATATTTGGG	140	30		31	26	1485779	1485804	GGGCTCGGGGTGGGCGGTTTTTGGGG	160	30
32	19	2916557	2916575	GGGGAGGGTCAGGGTGGGG	140	10		32	35	1513718	1513752	GGGGAGATAGGGCAATAGGGTTCGAGTTAACTGGG	160	30
								33	25	1647339	1647363	GGGCTTACATGGGCGAATGGGCGGG	130	40
								34	27	1654394	1654420	GGGGTGGCAGGGGGGGAGGGTGCGGGG	210	20
								35	33	1753358	1753390	GGGGGCTTGGGTGGTAGGCCTGCTGGGAGCGGG	200	50
								36	39	1887990	1888028	GGGAACCGCGCGGGCTAACTCGCGGGCGATATCTTTGGG	160	100
								37	41	1895085	1895125	GGGTTTGGGGTTCGCCGAACGGGTTATTCTTTCCAATTGGG	150	70
								38	41	2446675	2446715	GGGGCGACGTACTGGGAAGGGAAATACCTTCGCAAAACGGG	160	80
								39	42	2498114	2498155	GGGCTTCGACAGGGAAAATCGCTTGATGTTCGGGTGAAAGGG	170	60
								40	36	2623919	2623954	GGGTTTCCCGGGACTGTTTTGGGGAACCATGATGGG	150	60
								41	24	2819703	2819726	GGGTCTAGGGTCTAGGGTCTAGGG	120	30
								42	28	2999763	2999790	GGGGTGTGGGTGAAAATCATTGGGGGGG	160	10
NZ_LT897797.1 Vibrio cholerae isolate Vibrio cholerae str. BC1071 genome assembly, chromosome: I
#	Length (bp)	Start Position	End Position	PGQ Motifs	cG Score	cC Score		#	Length (bp)	Start Position	End Position	PGQ Motifs	cG Score	cC Score
1	40	140236	140275	GGGCGCACCTATCGGGTCACAGCCGTGGAGGGAGATCGGG	180	100		1	22	109285	109306	GGGACTGGGTATTGGGTACGGG	120	20
2	32	238319	238350	GGGGATACCGCGCGGGGCAGTGAAGGGACGGG	180	60		2	44	151495	151538	GGGGCTATGGGTAAAGGTGGGGATGTGTTTGTGCTTGATATGGG	210	20
3	43	274806	274848	GGGTTGGAGGGGGTTTCAATCAGCAGCAGTTTGGGCTTACGGG	190	60		3	19	154319	154337	GGGGAGGGTTAGGGTGGGG	140	0
4	29	279757	279785	GGGCGGGCAGGGCGTGCCAGCAAGCCGGG	160	80		4	19	154485	154503	GGGGAGGGTTAGGGTGGGG	140	0
5	42	289804	289845	GGGTGGTAGTACCTGATTACAGGGTTCGGGTGAGTGTGGGGG	210	40		5	38	191121	191158	GGGACACAGGGGATAGCCGAGCTGTAGCAGGGTATGGG	180	60
6	41	465338	465378	GGGCTAGGCACCATGGGTTTTGGTTTACCTGCGGGAATGGG	170	70		6	44	196773	196816	GGGCTTGGGCTGGCGATTTCGAAAGGGATTGCCCATGTACTGGG	180	80
7	20	534147	534166	GGGGGAGGGTTAGGGTGGGG	150	0		7	45	277583	277627	GGGACGCCAGTGGTTGTCAATGGGCGTCGGGTGCCGATTGCTGGG	210	90
8	19	534293	534311	GGGGAGGGCTAGGGTGGGG	140	10		8	36	313523	313558	GGGGCTGGGTTGCAAGATAGTGGTGGGACAAGCGGG	190	40
9	28	546575	546602	GGGATGGGATCAGGTAAGGGTGAAAGGG	150	10		9	31	314871	314901	GGGTACGCAGGGGTGGGTTATCAAAACTGGG	140	40
10	19	575123	575141	GGGGAGGGTTAGGGTGGGG	140	0		10	37	378767	378803	GGGATCACACGGCGTAGCGGGCCGACCACGGGTTGGG	170	100
11	34	586779	586812	GGGCAATCGGGCCAAGCACTTTCGGGTTGGTGGG	150	70		11	35	380963	380997	GGGTTAGTTTTAGTGACTGGGCCAACGGGCTCGGG	150	60
12	33	635951	635983	GGGATTGGGTCGATCAGGGCATTTCCAAATGGG	130	50		12	33	428173	428205	GGGGACGGGTGAGCGGGCTGAAGCCAGTATGGG	180	50
13	21	724570	724590	GGGACGGGGCTCGGGGGCGGG	150	40		13	35	462102	462136	GGGAGTCAGGGCGGCCAGGGAGTATTTACCTAGGG	160	60
14	33	729231	729263	GGGCTAGAGGCTTGTCCGGTTGGGCGGGTGGGG	190	50		14	35	562972	563006	GGGGGAAGAGGTTGGGCAGCGTGTAGGGTATCGGG	200	30
15	42	734312	734353	GGGATGGGCTCTTGTGCTGGGCCTACCACATGGATTTCTGGG	160	90		15	28	642648	642675	GGGGGGGCTCGGCATCGACATGGGCGGG	160	60
16	32	741571	741602	GGGAAAACGGGTCCGCATCGTGATGGGTGGGG	160	50		16	33	722666	722698	GGGTTTTTTCTTTTTCGGTGGGGGCGGGGAGGG	170	30
17	41	912928	912968	GGGGCAATTGGGGTGGCACTCACCGTGGGTTTGCAAAAGGG	180	70		17	24	738464	738487	GGGAAAGGGGATTGTCAGGGTGGG	140	10
18	36	913592	913627	GGGGCAAACCGATGTGGGGAGCATGGTGGGTGTGGG	200	40		18	40	775224	775263	GGGGAGGGCACTATCTACCGCAATTTGGGTAAAGGCTGGG	160	70
19	43	995488	995530	GGGTTATTGGGGTTAATCAGCACAATGCCACGGGTTTTCGGGG	160	70		19	37	811427	811463	GGGCATGAAACGGTTTGGAAATGGGAAGGTGGGTGGG	190	20
20	45	1013824	1013868	GGGTACGAATCACTTTGGTCGGGGCCATTTGCGCTGGGGCTTGGG	190	90		20	45	900531	900575	GGGGTGTTTGGCGGTTTCCTTGGGCTGTTTGTGATGGGGCAAGGG	220	50
21	33	1054633	1054665	GGGGCCTCCGGGTGTGGGTAAAACCTCACTGGG	140	80		21	41	932556	932596	GGGGCGGCCATGGGCAACGTCACAGAATGGGCAGCGACGGG	190	100
22	32	1072447	1072478	GGGTACCACGGGTTCGGGTAAGTCGGTTGGGG	160	50		22	44	1271976	1272019	GGGAAGGGGATTGCTATGTGTTTGATGGGCGCGTTGCGGTAGGG	220	40
23	45	1137128	1137172	GGGTGAACCAACATGGGAATCCCCTTGGGGTCCTGGTCGTCCGGG	170	120		23	28	1292428	1292455	GGGTGATCGAGCTTGGGGTTGGGCAGGG	160	30
24	39	1161873	1161911	GGGCTCAGTAGGGTTTGCATCGCGGGTTCCAAGCTCGGG	160	90		24	41	1328083	1328123	GGGCAGGGGGTAGGCGTGGGTATTCTGACCGCACGTTTGGG	200	70
25	45	1167824	1167868	GGGTATCCATCAAATTGGGTGAGGGGATCGGCTGGCTCATCAGGG	180	80		25	28	1338060	1338087	GGGGCTCTCGTTTGGGCTTGGGCTGGGG	150	50
26	45	1180686	1180730	GGGTCAAACACGGCACGTGGGGAAGGGCTCCACCACAAAATCGGG	160	120		26	44	1350974	1351017	GGGCGGTGTCTCATTCGCTGGCGGGGTGGGGAGTATCGCTGGGG	230	80
27	26	1303517	1303542	GGGCTCGGGGTGGGCGGTTTTTGGGG	160	30		27	34	1365078	1365111	GGGGTGTTTTGGGCAGCTTCGGATGTGGGCTGGG	180	40
28	26	1338645	1338670	GGGGAGATAGGGCAATAGGGTTCGGG	140	20		28	42	1372869	1372910	GGGCTCGATCATCGGGTCGGGTACCGTTTCCAATAAGCAGGG	150	100
29	33	1502192	1502224	GGGGGCTTGGGTGGTAGGCCTGCTGGGAGCGGG	200	50		29	25	1408822	1408846	GGGTGCTACTGGGCTTAGGGTTGGG	130	30
30	39	1622710	1622748	GGGTATTCCGGGTTCGGGCACCACTGCGATTATGTTGGG	150	80		30	40	1417960	1417999	GGGGCTGCAAAAGTTGGGGATTCATGGGGTCGCCAACGGG	180	70
31	39	1639183	1639221	GGGAACCGCGCGGGCTAACTCGCGGGCGATATCTTTGGG	160	100		31	28	1450008	1450035	GGGTGCGGGTGTCACAAGGTTGGGCGGG	160	40
32	41	1646278	1646318	GGGTTTGGGGTTCGCCGAACGGGTTATTCTTTCCAATTGGG	150	70		32	33	1493748	1493780	GGGTGAGGGTGAACTCACTTCGGGTATGTTGGG	150	40
33	42	2250137	2250178	GGGCTTCGACAGGGAAAATCGCTTGATGTTCGGGTGAAAGGG	170	60		33	41	1494138	1494178	GGGCAACATCTTTACTCATGTGGGAGAAGGGAATGCTTGGG	150	60
34	36	2377018	2377053	GGGTTTCCCGGGACTGTTTTGGGGAACCATGATGGG	150	60		34	35	1741714	1741748	GGGCTTTATGTGATTGGGATTGGGGTTGTAACGGG	160	20
35	32	2517806	2517837	GGGAGGGCGGGTGGCAAATACTGCTAAGTGGG	160	40		35	43	2446539	2446581	GGGGTGTAACGAGTGTACGGGCGGCTATTCAGGGCGCGTTGGG	210	70
								36	42	2550200	2550241	GGGTTTCGATGGGTGAAGCCGCGGACGCGTGGGATGAGCGGG	220	70
								37	36	2698743	2698778	GGGCAATGGAGGGTCGCATCAGGGTCCAAAACAGGG	150	70
								38	39	2818468	2818506	GGGCGGAGAAGGGGCAGCCATGGGGCTGACCAAAGGGGG	210	70
								39	34	2919561	2919594	GGGTTTCGATGGGATCGGGCATTAGATATTTGGG	140	30
								40	28	2961439	2961466	GGGGTGTGGGTGAAAATCATTGGGGGGG	160	10
NZ_LT992488.1 Vibrio cholerae strain 4295STDY6534232 genome assembly, chromosome: 1
#	Length (bp)	Start Position	End Position	PGQ Motifs	cG Score	cC Score		#	Length (bp)	Start Position	End Position	PGQ Motifs	cG Score	cC Score
1	40	116947	116986	GGGCGCACCTATCGGGTCACAGCCGTGGAGGGAGATCGGG	180	100		1	22	102742	102763	GGGATTGGGTATTGGGGACGGG	130	10
2	32	189431	189462	GGGGATACCGCGCGGGGTAGTGAAGGGACGGG	180	50		2	34	127831	127864	GGGGCGGGGCTATCAAGCCAGGTGGGTTTGAGGG	180	50
3	43	225894	225936	GGGTTGGAGGGGGTTTCAATCAGCAACAGTTTGGGCTTGCGGG	190	60		3	37	162024	162060	GGGGGAGGGGTAAGATCGATGCGCGCGAAGGGAGGGG	220	40
4	29	230845	230873	GGGCGGGCAGGGCGTGCCAGCAAGCCGGG	160	80		4	19	162952	162970	GGGGAGGGTTAGGGTGGGG	140	0
5	24	238525	238548	GGGACTAGGGAAGGGAGCCTAGGG	130	30		5	38	197584	197621	GGGACACAGGGGATAGCCGAGCTGCAGCAGGGTATGGG	180	70
6	41	414232	414272	GGGCTAGGCACCATGGGTTTTGGTTTACCTGCGGGAATGGG	170	70		6	44	203236	203279	GGGCTTGGGCTGGCGATTTCGAAAGGGATTGCCCATGTACTGGG	180	80
7	41	443752	443792	GGGCAATCCACAAGGGCCTCTGCTGCTTTGGCGTGGGCGGG	170	110		7	45	277917	277961	GGGACGCCAGTGGTTGTCAATGGGCGTCGGGTGCCGATTGCTGGG	210	90
8	19	481675	481693	GGGGAGGGCTAGGGTGGGG	140	10		8	36	325221	325256	GGGGCTGGGTTGCAAGATAGTGGTGGGACAAGCGGG	190	40
9	28	495709	495736	GGGATGGGATCAGGTAAGGGTGAAAGGG	150	10		9	31	326569	326599	GGGTACGCAGGGGTGGGTTATCAAAACTGGG	140	40
10	40	538594	538633	GGGCAAAGAGTCGAGGGCTATCGGGCCAAGCACTTTCGGG	160	90		10	35	391980	392014	GGGTTAGTTTTAGTGACTGGGCCAACGGGCTCGGG	150	60
11	42	583270	583311	GGGTGATTCCCTGGTCCTTGGGATCTTGTTCCGGGAAACGGG	160	90		11	35	526835	526869	GGGGGAAGAGGTTGGGCAGCGTGTAGGGTATCGGG	200	30
12	33	587776	587808	GGGATTGGGTCGATCAGGGCATTTCCAAATGGG	130	50		12	43	633469	633511	GGGTGCAATTTAGAGGGGGTTGGGCCTAAACGTCTCGCCTGGG	180	80
13	21	676526	676546	GGGACGGGGCTCGGGGGCGGG	150	40		13	45	644156	644200	GGGACGGATCGTAGCGGGAGCCATGGTACTGGTGGGTATTGTGGG	220	60
14	32	681187	681218	GGGCTAGAGGCTTGTCCTGTTGGGCGGGTGGG	170	50		14	45	733530	733574	GGGATCGCGTTGGGGGCTTGAGTGACGATTGGGTTTTAAAACGGG	200	50
15	42	686268	686309	GGGATGGGCTCTTGTGCTGGGCCTACCACATGGATTTCGGGG	170	90		15	33	769753	769785	GGGTTTTCTCTTTTTCGGTGGGGGCCGGGAGGG	160	50
16	32	693527	693558	GGGAAAACGGGTCCGCATCGTGATGGGTGGGG	160	50		16	24	785549	785572	GGGAAAGGGGATTGTCAGGGCGGG	140	20
17	26	847833	847858	GGGTTGGGTTCAGGCAGGGAGATGGG	150	20		17	40	825525	825564	GGGGAGGGCACTATCTACCGCAATTTGGGTAAAGGCTGGG	160	70
18	41	864430	864470	GGGGCAATTGGGGTGGCACTCACCGTGGGTTTGCAAAAGGG	180	70		18	41	994079	994119	GGGGCGGCCATGGGCAACGTCACAGAATGGGCAGCGACGGG	190	100
19	36	865094	865129	GGGGCAAACCGATGTGGGGAGCCTGGTGGGTGTGGG	200	50		19	17	1219271	1219287	GGGGCAGGGGGGGGGGG	40	10
20	27	931511	931537	GGGTAAAGGGCCGGGTAAAACCACGGG	120	50		20	44	1318398	1318441	GGGAAGGGGATTGCTATGTGTTTGATGGGCGCGTTGCGGTAGGG	220	40
21	43	946876	946918	GGGTTATTGGGGTTGATCAGCACAATGCCACGGGTTTTCGGGG	170	70		21	28	1338850	1338877	GGGTGATCGCGCTTGGGGTTGGGCAGGG	160	40
22	40	993210	993249	GGGCGCAGGGCTTACGCCTTATTCACGAATGGGGGATGGG	170	80		22	41	1374330	1374370	GGGCAGGGGGTAGGCGTGGGTATTCTGACCGCACGTTTGGG	200	70
23	33	1006000	1006032	GGGGCCTCCGGGTGTGGGTAAAACCTCACTGGG	140	80		23	28	1384307	1384334	GGGGCTCTCGTTTGGGCTTGGGCTGGGG	150	50
24	45	1088577	1088621	GGGTGAACCAACATGGGAATCCCCTTGGGGCTCTGGCCGTCCGGG	170	130		24	44	1397221	1397264	GGGCGGTGTCTCATTCGCTGGCGGGGTGGGGAGTATCGCTGGGG	230	80
25	37	1127444	1127480	GGGCATGAAACGGTTTGGAAATGGGAAGGTGGGTGGG	190	20		25	32	1411319	1411350	GGGCGGCTTCGGATGTGGGCTGGGTAGTCGGG	180	50
26	45	1167042	1167086	GGGTCAAACACGGCACGTGGGGAAGGGCTCCACCACAAAATCGGG	160	120		26	42	1419100	1419141	GGGCTCGATCATAGGGTCGGGCACCGTTTCCAATAAGCAGGG	150	100
27	26	1286129	1286154	GGGCTCGGGGTGGGCGGTTTTTGGGG	160	30		27	25	1454969	1454993	GGGTGCTACTGGGCTTAGGGTTGGG	130	30
28	35	1316120	1316154	GGGGAGATAGGGCAATAGGGTTCGAGTTAACTGGG	160	30		28	40	1464101	1464140	GGGGCTGCAAAAGTTGGGGATTCATGGGGTCGCCAACGGG	180	70
29	33	1524104	1524136	GGGGGCTTGGGTGGTAGGCCTGCTGGGAGCGGG	200	50		29	28	1496148	1496175	GGGTACGGGTGTCGCAAGGTTGGGCGGG	160	40
30	39	1658114	1658152	GGGAACCGCGCGGGCTAACTCGCGGGCGATATCTTTGGG	160	100		30	33	1537015	1537047	GGGTGAGGGTGAACTCACGTCGGGTATGCTGGG	160	50
31	41	1665209	1665249	GGGTTTGGGGTTCGCCGAACGGGTTATTCTTTCCAATTGGG	150	70		31	30	1537426	1537455	GGGGGAAGGGAATGCTTGGGCGCTGATGGG	170	30
32	41	2216789	2216829	GGGGCGACGTACTGGGAAGGGAAATACCTTCGCAAAACGGG	160	80		32	33	1550646	1550678	GGGGCTGCTGCTATCGGGTGGTGTGGGATTGGG	180	40
33	42	2268228	2268269	GGGCTTCGACAGGGAAAATCGCTTGATGTTCGGGTGAAAGGG	170	60		33	33	1557710	1557742	GGGGCTGCTGCTATCGGGTGGTGTGGGATTGGG	180	40
34	36	2478330	2478365	GGGTTTCCCGGGACTGTTTTGGGGAACCATGATGGG	150	60		34	33	1564774	1564806	GGGGCTGCTGCTATCGGGTGGCGTGGGATTGGG	180	50
35	24	2674474	2674497	GGGTCTAGGGTCTAGGGTCTAGGG	120	30		35	35	1824536	1824570	GGGCTTTATGTGATTGGGATTGGGGTTGTAACGGG	160	20
36	19	2944669	2944687	GGGGAGGGTCAGGGTGGGG	140	10		36	43	2564409	2564451	GGGGTGTAACGAGTGTACGGGCGGCTATTCAGGGCGCGTTGGG	210	70
								37	42	2664342	2664383	GGGTTTCGATGGGTGAAGCCGCGGATGCTTGGGATGAGCGGG	210	60
								38	34	2803676	2803709	GGGCATTGGGGTTGGGTTATCCACTTGCATAGGG	140	50
								39	36	2812833	2812868	GGGCAATGGAGGGTCGCATCAGGGTCCAAAACAGGG	150	70
								40	39	2906932	2906970	GGGCGGAGAAGGGGCAGCCATGGGGCTGACCAAAGGGGG	210	70
								41	34	2984801	2984834	GGGTTTCGATGGGATCGGGCATTAGATATTTGGG	140	30
								42	28	3026615	3026642	GGGGTGTGGGTGAAAATCATTGGGGGGG	160	10
NZ_LT992486.1 Vibrio cholerae strain 4295STDY6534216 genome assembly, chromosome: 1
#	Length (bp)	Start Position	End Position	PGQ Motifs	cG Score	cC Score		#	Length (bp)	Start Position	End Position	PGQ Motifs	cG Score	cC Score
1	40	116947	116986	GGGCGCACCTATCGGGTCACAGCCGTGGAGGGAGATCGGG	180	100		1	22	102742	102763	GGGATTGGGTATTGGGGACGGG	130	10
2	32	189431	189462	GGGGATACCGCGCGGGGTAGTGAAGGGACGGG	180	50		2	34	127831	127864	GGGGCGGGGCTATCAAGCCAGGTGGGTTTGAGGG	180	50
3	43	225894	225936	GGGTTGGAGGGGGTTTCAATCAGCAACAGTTTGGGCTTGCGGG	190	60		3	37	162023	162059	GGGGGAGGGGTAAGATCGATGCGCGCGAAGGGAGGGG	220	40
4	29	230845	230873	GGGCGGGCAGGGCGTGCCAGCAAGCCGGG	160	80		4	19	162951	162969	GGGGAGGGTTAGGGTGGGG	140	0
5	24	238525	238548	GGGACTAGGGAAGGGAGCCTAGGG	130	30		5	38	197583	197620	GGGACACAGGGGATAGCCGAGCTGCAGCAGGGTATGGG	180	70
6	41	414232	414272	GGGCTAGGCACCATGGGTTTTGGTTTACCTGCGGGAATGGG	170	70		6	44	203235	203278	GGGCTTGGGCTGGCGATTTCGAAAGGGATTGCCCATGTACTGGG	180	80
7	41	443752	443792	GGGCAATCCACAAGGGCCTCTGCTGCTTTGGCGTGGGCGGG	170	110		7	45	277916	277960	GGGACGCCAGTGGTTGTCAATGGGCGTCGGGTGCCGATTGCTGGG	210	90
8	19	481675	481693	GGGGAGGGCTAGGGTGGGG	140	10		8	36	325220	325255	GGGGCTGGGTTGCAAGATAGTGGTGGGACAAGCGGG	190	40
9	28	495709	495736	GGGATGGGATCAGGTAAGGGTGAAAGGG	150	10		9	31	326568	326598	GGGTACGCAGGGGTGGGTTATCAAAACTGGG	140	40
10	40	538593	538632	GGGCAAAGAGTCGAGGGCTATCGGGCCAAGCACTTTCGGG	160	90		10	35	391979	392013	GGGTTAGTTTTAGTGACTGGGCCAACGGGCTCGGG	150	60
11	42	583269	583310	GGGTGATTCCCTGGTCCTTGGGATCTTGTTCCGGGAAACGGG	160	90		11	35	526834	526868	GGGGGAAGAGGTTGGGCAGCGTGTAGGGTATCGGG	200	30
12	33	587775	587807	GGGATTGGGTCGATCAGGGCATTTCCAAATGGG	130	50		12	43	633468	633510	GGGTGCAATTTAGAGGGGGTTGGGCCTAAACGTCTCGCCTGGG	180	80
13	21	676525	676545	GGGACGGGGCTCGGGGGCGGG	150	40		13	45	644155	644199	GGGACGGATCGTAGCGGGAGCCATGGTACTGGTGGGTATTGTGGG	220	60
14	32	681186	681217	GGGCTAGAGGCTTGTCCTGTTGGGCGGGTGGG	170	50		14	45	733529	733573	GGGATCGCGTTGGGGGCTTGAGTGACGATTGGGTTTTAAAACGGG	200	50
15	42	686267	686308	GGGATGGGCTCTTGTGCTGGGCCTACCACATGGATTTCGGGG	170	90		15	33	769752	769784	GGGTTTTCTCTTTTTCGGTGGGGGCCGGGAGGG	160	50
16	32	693526	693557	GGGAAAACGGGTCCGCATCGTGATGGGTGGGG	160	50		16	24	785548	785571	GGGAAAGGGGATTGTCAGGGCGGG	140	20
17	26	847832	847857	GGGTTGGGTTCAGGCAGGGAGATGGG	150	20		17	40	825524	825563	GGGGAGGGCACTATCTACCGCAATTTGGGTAAAGGCTGGG	160	70
18	41	864429	864469	GGGGCAATTGGGGTGGCACTCACCGTGGGTTTGCAAAAGGG	180	70		18	41	994078	994118	GGGGCGGCCATGGGCAACGTCACAGAATGGGCAGCGACGGG	190	100
19	36	865093	865128	GGGGCAAACCGATGTGGGGAGCCTGGTGGGTGTGGG	200	50		19	17	1219270	1219286	GGGGCAGGGGGGGGGGG	40	10
20	27	931510	931536	GGGTAAAGGGCCGGGTAAAACCACGGG	120	50		20	44	1318397	1318440	GGGAAGGGGATTGCTATGTGTTTGATGGGCGCGTTGCGGTAGGG	220	40
21	43	946875	946917	GGGTTATTGGGGTTGATCAGCACAATGCCACGGGTTTTCGGGG	170	70		21	28	1338849	1338876	GGGTGATCGCGCTTGGGGTTGGGCAGGG	160	40
22	40	993209	993248	GGGCGCAGGGCTTACGCCTTATTCACGAATGGGGGATGGG	170	80		22	41	1374329	1374369	GGGCAGGGGGTAGGCGTGGGTATTCTGACCGCACGTTTGGG	200	70
23	33	1005999	1006031	GGGGCCTCCGGGTGTGGGTAAAACCTCACTGGG	140	80		23	28	1384306	1384333	GGGGCTCTCGTTTGGGCTTGGGCTGGGG	150	50
24	45	1088576	1088620	GGGTGAACCAACATGGGAATCCCCTTGGGGCTCTGGCCGTCCGGG	170	130		24	44	1397220	1397263	GGGCGGTGTCTCATTCGCTGGCGGGGTGGGGAGTATCGCTGGGG	230	80
25	37	1127443	1127479	GGGCATGAAACGGTTTGGAAATGGGAAGGTGGGTGGG	190	20		25	32	1411318	1411349	GGGCGGCTTCGGATGTGGGCTGGGTAGTCGGG	180	50
26	45	1167041	1167085	GGGTCAAACACGGCACGTGGGGAAGGGCTCCACCACAAAATCGGG	160	120		26	42	1419099	1419140	GGGCTCGATCATAGGGTCGGGCACCGTTTCCAATAAGCAGGG	150	100
27	26	1286128	1286153	GGGCTCGGGGTGGGCGGTTTTTGGGG	160	30		27	25	1454968	1454992	GGGTGCTACTGGGCTTAGGGTTGGG	130	30
28	35	1316119	1316153	GGGGAGATAGGGCAATAGGGTTCGAGTTAACTGGG	160	30		28	40	1464100	1464139	GGGGCTGCAAAAGTTGGGGATTCATGGGGTCGCCAACGGG	180	70
29	33	1524103	1524135	GGGGGCTTGGGTGGTAGGCCTGCTGGGAGCGGG	200	50		29	28	1496147	1496174	GGGTACGGGTGTCGCAAGGTTGGGCGGG	160	40
30	39	1658113	1658151	GGGAACCGCGCGGGCTAACTCGCGGGCGATATCTTTGGG	160	100		30	33	1537014	1537046	GGGTGAGGGTGAACTCACGTCGGGTATGCTGGG	160	50
31	41	1665208	1665248	GGGTTTGGGGTTCGCCGAACGGGTTATTCTTTCCAATTGGG	150	70		31	30	1537425	1537454	GGGGGAAGGGAATGCTTGGGCGCTGATGGG	170	30
32	41	2216788	2216828	GGGGCGACGTACTGGGAAGGGAAATACCTTCGCAAAACGGG	160	80		32	33	1550645	1550677	GGGGCTGCTGCTATCGGGTGGTGTGGGATTGGG	180	40
33	42	2268227	2268268	GGGCTTCGACAGGGAAAATCGCTTGATGTTCGGGTGAAAGGG	170	60		33	33	1557709	1557741	GGGGCTGCTGCTATCGGGTGGTGTGGGATTGGG	180	40
34	36	2478329	2478364	GGGTTTCCCGGGACTGTTTTGGGGAACCATGATGGG	150	60		34	33	1564773	1564805	GGGGCTGCTGCTATCGGGTGGCGTGGGATTGGG	180	50
35	24	2674473	2674496	GGGTCTAGGGTCTAGGGTCTAGGG	120	30		35	35	1824535	1824569	GGGCTTTATGTGATTGGGATTGGGGTTGTAACGGG	160	20
36	19	2944667	2944685	GGGGAGGGTCAGGGTGGGG	140	10		36	43	2564407	2564449	GGGGTGTAACGAGTGTACGGGCGGCTATTCAGGGCGCGTTGGG	210	70
								37	42	2664340	2664381	GGGTTTCGATGGGTGAAGCCGCGGATGCTTGGGATGAGCGGG	210	60
								38	34	2803674	2803707	GGGCATTGGGGTTGGGTTATCCACTTGCATAGGG	140	50
								39	36	2812831	2812866	GGGCAATGGAGGGTCGCATCAGGGTCCAAAACAGGG	150	70
								40	39	2906930	2906968	GGGCGGAGAAGGGGCAGCCATGGGGCTGACCAAAGGGGG	210	70
								41	34	2984799	2984832	GGGTTTCGATGGGATCGGGCATTAGATATTTGGG	140	30
								42	28	3026613	3026640	GGGGTGTGGGTGAAAATCATTGGGGGGG	160	10
NZ_LT992492.1 Vibrio cholerae strain 4295STDY6534248 genome assembly, chromosome: 1
#	Length (bp)	Start Position	End Position	PGQ Motifs	cG Score	cC Score		#	Length (bp)	Start Position	End Position	PGQ Motifs	cG Score	cC Score
1	40	116947	116986	GGGCGCACCTATCGGGTCACAGCCGTGGAGGGAGATCGGG	180	100		1	22	102742	102763	GGGATTGGGTATTGGGGACGGG	130	10
2	32	189431	189462	GGGGATACCGCGCGGGGTAGTGAAGGGACGGG	180	50		2	34	127831	127864	GGGGCGGGGCTATCAAGCCAGGTGGGTTTGAGGG	180	50
3	43	225894	225936	GGGTTGGAGGGGGTTTCAATCAGCAACAGTTTGGGCTTGCGGG	190	60		3	37	162024	162060	GGGGGAGGGGTAAGATCGATGCGCGCGAAGGGAGGGG	220	40
4	29	230845	230873	GGGCGGGCAGGGCGTGCCAGCAAGCCGGG	160	80		4	19	162952	162970	GGGGAGGGTTAGGGTGGGG	140	0
5	24	238525	238548	GGGACTAGGGAAGGGAGCCTAGGG	130	30		5	38	197584	197621	GGGACACAGGGGATAGCCGAGCTGCAGCAGGGTATGGG	180	70
6	41	414232	414272	GGGCTAGGCACCATGGGTTTTGGTTTACCTGCGGGAATGGG	170	70		6	44	203236	203279	GGGCTTGGGCTGGCGATTTCGAAAGGGATTGCCCATGTACTGGG	180	80
7	41	443752	443792	GGGCAATCCACAAGGGCCTCTGCTGCTTTGGCGTGGGCGGG	170	110		7	45	277917	277961	GGGACGCCAGTGGTTGTCAATGGGCGTCGGGTGCCGATTGCTGGG	210	90
8	19	481675	481693	GGGGAGGGCTAGGGTGGGG	140	10		8	36	325221	325256	GGGGCTGGGTTGCAAGATAGTGGTGGGACAAGCGGG	190	40
9	28	495709	495736	GGGATGGGATCAGGTAAGGGTGAAAGGG	150	10		9	31	326569	326599	GGGTACGCAGGGGTGGGTTATCAAAACTGGG	140	40
10	40	538593	538632	GGGCAAAGAGTCGAGGGCTATCGGGCCAAGCACTTTCGGG	160	90		10	35	391980	392014	GGGTTAGTTTTAGTGACTGGGCCAACGGGCTCGGG	150	60
11	42	583269	583310	GGGTGATTCCCTGGTCCTTGGGATCTTGTTCCGGGAAACGGG	160	90		11	35	526835	526869	GGGGGAAGAGGTTGGGCAGCGTGTAGGGTATCGGG	200	30
12	33	587775	587807	GGGATTGGGTCGATCAGGGCATTTCCAAATGGG	130	50		12	43	633469	633511	GGGTGCAATTTAGAGGGGGTTGGGCCTAAACGTCTCGCCTGGG	180	80
13	21	676525	676545	GGGACGGGGCTCGGGGGCGGG	150	40		13	45	644156	644200	GGGACGGATCGTAGCGGGAGCCATGGTACTGGTGGGTATTGTGGG	220	60
14	32	681186	681217	GGGCTAGAGGCTTGTCCTGTTGGGCGGGTGGG	170	50		14	45	733530	733574	GGGATCGCGTTGGGGGCTTGAGTGACGATTGGGTTTTAAAACGGG	200	50
15	42	686267	686308	GGGATGGGCTCTTGTGCTGGGCCTACCACATGGATTTCGGGG	170	90		15	33	769753	769785	GGGTTTTCTCTTTTTCGGTGGGGGCCGGGAGGG	160	50
16	32	693526	693557	GGGAAAACGGGTCCGCATCGTGATGGGTGGGG	160	50		16	24	785549	785572	GGGAAAGGGGATTGTCAGGGCGGG	140	20
17	26	847832	847857	GGGTTGGGTTCAGGCAGGGAGATGGG	150	20		17	40	825525	825564	GGGGAGGGCACTATCTACCGCAATTTGGGTAAAGGCTGGG	160	70
18	41	864429	864469	GGGGCAATTGGGGTGGCACTCACCGTGGGTTTGCAAAAGGG	180	70		18	41	994079	994119	GGGGCGGCCATGGGCAACGTCACAGAATGGGCAGCGACGGG	190	100
19	36	865093	865128	GGGGCAAACCGATGTGGGGAGCCTGGTGGGTGTGGG	200	50		19	17	1219271	1219287	GGGGCAGGGGGGGGGGG	40	10
20	27	931510	931536	GGGTAAAGGGCCGGGTAAAACCACGGG	120	50		20	44	1318398	1318441	GGGAAGGGGATTGCTATGTGTTTGATGGGCGCGTTGCGGTAGGG	220	40
21	43	946875	946917	GGGTTATTGGGGTTGATCAGCACAATGCCACGGGTTTTCGGGG	170	70		21	28	1338850	1338877	GGGTGATCGCGCTTGGGGTTGGGCAGGG	160	40
22	40	993209	993248	GGGCGCAGGGCTTACGCCTTATTCACGAATGGGGGATGGG	170	80		22	41	1374330	1374370	GGGCAGGGGGTAGGCGTGGGTATTCTGACCGCACGTTTGGG	200	70
23	33	1005999	1006031	GGGGCCTCCGGGTGTGGGTAAAACCTCACTGGG	140	80		23	28	1384307	1384334	GGGGCTCTCGTTTGGGCTTGGGCTGGGG	150	50
24	45	1088576	1088620	GGGTGAACCAACATGGGAATCCCCTTGGGGCTCTGGCCGTCCGGG	170	130		24	44	1397221	1397264	GGGCGGTGTCTCATTCGCTGGCGGGGTGGGGAGTATCGCTGGGG	230	80
25	37	1127443	1127479	GGGCATGAAACGGTTTGGAAATGGGAAGGTGGGTGGG	190	20		25	32	1411319	1411350	GGGCGGCTTCGGATGTGGGCTGGGTAGTCGGG	180	50
26	45	1167041	1167085	GGGTCAAACACGGCACGTGGGGAAGGGCTCCACCACAAAATCGGG	160	120		26	42	1419100	1419141	GGGCTCGATCATAGGGTCGGGCACCGTTTCCAATAAGCAGGG	150	100
27	26	1286128	1286153	GGGCTCGGGGTGGGCGGTTTTTGGGG	160	30		27	25	1454969	1454993	GGGTGCTACTGGGCTTAGGGTTGGG	130	30
28	35	1316119	1316153	GGGGAGATAGGGCAATAGGGTTCGAGTTAACTGGG	160	30		28	40	1464101	1464140	GGGGCTGCAAAAGTTGGGGATTCATGGGGTCGCCAACGGG	180	70
29	33	1524103	1524135	GGGGGCTTGGGTGGTAGGCCTGCTGGGAGCGGG	200	50		29	28	1496148	1496175	GGGTACGGGTGTCGCAAGGTTGGGCGGG	160	40
30	39	1658113	1658151	GGGAACCGCGCGGGCTAACTCGCGGGCGATATCTTTGGG	160	100		30	33	1537015	1537047	GGGTGAGGGTGAACTCACGTCGGGTATGCTGGG	160	50
31	41	1665208	1665248	GGGTTTGGGGTTCGCCGAACGGGTTATTCTTTCCAATTGGG	150	70		31	30	1537426	1537455	GGGGGAAGGGAATGCTTGGGCGCTGATGGG	170	30
32	41	2216788	2216828	GGGGCGACGTACTGGGAAGGGAAATACCTTCGCAAAACGGG	160	80		32	33	1550646	1550678	GGGGCTGCTGCTATCGGGTGGTGTGGGATTGGG	180	40
33	42	2268227	2268268	GGGCTTCGACAGGGAAAATCGCTTGATGTTCGGGTGAAAGGG	170	60		33	33	1557710	1557742	GGGGCTGCTGCTATCGGGTGGTGTGGGATTGGG	180	40
34	36	2478329	2478364	GGGTTTCCCGGGACTGTTTTGGGGAACCATGATGGG	150	60		34	33	1564774	1564806	GGGGCTGCTGCTATCGGGTGGCGTGGGATTGGG	180	50
35	24	2674473	2674496	GGGTCTAGGGTCTAGGGTCTAGGG	120	30		35	35	1824536	1824570	GGGCTTTATGTGATTGGGATTGGGGTTGTAACGGG	160	20
36	19	2944668	2944686	GGGGAGGGTCAGGGTGGGG	140	10		36	43	2564408	2564450	GGGGTGTAACGAGTGTACGGGCGGCTATTCAGGGCGCGTTGGG	210	70
								37	42	2664341	2664382	GGGTTTCGATGGGTGAAGCCGCGGATGCTTGGGATGAGCGGG	210	60
								38	34	2803675	2803708	GGGCATTGGGGTTGGGTTATCCACTTGCATAGGG	140	50
								39	36	2812832	2812867	GGGCAATGGAGGGTCGCATCAGGGTCCAAAACAGGG	150	70
								40	39	2906931	2906969	GGGCGGAGAAGGGGCAGCCATGGGGCTGACCAAAGGGGG	210	70
								41	34	2984800	2984833	GGGTTTCGATGGGATCGGGCATTAGATATTTGGG	140	30
								42	28	3026614	3026641	GGGGTGTGGGTGAAAATCATTGGGGGGG	160	10
CP002555.1 Vibrio cholerae LMA3894-4 chromosome I, complete sequence
#	Length (bp)	Start Position	End Position	PGQ Motifs	cG Score	cC Score		#	Length (bp)	Start Position	End Position	PGQ Motifs	cG Score	cC Score
1	40	124182	124221	GGGCGCACCTATCGGGTCACAGCCGTGGAGGGAGATCGGG	180	100		1	32	73855	73886	GGGGATACCGCGCGGGGCAGTGAAGGGACGGG	180	60
2	22	206978	206999	GGGATTGGGTATTGGGGACGGG	130	10		2	43	110331	110373	GGGTTGGAGGGGGTTTCAATTAGCAGCAGTTTGGGCTTACGGG	190	50
3	19	253541	253559	GGGGAGGGTTAGGGTGGGG	140	0		3	29	115293	115321	GGGCGGGCAGGGCGTGCCAGCAAGCCGGG	160	80
4	38	291502	291539	GGGACACAGGGGATAGCCGAGCTGCAGCAGGGTATGGG	180	70		4	24	122973	122996	GGGACTAGGGAAGGGAGCCTAGGG	130	30
5	44	297154	297197	GGGCTTGGGCTGGCGATTTCGAAAGGGATTGCCCATGTACTGGG	180	80		5	42	125341	125382	GGGTGGTAGTACCTGATTACAGGGTTCGGGTGAGTGTGGGGG	210	40
6	45	371594	371638	GGGACGCCAGTGGTTGTCAATGGGCGTCGGGTGCCGATTGCTGGG	210	90		6	41	298669	298709	GGGCTAGGCACCATGGGTTTTGGTTTACCTGCGGGAATGGG	170	70
7	36	407556	407591	GGGGCTGGGTTGCAAGATAGTGGTGGGACAAGCGGG	190	40		7	41	328192	328232	GGGCAATCCACAAGGGCCTCTGCTGCTTTGGCGTGGGCGGG	170	110
8	31	408904	408934	GGGTACGCAGGGGTGGGTTATCAAAACTGGG	140	40		8	40	365524	365563	GGGGAGGGGGGCGGTGCTTAAGTTGCTGGGTTTTGCGGGG	230	40
9	37	471567	471603	GGGATCACACGGCGCAGCGGGCCGACCACGGGTTGGG	170	110		9	28	379597	379624	GGGATGGGATCAGGTAAGGGTGAAAGGG	150	10
10	35	473763	473797	GGGTTAGTTTTAGTGACTGGGCCAACGGGGTCGGG	160	50		10	34	418411	418444	GGGCAATCGGGCCAAGCACTTTCGGGTTGGTGGG	150	70
11	35	581358	581392	GGGGGAAGAGGTTGGGCAGCGTGTAGGGTATCGGG	200	30		11	33	467574	467606	GGGATTGGGTCGATCAGGGCATTTCCAAATGGG	130	50
12	45	701585	701629	GGGATCGCGTTGGGGGCTTGAGTGACGATTGGGTTTTAAAACGGG	200	50		12	21	556313	556333	GGGACGGGGCTCGGGTGCGGG	140	40
13	33	737782	737814	GGGTTTTCTCTTTTTCGGTGGGGGCAGGGAGGG	160	40		13	33	560968	561000	GGGCTAGAGGCTTGTCCTGTTGGGCGGGTGGGG	180	50
14	24	753556	753579	GGGAAAGGGGATTGTCAGGGTGGG	140	10		14	32	573309	573340	GGGAAAACGGGTCCGCATCGTGATGGGTGGGG	160	50
15	40	792484	792523	GGGGAGGGCACTATCTACCGCAATTTGGGTAAAGGCTGGG	160	70		15	26	727498	727523	GGGTTGGGCTCAGGCAGGGAGATGGG	150	30
16	34	793719	793752	GGGCTGTACAACGGGCTGAGTATTGGAGGGGGGG	180	40		16	41	744118	744158	GGGGCAATAGGGGTGGCACTCACCGTGGGTTTGCAAAAGGG	180	70
17	45	887841	887885	GGGGTGTTTGGCGGTTTCCTTGGGCTGTTTGTGATGGGACAAGGG	210	50		17	41	744771	744811	GGGTGCTATTTGGGGCAAACCGATGTGGGGAGCATGGTGGG	200	50
18	41	912429	912469	GGGGCGGCCATGGGCAACGTCACAGAATGGGCAGCGACGGG	190	100		18	27	811189	811215	GGGTAAAGGGCCGGGTAAAACCACGGG	120	50
19	44	1235839	1235882	GGGAAGGGGATTGCTATGTGTTTGATGGGCGCGTTGCGGTAGGG	220	40		19	43	825984	826026	GGGTTATTGGGGTTGATCAGCACAATGCCACGGGTTTTCGGGG	170	70
20	28	1256283	1256310	GGGTGATCGCGCTTGGGGTTGGGCAGGG	160	40		20	45	844325	844369	GGGTACGAATCACTTTGGTCGGGGCCATTTGCGCTGGGGCTTGGG	190	90
21	43	1290128	1290170	GGGCTGCATTGGGTTCAGCCGGGACGATTTGTGTTGCCAGGGG	190	80		21	40	872327	872366	GGGCGCAGGGCTTACGCCTTATTCACGAATGGGGGATGGG	170	80
22	41	1291744	1291784	GGGCAGGGGGTAGGCGTGGGTATTCTGACCGCACGTTTGGG	200	70		22	33	885109	885141	GGGGCCTCCGGGTGTGGGTAAAACCTCGCTGGG	150	80
23	28	1301732	1301759	GGGGCTCTCGTTTGGGCTTGGGCTGGGG	150	50		23	45	1037375	1037419	GGGTATCCATCAAATTGGGTGAGGGGATCGGCTGGCTCATCAGGG	180	80
24	45	1302488	1302532	GGGTCTTTACGCGGTGGGTGCGTTGGGAGCGAATGCCAATAAGGG	210	70		24	45	1049744	1049788	GGGTCAAACACGGCACGTGGGGAAGGGCTCCACCACAAAATCGGG	160	120
25	44	1314638	1314681	GGGCGGTGTTTCATTCGCTGGCGGGGTAGGGAGTATCGCTGGGG	220	70		25	26	1170283	1170308	GGGCTCGGGGTGGGCGGTTTTTGGGG	160	30
26	34	1327852	1327885	GGGGTGTTTTGGGCGGCTTCGGATGTGGGCTGGG	190	40		26	26	1191453	1191478	GGGGAGATAGGGCAATAGGGTTCGGG	140	20
27	42	1335639	1335680	GGGCTCGATCATAGGGTCGGGTACCGTTTCCAATAAGCAGGG	150	90		27	33	1362619	1362651	GGGGGCTTGGGTAGTAGGCCTGCTGGGAGCGGG	190	50
28	25	1371469	1371493	GGGTGCTACTGGGCTTAGGGTTGGG	130	30		28	39	1490472	1490510	GGGAACCGCGCGGGCTAACTCGCGGGCGATATCTTTGGG	160	100
29	40	1380590	1380629	GGGGCTGCAAAAGTTGGGGATTCATGGGGTCGCCAACGGG	180	70		29	41	1497578	1497618	GGGTTTGGGGTTCGCCGAACGGGTTATTCTTTCCAATTGGG	150	70
30	28	1412636	1412663	GGGTGCGGGTGTCACAAGGTTGGGCGGG	160	40		30	37	1567543	1567579	GGGGGTGAAGTCATGGGCTCCGATACTGTAGGGGGGG	190	50
31	33	1448273	1448305	GGGTGAGGGTGAACTCACGTCGGGTATGCTGGG	160	50		31	42	2049998	2050039	GGGCTTCGACAGGGAAAATCGCTTGATGTTCGGGTGAAAGGG	170	60
32	30	1448684	1448713	GGGAGAAGGGAATGCTTGGGCGCTGATGGG	160	30		32	36	2173712	2173747	GGGTTTCCCGGGACTGTTTTGGGGAACCATGATGGG	150	60
33	38	1455495	1455532	GGGGAAGCGGGTCGTCTAACGGGGTATTACCATCAGGG	160	70		33	26	2342051	2342076	GGGTCTAGGGTCTAGGGTCGAGAGGG	140	30
34	35	1691908	1691942	GGGCTTTATGTGATTGGGATTGGGGTTGTAACGGG	160	20		34	19	2590173	2590191	GGGGAGGGTCAGGGTGGGG	140	10
35	38	2426212	2426249	GGGGAGGGAACTCAAAAACCTTCTAGGGGGAGGCTGGG	170	60		35	34	2727412	2727445	GGGTTTCGATGGGATCGGGCATTAGATATTTGGG	140	30
36	43	2429795	2429837	GGGGTGTAACGAGTGTACGGGCGGCTATTCAGGGCGCGTTGGG	210	70		36	28	2769208	2769235	GGGGTGTGGGTGAAAATCATTGGGGGGG	160	10
37	42	2529633	2529674	GGGTTTCCATGGGTGAAGCCGCGGATGCTTGGGATGAGCGGG	200	70
38	29	2551138	2551166	GGGTCGGGAATGGGAAAAACGCTGCAGGG	140	40
39	34	2669011	2669044	GGGCATTGGGGTTGGGTTATCCACTTGCATAGGG	140	50
40	36	2678168	2678203	GGGCAATGGTGGGTCGCATCAGGGTCCAAAACAGGG	150	70
CP007653.1 Vibrio cholerae strain TSY216 chromosome 1, complete sequence
#	Length (bp)	Start Position	End Position	PGQ Motifs	cG Score	cC Score		#	Length (bp)	Start Position	End Position	PGQ Motifs	cG Score	cC Score
1	22	102649	102670	GGGATTGGGTATTGGGGACGGG	130	10		1	40	117041	117080	GGGCGCACCTATCGGGTCACAGCCGTGGAGGGAGATCGGG	180	100
2	19	147954	147972	GGGGAGGGTTAGGGTGGGG	140	0		2	32	189525	189556	GGGGATACCGCGCGGGGTAGTGAAGGGACGGG	180	50
3	38	185934	185971	GGGACACAGGGGATAGCCGAGCTGCAGCAGGGTATGGG	180	70		3	43	225988	226030	GGGTTGGAGGGGGTTTCAATCAGCAACAGTTTGGGCTTGCGGG	190	60
4	44	191586	191629	GGGCTTGGGCTGGCGATTTCGAAAGGGATTGCCCATGTACTGGG	180	80		4	29	230939	230967	GGGCGGGCAGGGCGTGCCAGCAAGCCGGG	160	80
5	45	266266	266310	GGGACGCCAGTGGTTGTCAATGGGCGTCGGGTGCCGATTGCTGGG	210	90		5	24	238619	238642	GGGACTAGGGAAGGGAGCCTAGGG	130	30
6	36	302305	302340	GGGGCTGGGTTGCAAGATAGTGGTGGGACAAGCGGG	190	40		6	41	414325	414365	GGGCTAGGCACCATGGGTTTTGGTTTACCTGCGGGAATGGG	170	70
7	31	303653	303683	GGGTACGCAGGGGTGGGTTATCAAAACTGGG	140	40		7	41	443845	443885	GGGCAATCCACAAGGGCCTCTGCTGCTTTGGCGTGGGCGGG	170	110
8	35	369057	369091	GGGTTAGTTTTAGTGACTGGGCCAACGGGCTCGGG	150	60		8	19	481768	481786	GGGGAGGGCTAGGGTGGGG	140	10
9	35	501827	501861	GGGGGAAGAGGTTGGGCAGCGTGTAGGGTATCGGG	200	30		9	28	495802	495829	GGGATGGGATCAGGTAAGGGTGAAAGGG	150	10
10	29	591251	591279	GGGCGGGCGGTCGGGGTGAAAGCACCGGG	170	60		10	40	538686	538725	GGGCAAAGAGTCGAGGGCTATCGGGCCAAGCACTTTCGGG	160	90
11	33	614545	614577	GGGGCGGGTTTATGATCCTGCAATGGGGTCGGG	160	50		11	42	583362	583403	GGGTGATTCCCTGGTCCTTGGGATCTTGTTCCGGGAAACGGG	160	90
12	45	639955	639999	GGGACGGATCGTAGCGGGAGCCATGGTTCTGGTGGGTATTGTGGG	220	60		12	33	587868	587900	GGGATTGGGTCGATCAGGGCATTTCCAAATGGG	130	50
13	45	726096	726140	GGGATCGCGTTGGGGGCTTGAGTGACGATTGGGTTTTAAAACGGG	200	50		13	21	677930	677950	GGGACGGGGCTCGGGGGCGGG	150	40
14	33	762319	762351	GGGTTTTCTCTTTTTCGGTGGGGGCCGGGAGGG	160	50		14	32	682591	682622	GGGCTAGAGGCTTGTCCTGTTGGGCGGGTGGG	170	50
15	24	778115	778138	GGGAAAGGGGATTGTCAGGGCGGG	140	20		15	42	687672	687713	GGGATGGGCTCTTGTGCTGGGCCTACCACATGGATTTCGGGG	170	90
16	40	818091	818130	GGGGAGGGCACTATCTACCGCAATTTGGGTAAAGGCTGGG	160	70		16	32	694931	694962	GGGAAAACGGGTCCGCATCGTGATGGGTGGGG	160	50
17	41	986645	986685	GGGGCGGCCATGGGCAACGTCACAGAATGGGCAGCGACGGG	190	100		17	26	849237	849262	GGGTTGGGTTCAGGCAGGGAGATGGG	150	20
18	17	1211838	1211854	GGGGCAGGGGGGGGGGG	40	10		18	41	865834	865874	GGGGCAATTGGGGTGGCACTCACCGTGGGTTTGCAAAAGGG	180	70
19	44	1310965	1311008	GGGAAGGGGATTGCTATGTGTTTGATGGGCGCGTTGCGGTAGGG	220	40		19	36	866498	866533	GGGGCAAACCGATGTGGGGAGCCTGGTGGGTGTGGG	200	50
20	28	1331417	1331444	GGGTGATCGCGCTTGGGGTTGGGCAGGG	160	40		20	27	932910	932936	GGGTAAAGGGCCGGGTAAAACCACGGG	120	50
21	41	1366897	1366937	GGGCAGGGGGTAGGCGTGGGTATTCTGACCGCACGTTTGGG	200	70		21	43	948275	948317	GGGTTATTGGGGTTGATCAGCACAATGCCACGGGTTTTCGGGG	170	70
22	28	1376874	1376901	GGGGCTCTCGTTTGGGCTTGGGCTGGGG	150	50		22	40	994609	994648	GGGCGCAGGGCTTACGCCTTATTCACGAATGGGGGATGGG	170	80
23	44	1389788	1389831	GGGCGGTGTCTCATTCGCTGGCGGGGTGGGGAGTATCGCTGGGG	230	80		23	33	1007399	1007431	GGGGCCTCCGGGTGTGGGTAAAACCTCACTGGG	140	80
24	32	1403886	1403917	GGGCGGCTTCGGATGTGGGCTGGGTAGTCGGG	180	50		24	45	1089976	1090020	GGGTGAACCAACATGGGAATCCCCTTGGGGCTCTGGCCGTCCGGG	170	130
25	42	1411667	1411708	GGGCTCGATCATAGGGTCGGGCACCGTTTCCAATAAGCAGGG	150	100		25	37	1128843	1128879	GGGCATGAAACGGTTTGGAAATGGGAAGGTGGGTGGG	190	20
26	25	1447536	1447560	GGGTGCTACTGGGCTTAGGGTTGGG	130	30		26	45	1205783	1205827	GGGTCAAACACGGCACGTGGGGAAGGGCTCCACCACAAAATCGGG	160	120
27	40	1456668	1456707	GGGGCTGCAAAAGTTGGGGATTCATGGGGTCGCCAACGGG	180	70		27	26	1324852	1324877	GGGCTCGGGGTGGGCGGTTTTTGGGG	160	30
28	28	1488715	1488742	GGGTACGGGTGTCGCAAGGTTGGGCGGG	160	40		28	35	1352449	1352483	GGGGAGATAGGGCAATAGGGTTCGAGTTAACTGGG	160	30
29	33	1529582	1529614	GGGTGAGGGTGAACTCACGTCGGGTATGCTGGG	160	50		29	33	1542795	1542827	GGGGGCTTGGGTGGTAGGCCTGCTGGGAGCGGG	200	50
30	30	1529993	1530022	GGGGGAAGGGAATGCTTGGGCGCTGATGGG	170	30		30	39	1676805	1676843	GGGAACCGCGCGGGCTAACTCGCGGGCGATATCTTTGGG	160	100
31	33	1544546	1544578	GGGGCTGCTGCTATCGGGTGGCGTGGGATTGGG	180	50		31	41	1683900	1683940	GGGTTTGGGGTTCGCCGAACGGGTTATTCTTTCCAATTGGG	150	70
32	35	1797053	1797087	GGGCTTTATGTGATTGGGATTGGGGTTGTAACGGG	160	20		32	41	2235481	2235521	GGGGCGACGTACTGGGAAGGGAAATACCTTCGCAAAACGGG	160	80
33	43	2575574	2575616	GGGGTGTAACGAGTGTACGGGCGGCTATTCAGGGCGCGTTGGG	210	70		33	42	2286920	2286961	GGGCTTCGACAGGGAAAATCGCTTGATGTTCGGGTGAAAGGG	170	60
34	42	2675506	2675547	GGGTTTCGATGGGTGAAGCCGCGGATGCTTGGGATGAGCGGG	210	60		34	42	2462331	2462372	GGGCACCGCGGAATCCAGTGGGGTGATCTTGGGGTTCTAGGG	190	80
35	34	2814840	2814873	GGGCATTGGGGTTGGGTTATCCACTTGCATAGGG	140	50		35	36	2514596	2514631	GGGTTTCCCGGGACTGTTTTGGGGAACCATGATGGG	150	60
36	36	2823997	2824032	GGGCAATGGAGGGTCGCATCAGGGTCCAAAACAGGG	150	70		36	24	2708655	2708678	GGGTCTAGGGTCTAGGGTCTAGGG	120	30
37	39	2918096	2918134	GGGCGGAGAAGGGGCAGCCATGGGGCTGACCAAAGGGGG	210	70		37	19	2956020	2956038	GGGGAGGGTCAGGGTGGGG	140	10
38	34	2995965	2995998	GGGTTTCGATGGGATCGGGCATTAGATATTTGGG	140	30
39	28	3037779	3037806	GGGGTGTGGGTGAAAATCATTGGGGGGG	160	10
CP042299.1 Vibrio cholerae O1 strain AAS91 chromosome 1, complete sequence
#	Length (bp)	Start Position	End Position	PGQ Motifs	cG Score	cC Score		#	Length (bp)	Start Position	End Position	PGQ Motifs	cG Score	cC Score
1	37	7485	7521	GGGATCACACGGCGCAGCGGGCCGACCACGGGTTGGG	170	110		1	24	14832	14855	GGGTCTAGGGTCTAGGGTCTAGGG	120	30
2	35	9681	9715	GGGTTAGTTTTAGTGACTGGGCCAACGGGGTCGGG	160	50		2	39	94517	94555	GGGCGGAGAAGGGGCAGCCATGGGGCTGACCAAAGGGGG	210	70
3	38	20216	20253	GGGTACACTGGGTCTGGGCAAACTAATTGCGTTCTGGG	140	70		3	34	171035	171068	GGGTTTCGATGGGATCGGGCATTAGATATTTGGG	140	30
4	35	117190	117224	GGGGGAAGAGGTTGGGCAGCGTGTAGGGTATCGGG	200	30		4	28	212848	212875	GGGGTGTGGGTGAAAATCATTGGGGGGG	160	10
5	45	239563	239607	GGGATCGCGTTGGGGGCTTGAGTGACGATTGGGTTTTAAAACGGG	200	50		5	20	287458	287477	GGGGGGAAGGGCGTAAAGGG	130	10
6	33	275785	275817	GGGTTTTCTCTTTTTCGGTGGGGGCCGGGAGGG	160	50		6	22	323175	323196	GGGATTGGGTATTGGGGACGGG	130	10
7	24	291581	291604	GGGAAAGGGGATTGTCAGGGCGGG	140	20		7	19	388615	388633	GGGGAGGGTTAGGGTGGGG	140	0
8	40	331557	331596	GGGTAGGGCACTATCTACCGCAATTTGGGTAAAGGCTGGG	150	70		8	38	427786	427823	GGGACACAGGGGATAGCCGAGCTGCAGCAGGGTATGGG	180	70
9	30	353864	353893	GGGGTGGGTTAATTGTAAGCGGGTGTTGGG	160	10		9	44	433438	433481	GGGCTTGGGCTGGCGATTTCGAAAGGGATTGCCCATGTACTGGG	180	80
10	31	368562	368592	GGGAGGGGGGTAATTCTAAACCTAGTGTGGG	140	30		10	45	508358	508402	GGGACACCAGTGGTTGTCAATGGGCGTCGGGTGCCGATTGCTGGG	200	90
11	45	483353	483397	GGGGTGTTTGGCGGTTTCCTTGGGCTGTTTGTGATGGGACAAGGG	210	50		11	39	574093	574131	GGGGATACCGCGCGAGGCAGTGAAGGGACGGGCTTGGGG	210	70
12	41	515015	515055	GGGGCGGCCATGGGCAACGTCACAGAATGGGCAGCGACGGG	190	100		12	43	610559	610601	GGGTTGGAGGGGGTTTCAATCAGCAACAGTTTGGGCTTACGGG	180	60
13	36	533455	533490	GGGGGGCGGCATGGTGGGCGCGGCTGCTGCACTGGG	210	80		13	29	615510	615538	GGGCGGGCAGGGCGTGCCAGCAAGCCGGG	160	80
14	37	664728	664764	GGGGATTGTTGTGGGACGACGCCAAAAGAGAGGGGGG	190	40		14	24	623190	623213	GGGACTAGGGAAGGGAGCCTAGGG	130	30
15	38	689298	689335	GGGATGAAGATCTGCTCGGGGGGCATTATCGGCATGGG	170	60		15	41	799635	799675	GGGCTAGGCACCATGGGTTTTGGTTTACCTGCGGGAATGGG	170	70
16	17	741442	741458	GGGGCAGGGGGGGGGGG	40	10		16	19	867088	867106	GGGGAGGGCTAGGGTGGGG	140	10
17	36	753937	753972	GGGTGCTCCTGGGCCGGGGGATAACACGACCACGGG	160	100		17	39	881004	881042	GGGCTCCATAGAGCAGGGTGCCAGGTAACGCCTGGGGGG	180	90
18	35	781627	781661	GGGTCGAGAGCAGCTGGGTATTGTGAGTTGGGGGG	190	30		18	28	881096	881123	GGGATGGGATCAGGTAAGGGTGAAAGGG	150	10
19	44	840465	840508	GGGAAGGGGATTGCTATGTGTTTGATGGGCGCGTTGCGGTAGGG	220	40		19	40	923981	924020	GGGCAAAGAGTCGAGGGCTATCGGGCCAAGCACTTTCGGG	160	90
20	28	860915	860942	GGGTGATCGCGCTTGGGGTTGGGCAGGG	160	40		20	42	968661	968702	GGGTGATTCCCTGGTCCTTGGGATCTTGTTCCGGGAAACGGG	160	90
21	28	906387	906414	GGGGCTCTCGTTTGGGCTTGGGCTGGGG	150	50		21	33	973167	973199	GGGATTGGGTCGATCAGGGCATTTCCAAATGGG	130	50
22	44	919301	919344	GGGCGGTGTCTCATTCGCTGGCGGGGTGGGGAGTATCGCTGGGG	230	80		22	21	1061798	1061818	GGGACGGGGCTCGGGGGCGGG	150	40
23	34	933337	933370	GGGGTGTTTTGGGCGGCTTCGGATGTGGGCTGGG	190	40		23	33	1066459	1066491	GGGCTAGAGGCTTGTCCTGTTGGGCGGGTGGGG	180	50
24	42	941129	941170	GGGCTCGATCATAGGGTCGGGCACCGTTTCCAATAAGCAGGG	150	100		24	42	1071540	1071581	GGGATGGGCTCTTGTGCTGGGCCTACCACATGGATTTCGGGG	170	90
25	25	977131	977155	GGGTGCTACTGGGCTTAGGGTTGGG	130	30		25	32	1078799	1078830	GGGAAAACGGGTCCGCATCGTGATGGGTGGGG	160	50
26	40	986261	986300	GGGGCTGCAAAAGTTGGGGATTCATGGGGTCGCCAACGGG	180	70		26	26	1233043	1233068	GGGTTGGGTTCAGGCAGGGAGATGGG	150	20
27	33	1056908	1056940	GGGTGAGGGTGAACTCACGTCGGGTATGCTGGG	160	50		27	41	1249663	1249703	GGGGCAATAGGGGTGGCACTCACCGTGGGTTTGCAAAAGGG	180	70
28	30	1057319	1057348	GGGGGAAGGGAATGCTTGGGCGCTGATGGG	170	30		28	41	1250316	1250356	GGGTGCTATTTGGGGCAAACCGATGTGGGGAGCATGGTGGG	200	50
29	37	1074886	1074922	GGGAAGGGACTGGCTGCTATTGGGCGAAGTGCCGGGG	190	60		29	27	1357405	1357431	GGGTAAAGGGCCGGGTAAAACCACGGG	120	50
30	35	1332393	1332427	GGGCTTTATGTGATTGGGATTGGGGTTGTAACGGG	160	20		30	43	1372769	1372811	GGGTTATTGGGGTTGATCAGCACAATGCCACGGGTTTTCGGGG	170	70
31	45	1664012	1664056	GGGTGCTTATCAGGGCGGTTGGGTGCGCGGTAGTTACCGTTTGGG	210	70		31	33	1431882	1431914	GGGGCCTCCGGGGGTGGGTAAAACCTCACTGGG	150	80
32	38	1878739	1878776	GGGAGTGTCGCTGTTGGCTGTGGGGGATGGGCTATGGG	210	40		32	45	1514477	1514521	GGGTGAACCAACATGGGAATCCCCTTGGGGCTCTGGCCGTCCGGG	170	130
33	43	2098058	2098100	GGGGTGTAACGAGTGTACGGGCGGCTATTCAGGGCGCGTTGGG	210	70		33	33	1539594	1539626	GGGGGAAAGGGCTCTGGGGGAGGAGCTTAAGGG	190	30
34	42	2198017	2198058	GGGTTTCGATGGGCGAAGCGGCGGATGCGTGGGATGAGCGGG	230	60		34	39	1548958	1548996	GGGCTCAGTAGGGTTTGCATCGCGGGTTCCAAGCTCGGG	160	90
35	34	2338073	2338106	GGGCATTGGGGTTGGGTTATCCACTTGCATAGGG	140	50		35	45	1577589	1577633	GGGTCAAACACGGCACGTGGGGAAGGGCTCCACCACAAAATCGGG	160	120
36	36	2347230	2347265	GGGCAATGGAGGGTCGCATCAGGGTCCAAAACAGGG	150	70		36	26	1697140	1697165	GGGCTCGGGGTGGGCGGTTTTTGGGG	160	30
37	28	2542198	2542225	GGGGTAACTTGGGGGGCATCTTGAGGGG	150	30		37	26	1727689	1727714	GGGGAGATAGGGCAATAGGGTTCGGG	140	20
38	40	2848436	2848475	GGGCGCACCTATCGGGTCACAGCCGTGGAGGGAGATCGGG	180	100		38	33	1923245	1923277	GGGGGCTTGGGTGGTAGGCCTGCTGGGAGCGGG	200	50
39	36	2903932	2903967	GGGGCTGGGTTGCAAGATAGTGGTGGGACAAGCGGG	190	40		39	20	2019369	2019388	GGGATCAAACGGGGGGCGGG	120	30
40	31	2905280	2905310	GGGTACGCAGGGGTGGGTTATCAAAACTGGG	140	40		40	39	2055096	2055134	GGGAACCGCGCGGGCTAACTCGCGGGCGATATCTTTGGG	160	100
41	36	2918422	2918457	GGGGGGATGGTTGGGTGTCGGCTTAGATGAATGGGG	200	20		41	41	2062191	2062231	GGGTTTGGGGTTCGCCGAACGGGTTATTCTTTCCAATTGGG	150	70
								42	42	2681258	2681299	GGGCTTCGACAGGGAAAATCGCTTGATGTTCGGGTGAAAGGG	170	60
								43	36	2807036	2807071	GGGTTTCCCGGGACTGTTTTGGGGAACCATGATGGG	150	60
CP046837.1 Vibrio cholerae strain 2011V-1043 chromosome 1, complete sequence
#	Length (bp)	Start Position	End Position	PGQ Motifs	cG Score	cC Score		#	Length (bp)	Start Position	End Position	PGQ Motifs	cG Score	cC Score
1	42	354945	354986	GGGCTTCGACAGGGAAAATCGCTTGATGTTCGGGTGAAAGGG	170	60		1	37	14778	14814	GGGGATTGTTGTGGGACGACACCAAAAGAGAGGGGGG	180	40
2	36	486741	486776	GGGTTTCCCGGGACTGTTTTGGGGAACCATGATGGG	150	60		2	44	191377	191420	GGGAAGGGGATTGCTATGTGTTTGATGGGCGCGTTGCGGTAGGG	220	40
3	24	656837	656860	GGGTCTAGGGTCTAGGGTCTAGGG	120	30		3	28	211820	211847	GGGTGATCGCGCTTGGGGTTGGGCAGGG	160	40
4	18	931148	931165	GGGAGGGTCAGGGTGGGG	130	10		4	43	247302	247344	GGGCTGCATTGGGTTCAGCCGGGACGATTTGTGTTGCCAGGGG	190	80
5	40	1160281	1160320	GGGCGCACCTATCGGGTCACTGCCGTGGAGGGTGATCGGG	180	100		5	28	258891	258918	GGGGCTCTCGTTTGGGCTTGGGCTGGGG	150	50
6	32	1241213	1241244	GGGGATACCGCGCGGGGCAGTGAAGGGACGGG	180	60		6	44	271802	271845	GGGCGGTGTTTCATTCGCTGGCGGGGTGGGGAGTATCGCTGGGG	230	70
7	45	1280773	1280817	GGGTTTCAATCAGCAGCAGCTTGGGTTTACGGGCTAAAGCTTGGG	160	80		7	34	285897	285930	GGGGTGTTTTGGGCAGCTTCGGATGTGGGCTGGG	180	40
8	29	1285712	1285740	GGGCGGGCAGGGCGTGCCAGCAAGCCGGG	160	80		8	42	293689	293730	GGGCTCGATCATAGGGTCGGGCACCGTTTCCAATAAGCAGGG	150	100
9	40	1293390	1293429	GGGACTAGGGAAGGCTGCCTAGGGAGTAAATTGCGAGGGG	190	50		9	25	329770	329794	GGGTGCTACTGGGCTTAGGGTTGGG	130	30
10	41	1295758	1295798	GGGTGGTAGCACCTGATTACAGGGTTCGGGTGAGTGTGGGG	200	50		10	40	341253	341292	GGGGCTGCAAAAGTTGGGGATTCATGGGGTCGCCAACGGG	180	70
11	36	1316299	1316334	GGGTGATCATGGGCGCACTCATAACCGGGGATCGGG	150	80		11	28	376393	376420	GGGTACGGGTGTCACAAGGTTGGGCGGG	150	40
12	41	1477347	1477387	GGGCTAGGCACCATGGGTTTTGGTTTACCTGCGGGAATGGG	170	70		12	33	415067	415099	GGGTGAGGGTGAACTCACGTCGGGTATGCTGGG	160	50
13	41	1509896	1509936	GGGCAATCCACAAGGGCCTCTGCTGCTTTGGCGTGGGCGGG	170	110		13	41	415457	415497	GGGCAACATCTTTACTCATGTGGGAGAAGGGAATGCTTGGG	150	60
14	36	1550613	1550648	GGGGATTTGTGTATAAGAGACAGGGCTAGGGTAGGG	170	20		14	33	443126	443158	GGGGCTGCTGCTATCGGGTGGCGTGGGATTGGG	180	50
15	39	1562610	1562648	GGGCTCCATAGAGCAGGGTGCCAGGTAACGCCTGGGGGG	180	90		15	33	450049	450081	GGGGCTGCTGCTATCGGGTGGCGTGGGATTGGG	180	50
16	28	1562702	1562729	GGGATGGGATCAGGTAAGGGTGAAAGGG	150	10		16	35	698187	698221	GGGCTTTATGTGATTGGGATTGGGGTTGTAACGGG	160	20
17	40	1603478	1603517	GGGCAAAGAGTCGAGGGCTATCGGGCCAAGCACTTTCGGG	160	90		17	20	725746	725765	GGGGGGGGAGCGGGAGGGGG	170	10
18	33	1654098	1654130	GGGATTGGGTCGATCAGGGCATTTCCAAATGGG	130	50		18	38	1267783	1267820	GGGAGTGTCGCTGTTGGCTGTGGGGTATGGGCTATGGG	200	40
19	42	1744060	1744101	GGGCTGATTGTGCTCTCGGGTGGAAAACGGGGTGAAGTGGGG	210	50		19	43	1489319	1489361	GGGGTGTAACGAGTGCACGGGCGGCTATTCAGGGCGCGTTGGG	210	80
20	21	1744761	1744781	GGGACGGGGCTCGGGTGCGGG	140	40		20	42	1597626	1597667	GGGTTTCCATGGGCGAAGCCGCGGATGCTTGGGATGAGCGGG	200	80
21	33	1750924	1750956	GGGCTAGAGGCTTGTCCTGTTGGGCGGGTGGGG	180	50		21	29	1620631	1620659	GGGTCGGGAATGGGAAAAACGCTGCAGGG	140	40
22	42	1756003	1756044	GGGATGGGCTCTTGTGCTGGGCCTACCACATGGATTTCGGGG	170	90		22	34	1741396	1741429	GGGCATTGGGGTTGGGTTATCCACTTGCATAGGG	140	50
23	32	1763260	1763291	GGGAAAACGGGTCCGCATCGTGATGGGTGGGG	160	50		23	36	1750553	1750588	GGGCAATGGTGGGTCGCATCAGGGTCCAAAACAGGG	150	70
24	26	1922054	1922079	GGGTTGGGTTCAGGCAGGGAGATGGG	150	20		24	38	1856196	1856233	GGGCGGAGAAGGGGCAGCCATGGGGCTGACCAAAGGGG	200	70
25	45	1938671	1938715	GGGGCAATTGGGGTGGCACTCACCGTGGGTTTGCAAAAGGGGGGG	230	70		25	27	1978792	1978818	GGGGTGTGGGTGAAAATCATTGGGGGG	150	10
26	41	1939324	1939364	GGGTGCTATTTGGGGCAAACCGATGTGGGGAGCATGGTGGG	200	50		26	20	2054770	2054789	GGGGGGAAGGGCGTAAAGGG	130	10
27	27	2005721	2005747	GGGTAAAGGGCCGGGTAAAACCACGGG	120	50		27	22	2108850	2108871	GGGATTGGGTATTGGGGACGGG	130	10
28	43	2019077	2019119	GGGTTATTGGGGTTGATCAGCACAATGCCACGGGTTTTTGGGG	170	60		28	37	2135852	2135888	GGGGCGGGGCTATCAAGCCAGGTGGGTTTGAGGGGGG	210	50
29	45	2034524	2034568	GGGTACGAATCACTTTGGTCGGGGCCATTTGCGCTGGGGCTTGGG	190	90		29	35	2146951	2146985	GGGCAGCGTGCGGGTAATTGGGGGCATGCTGCGGG	190	60
30	40	2062510	2062549	GGGTGCAGGGCTTACACCATATTCACGAATGGGAGATGGG	150	70		30	45	2160838	2160882	GGGTAATTGCAAGGCTGGCTGGGGTAAAAAATATTGTTTGGGGGG	190	30
31	33	2075298	2075330	GGGGCCTCCGGGTGTGGGTAAAACCTCACTGGG	140	80		31	38	2212557	2212594	GGGACACAGGGGATAGCCGAGCTGCAGCAGGGTATGGG	180	70
32	45	2155750	2155794	GGGTGAGCCAACATGGGAATCCCCTTGGGGTCCTGGTCGTCCGGG	180	120		32	44	2218209	2218252	GGGCTTGGGCTGGCGATTTCGAAAGGGATTGCCCATGTACTGGG	180	80
33	31	2180859	2180889	GGGGAAAGGGCTCTGGGGAGGAGCTTAAGGG	170	30		33	45	2293187	2293231	GGGACGCCAGTGGTTGTCAATGGGCGTCGGGTGCCGATTGCTGGG	210	90
34	39	2308794	2308832	GGGGAGGAGAGAAGAAGGGCTTCCCCTAGAAAAGGGGGG	190	50		34	37	2334851	2334887	GGGGCTGGGTTGCAAGATAGTGGTGGGACAAGCGGGG	200	40
35	26	2404825	2404850	GGGCTCGGGGTGGGCGGTTTTTGGGG	160	30		35	31	2336199	2336229	GGGTACGCAGGGGTGGGTTATCAAAGCTGGG	150	40
36	26	2444101	2444126	GGGGAGATAGGGCAATAGGGTTCGGG	140	20		36	37	2399820	2399856	GGGATCACACGGCGCAGCGGGCCGACCACGGGTTGGG	170	110
37	33	2638638	2638670	GGGGGCTTGGGTAGTAGGCCTGCTGGGAGCGGG	190	50		37	35	2402016	2402050	GGGTTAGTTTTAGTGACTGGGCCAACGGGGTCGGG	160	50
38	20	2740334	2740353	GGGATCAAACGGGGGGCGGG	120	30		38	35	2511017	2511051	GGGGGAAGAGGTTGGGCAGCGTGTAGGGTATCGGG	200	30
39	39	2759647	2759685	GGGTATTCCGGGTTCGGGCACCACTGCGATTATGTTGGG	150	80		39	34	2578624	2578657	GGGATTGGTATGCTGGTTGGGGTGGGCACAGGGG	190	30
40	39	2776117	2776155	GGGAACCGCGCGGGCTAACTCGCGGGCGATATCTTTGGG	160	100		40	45	2636339	2636383	GGGATCGCGTTGGGGGCTTGAGTGACGATTGGGTTTTAAAACGGG	200	50
41	41	2783210	2783250	GGGTTTGGGGTTCGCCGAACGGGTTATTCTTTCCAATTGGG	150	70		41	33	2675623	2675655	GGGTTTTCTCTTTTTCGGTGGGGGCAGGGAGGG	160	40
								42	24	2691420	2691443	GGGAAAGGGGATTGTCAGGGCGGG	140	20
								43	22	2797900	2797921	GGGGGGGGGAGTTAAAAATGGG	40	0
								44	45	2869016	2869060	GGGGTGTTTGGCGGTTTCCTTGGGCTGTTTGTGATGGGGCAAGGG	220	50
								45	41	2900733	2900773	GGGGCGGCCATGGGCAACGTCACAGAATGGGCAGCGACGGG	190	100
CP046843.1 Vibrio cholerae strain K2802 chromosome 1, complete sequence
#	Length (bp)	Start Position	End Position	PGQ Motifs	cG Score	cC Score		#	Length (bp)	Start Position	End Position	PGQ Motifs	cG Score	cC Score
1	25	118862	118886	GGGACGGGCAGGGTTAATCAGGGGG	140	30		1	41	284397	284437	GGGGCGACGTACTGGGAAGGGAAATACCTTCGCAAAACGGG	160	80
2	44	206550	206593	GGGAAGGGGATTGCTATGTGTTTGATGGGCGCGTTGCTGTAGGG	210	40		2	42	335779	335820	GGGCTTCGACAGGGAAAATCGCTTGATGTTCGGGTGAAAGGG	170	60
3	28	227001	227028	GGGTGATCGCGCTTGGGGTTGGGCAGGG	160	40		3	36	461522	461557	GGGTTTCCCGGGACTGTTTTGGGGAACCATGATGGG	150	60
4	41	262639	262679	GGGCAGGGGGTAGGCGTGGGTATTCTGACGGCGCGTTTGGG	220	60		4	43	540728	540770	GGGGCGGTAGCCAACGGAGCGGGCTCTTTGCCGGGCGCAGGGG	220	110
5	28	272615	272642	GGGGCTCTCGTTTGGGCTTGGGCTGGGG	150	50		5	19	876980	876998	GGGGAGGGTCAGGGTGGGG	140	10
6	44	285528	285571	GGGCGGTGTTTCATTCGCTGGCGGGGTGGGGAGTATCGCTGGGG	230	70		6	40	1082400	1082439	GGGCGCACCTATCGGGTCACAGCTGTAGAGGGGGATCGGG	180	90
7	34	302964	302997	GGGGTGTTTTGGGCGGCTTCGGATGTGGGCTGGG	190	40		7	32	1160761	1160792	GGGGATACCGCGCGGGGCAGTGAAGGGACGGG	180	60
8	25	346621	346645	GGGTGCTACTGGGCTTAGGGTTGGG	130	30		8	43	1197232	1197274	GGGTTGGAGGGGGTTTCAATCAGCAACAGTTTGGGCTTACGGG	180	60
9	39	355749	355787	GGGCTGCAAAAGTTGGGGATTCATGGGGTCGCCAACGGG	170	70		9	29	1202179	1202207	GGGCGGGCAGGGCGTGCCAGCAAGCCGGG	160	80
10	28	387729	387756	GGGTACGGGTGTCGCAAGGTTGGGCGGG	160	40		10	24	1209856	1209879	GGGACTAGGGAAGGGAGCCTAGGG	130	30
11	33	427874	427906	GGGTGAGGGTGAACTCACGTCGGGTCTGCTGGG	160	60		11	42	1212224	1212265	GGGTGGTAGTACCTGATTACAGGGTTCGGGTGAGTGTGGGGG	210	40
12	41	428264	428304	GGGCAACATTTTTACCCATGTGGGAGAAGGGAATGCTTGGG	150	60		12	41	1385618	1385658	GGGCTAGGCACCATGGGTTTTGGTTTACCTGCGGGAATGGG	170	70
13	36	599175	599210	GGGTGGTTAGGGTGCTCTTGTCGCCCAGGGTCAGGG	170	70		13	41	1415156	1415196	GGGCAATCCACAAGGGCCTCTGCTGCTTTGGCGTGGGCGGG	170	110
14	36	599847	599882	GGGTGGTTAGGGTGCTCTTGTCGCCCAGGGTCAGGG	170	70		14	18	1452954	1452971	GGGAGGGTTAGGGTGGGG	130	0
15	36	600183	600218	GGGTGGTTAGGGTGCTCTTGTCGCCCAGGGTCAGGG	170	70		15	40	1507622	1507661	GGGTAAAGAGTCGAGGGCAATCGGGCCAAGCACTTTCGGG	160	80
16	36	600519	600554	GGGTGGTTAGGGTGCTCTTGTCGCCCAGGGTCAGGG	170	70		16	33	1556795	1556827	GGGATTGGGTCGATCAGGGCATTTCCAAATGGG	130	50
17	36	600855	600890	GGGTGGTTAGGGTGCTCTTGTCGCCCAGGGTCAGGG	170	70		17	45	1571210	1571254	GGGTCGAAGAAGCGGGCATTCGTTGGGGCTCAATAGCGACACGGG	190	90
18	36	601191	601226	GGGTGGTTAGGGTGCTCTTGTCGCCCAGGGTCAGGG	170	70		18	42	1644852	1644893	GGGCTGATTGTGCTCTCGGGGGGCAAAAGTGGCGAAGTGGGG	210	60
19	36	601527	601562	GGGTGGTTAGGGTGCTCTTGTCGCCCAGGGTCAGGG	170	70		19	21	1645553	1645573	GGGACGGGGCTCGGGTGCGGG	140	40
20	36	601863	601898	GGGTGGTTAGGGTGCTCTTGTCGCCCAGGGTCAGGG	170	70		20	32	1650213	1650244	GGGCTAGAGGCTTGTCCTGTTGGGCGGGTGGG	170	50
21	36	602199	602234	GGGTGGTTAGGGTGCTCTTGTCGCCCAGGGTCAGGG	170	70		21	32	1662552	1662583	GGGAAAACGGGTCCGCATCGTGATGGGTGGGG	160	50
22	36	602535	602570	GGGTGGTTAGGGTGCTCTTGTCGCCCAGGGTCAGGG	170	70		22	26	1816958	1816983	GGGTTGGGTTCAGGCAGGGAGATGGG	150	20
23	36	602871	602906	GGGTGGTTAGGGTGCTCTTGTCGCCCAGGGTCAGGG	170	70		23	33	1817665	1817697	GGGAGGGGTTTGATATCGCGTTGCGGGTTTGGG	170	30
24	36	603207	603242	GGGTGGTTAGGGTGCTCTTGTCGCCCAGGGTCAGGG	170	70		24	41	1834189	1834229	GGGGCAATTGGGGTGGCACTCACCGTGGGTTTGCAAAAGGG	180	70
25	36	603543	603578	GGGTGGTTAGGGTGCTCTTGTCGCCCAGGGTCAGGG	170	70		25	41	1834842	1834882	GGGTGCTATTTGGGGCAAACCGATGTGGGGAGCATGGTGGG	200	50
26	36	603879	603914	GGGTGGTTAGGGTGCTCTTGTCGCCCAGGGTCAGGG	170	70		26	27	1901262	1901288	GGGTAAAGGGCCGGGTAAAACCACGGG	120	50
27	36	604215	604250	GGGTGGTTAGGGTGCTCTTGTCGCCCAGGGTCAGGG	170	70		27	43	1916625	1916667	GGGTTATTGGGGTTGATCAGCACAATGCCACGGGTTTTCGGGG	170	70
28	36	604551	604586	GGGTGGTTAGGGTGCTCTTGTCGCCCAGGGTCAGGG	170	70		28	45	1934963	1935007	GGGTACGAATCACTTTGGTCGGGGCCATTTGCGCTGGGGCTTGGG	190	90
29	36	604887	604922	GGGTGGTTAGGGTGCTCTTGTCGCCCAGGGTCAGGG	170	70		29	33	1975762	1975794	GGGGCCTCCGGGTGTGGGTAAAACCTCGCTGGG	150	80
30	36	605223	605258	GGGTGGTTAGGGTGCTCTTGTCGCCCAGGGTCAGGG	170	70		30	45	2058244	2058288	GGGTGAGCCAACATGGGAATCCCCTTGGGGTCCTGGTCGTCCGGG	180	120
31	36	605559	605594	GGGTGGTTAGGGTGCTCTTGTCGCCCAGGGTCAGGG	170	70		31	45	2103624	2103668	GGGTCAAACACGGCACGTGGGGAAGGGCTCCACCACAAAATCGGG	160	120
32	36	605895	605930	GGGTGGTTAGGGTGCTCTTGTCGCCCTGGGTCAGGG	170	70		32	26	2226403	2226428	GGGCTCGGGGTGGGCGGTTTTTGGGG	160	30
33	35	689131	689165	GGGCTTTATGTGATTGGGATTGGGGTTGTAACGGG	160	20		33	26	2261787	2261812	GGGCAATAGGGTTCGGGTTAACTGGG	120	30
34	43	1398089	1398131	GGGGTGTAACGAGTGTACGGGCGGCTATTCAGGGCGCGTTGGG	210	70		34	33	2438332	2438364	GGGGGCTTGGGTGGTAGGCCTGCTGGGAGCGGG	200	50
35	42	1498046	1498087	GGGTTTCCATGGGCGAAGCGGCGGATGCTTGGGATGAGCGGG	210	70		35	39	2574895	2574933	GGGAACCGCGCGGGCTAACTCGCGGGCGATATCTTTGGG	160	100
36	29	1519545	1519573	GGGTCGGGAATGGGAAAAACGCTGCAGGG	140	40		36	41	2581989	2582029	GGGTTTGGGGTTCGCCGAACGGGTTATTCTTTCCAATTGGG	150	70
37	34	1824468	1824501	GGGTTTCGATGGGATCGGGCATTAGATATTTGGG	140	30
38	27	1866237	1866263	GGGGTGTGGGTGAAAATCATTGGGGGG	150	10
39	22	1975517	1975538	GGGATTGGGTATTGGGGACGGG	130	10
40	26	1996105	1996130	GGGGGGGTTAGGAGGGGGTTTAAGGG	170	0
41	35	2003980	2004014	GGGCAGCGTGCGGGTAATTGGGGGCATGCGGCGGG	200	60
42	19	2020260	2020278	GGGGAGGGTTAGGGTGGGG	140	0
43	38	2052158	2052195	GGGACACAGGGGATAGCCGAGCTGCAGCAGGGTATGGG	180	70
44	44	2057808	2057851	GGGCTTGGGCTGGCGATTTCGAAAGGGATTGCCCATGTACTGGG	180	80
45	45	2132760	2132804	GGGACGCCAGTGGTTGTCAATGGGCGTCGGGTGCCGATTGCTGGG	210	90
46	36	2174479	2174514	GGGGCTGGGTTGCAAGATAGTGGTGGGACAAGCGGG	190	40
47	31	2175826	2175856	GGGTACGCAGGGGTGGGTTATCAAAACTGGG	140	40
48	37	2239008	2239044	GGGATCACACGGCGCAGCGGGCCGACCACGGGTTGGG	170	110
49	35	2241204	2241238	GGGTTAGTTTTAGTGACTGGGCCAACGGGCTCGGG	150	60
50	35	2348750	2348784	GGGGGAAGAGGTTGGGCAGCGTGTAGGGTATCGGG	200	30
51	44	2471098	2471141	GGGATCGCGTTGGGGCTTGAGTGACGATTGGGTTTTAAAACGGG	190	50
52	33	2507293	2507325	GGGTTTTCTCTTTTTCGGTGGGGGCGGGGAGGG	170	40
53	23	2523073	2523095	GGGAAAGGGATTGTCAGGGCGGG	130	20
54	40	2563006	2563045	GGGGAGGGCACTATCTACCGCAATTTGGGTAAAGGCTGGG	160	70
55	37	2599580	2599616	GGGCATGAAACGGTTTGGAAATGGGAAGGTGGGTGGG	190	20
56	45	2695648	2695692	GGGGTGTTTGGCGGTTTCCTTGGGCTGTTTGTGATGGGGCAAGGG	220	50
57	41	2727654	2727694	GGGGCGGCCATGGGCAACGTCACAGAATGGGCAGCGACGGG	190	100
CP047059.1 Vibrio cholerae isolate CTMA_1441 chromosome 1, complete sequence
#	Length (bp)	Start Position	End Position	PGQ Motifs	cG Score	cC Score		#	Length (bp)	Start Position	End Position	PGQ Motifs	cG Score	cC Score
1	40	116945	116984	GGGCGCACCTATCGGGTCACAGCCGTGGAGGGAGATCGGG	180	100		1	22	102743	102764	GGGATTGGGTATTGGGGACGGG	130	10
2	32	189705	189736	GGGGATACCGCGCGGGGTAGTGAAGGGACGGG	180	50		2	19	148043	148061	GGGGAGGGTTAGGGTGGGG	140	0
3	43	226169	226211	GGGTTGGAGGGGGTTTCAATCAGCAACAGTTTGGGCTTGCGGG	190	60		3	38	186023	186060	GGGACACAGGGGATAGCCGAGCTGCAGCAGGGTATGGG	180	70
4	29	231120	231148	GGGCGGGCAGGGCGTGCCAGCAAGCCGGG	160	80		4	44	191675	191718	GGGCTTGGGCTGGCGATTTCGAAAGGGATTGCCCATGTACTGGG	180	80
5	24	238800	238823	GGGACTAGGGAAGGGAGCCTAGGG	130	30		5	45	266355	266399	GGGACGCCAGTGGTTGTCAATGGGCGTCGGGTGCCGATTGCTGGG	210	90
6	41	414507	414547	GGGCTAGGCACCATGGGTTTTGGTTTACCTGCGGGAATGGG	170	70		6	36	308115	308150	GGGGCTGGGTTGCAAGATAGTGGTGGGACAAGCGGG	190	40
7	41	444027	444067	GGGCAATCCACAAGGGCCTCTGCTGCTTTGGCGTGGGCGGG	170	110		7	31	309463	309493	GGGTACGCAGGGGTGGGTTATCAAAACTGGG	140	40
8	19	481950	481968	GGGGAGGGCTAGGGTGGGG	140	10		8	36	322605	322640	GGGGGGATGGTTGGGTGTCGGCTTAGATGAATGGGG	200	20
9	39	495892	495930	GGGCTCCATAGAGCAGGGTGCCAGGTAACGCCTGGGGGG	180	90		9	35	374874	374908	GGGTTAGTTTTAGTGACTGGGCCAACGGGCTCGGG	150	60
10	28	495984	496011	GGGATGGGATCAGGTAAGGGTGAAAGGG	150	10		10	35	424367	424401	GGGTGCTCAGGGACGGATCATCTGGTATTGGGGGG	170	50
11	40	538864	538903	GGGCAAAGAGTCGAGGGCTATCGGGCCAAGCACTTTCGGG	160	90		11	35	507650	507684	GGGGGAAGAGGTTGGGCAGCGTGTAGGGTATCGGG	200	30
12	42	583540	583581	GGGTGATTCCCTGGTCCTTGGGATCTTGTTCCGGGAAACGGG	160	90		12	40	599326	599365	GGGCATCGTGCAGGGCGGGTCGGTGTCGTGGCAGTTAGGG	210	70
13	33	588046	588078	GGGATTGGGTCGATCAGGGCATTTCCAAATGGG	130	50		13	45	636894	636938	GGGACGGATCGTAGCGGGAGCCATGGTTCTGGTGGGTATTGTGGG	220	60
14	21	678108	678128	GGGACGGGGCTCGGGGGCGGG	150	40		14	45	727869	727913	GGGATCGCGTTGGGGGCTTGAGTGACGATTGGGTTTTAAAACGGG	200	50
15	32	682769	682800	GGGCTAGAGGCTTGTCCTGTTGGGCGGGTGGG	170	50		15	33	764086	764118	GGGTTTTCTCTTTTTCGGTGGGGGCCGGGAGGG	160	50
16	42	687850	687891	GGGATGGGCTCTTGTGCTGGGCCTACCACATGGATTTCGGGG	170	90		16	24	779882	779905	GGGAAAGGGGATTGTCAGGGCGGG	140	20
17	32	695109	695140	GGGAAAACGGGTCCGCATCGTGATGGGTGGGG	160	50		17	41	907942	907982	GGGGCGGCCATGGGCAACGTCACAGAATGGGCAGCGACGGG	190	100
18	26	849415	849440	GGGTTGGGTTCAGGCAGGGAGATGGG	150	20		18	36	926382	926417	GGGGGGCGGCATGGTGGGCGCGGCTGCTGCACTGGG	210	80
19	41	866012	866052	GGGGCAATTGGGGTGGCACTCACCGTGGGTTTGCAAAAGGG	180	70		19	37	1056439	1056475	GGGGATTGTTGTGGGACGACGCCAAAAGAGAGGGGGG	190	40
20	36	866676	866711	GGGGCAAACCGATGTGGGGAGCCTGGTGGGTGTGGG	200	50		20	38	1080992	1081029	GGGATGAAGATCTGCTCGGGGGGCATTATCGGCATGGG	170	60
21	27	933089	933115	GGGTAAAGGGCCGGGTAAAACCACGGG	120	50		21	17	1133134	1133150	GGGGCAGGGGGGGGGGG	40	10
22	43	948454	948496	GGGTTATTGGGGTTGATCAGCACAATGCCACGGGTTTTCGGGG	170	70		22	35	1173304	1173338	GGGTCGAGAGCAGCTGGGTATTGTGAGTTGGGGGG	190	30
23	40	994788	994827	GGGCGCAGGGCTTACGCCTTATTCACGAATGGGGGATGGG	170	80		23	44	1232261	1232304	GGGAAGGGGATTGCTATGTGTTTGATGGGCGCGTTGCGGTAGGG	220	40
24	33	1007578	1007610	GGGGCCTCCGGGTGTGGGTAAAACCTCACTGGG	140	80		24	28	1252713	1252740	GGGTGATCGCGCTTGGGGTTGGGCAGGG	160	40
25	45	1090154	1090198	GGGTGAACCAACATGGGAATCCCCTTGGGGCTCTGGCCGTCCGGG	170	130		25	41	1288193	1288233	GGGCAGGGGGTAGGCGTGGGTATTCTGACCGCACGTTTGGG	200	70
26	37	1129012	1129048	GGGCATGAAACGGTTTGGAAATGGGAAGGTGGGTGGG	190	20		26	28	1298170	1298197	GGGGCTCTCGTTTGGGCTTGGGCTGGGG	150	50
27	45	1207264	1207308	GGGTCAAACACGGCACGTGGGGAAGGGCTCCACCACAAAATCGGG	160	120		27	44	1311084	1311127	GGGCGGTGTCTCATTCGCTGGCGGGGTGGGGAGTATCGCTGGGG	230	80
28	29	1216754	1216782	GGGCATTGCCAGCATTCGGCGGGGGGGGG	70	60		28	33	1313826	1313858	GGGGGGCGAGTGGGAAGTTCGCTAGACGCAGGG	180	50
29	26	1326333	1326358	GGGCTCGGGGTGGGCGGTTTTTGGGG	160	30		29	32	1325182	1325213	GGGCGGCTTCGGATGTGGGCTGGGTAGTCGGG	180	50
30	35	1356324	1356358	GGGGAGATAGGGCAATAGGGTTCGAGTTAACTGGG	160	30		30	42	1332963	1333004	GGGCTCGATCATAGGGTCGGGCACCGTTTCCAATAAGCAGGG	150	100
31	33	1551409	1551441	GGGGGCTTGGGTGGTAGGCCTGCTGGGAGCGGG	200	50		31	25	1368832	1368856	GGGTGCTACTGGGCTTAGGGTTGGG	130	30
32	20	1649636	1649655	GGGATCAAACGGGGGGCGGG	120	30		32	40	1377964	1378003	GGGGCTGCAAAAGTTGGGGATTCATGGGGTCGCCAACGGG	180	70
33	39	1685414	1685452	GGGAACCGCGCGGGCTAACTCGCGGGCGATATCTTTGGG	160	100		33	28	1410006	1410033	GGGTACGGGTGTCGCAAGGTTGGGCGGG	160	40
34	41	1692509	1692549	GGGTTTGGGGTTCGCCGAACGGGTTATTCTTTCCAATTGGG	150	70		34	33	1450873	1450905	GGGTGAGGGTGAACTCACGTCGGGTATGCTGGG	160	50
35	42	2215058	2215099	GGGCTTCGACAGGGAAAATCGCTTGATGTTCGGGTGAAAGGG	170	60		35	30	1451284	1451313	GGGGGAAGGGAATGCTTGGGCGCTGATGGG	170	30
36	36	2438678	2438713	GGGTTTCCCGGGACTGTTTTGGGGAACCATGATGGG	150	60		36	33	1465723	1465755	GGGGCTGCTGCTATCGGGTGGCGTGGGATTGGG	180	50
37	24	2632743	2632766	GGGTCTAGGGTCTAGGGTCTAGGG	120	30		37	35	1725477	1725511	GGGCTTTATGTGATTGGGATTGGGGTTGTAACGGG	160	20
38	25	2748158	2748182	GGGTTTAGTCATTGGGGGGATTGGG	130	10		38	43	2505297	2505339	GGGGTGTAACGAGTGTACGGGCGGCTATTCAGGGCGCGTTGGG	210	70
39	20	2834971	2834990	GGGGGGAGGACGGGAGGGGG	160	10		39	42	2605230	2605271	GGGTTTCGATGGGTGAAGCCGCGGATGCTTGGGATGAGCGGG	210	60
40	19	2885831	2885849	GGGGAGGGTCAGGGTGGGG	140	10		40	34	2744564	2744597	GGGCATTGGGGTTGGGTTATCCACTTGCATAGGG	140	50
								41	36	2753721	2753756	GGGCAATGGAGGGTCGCATCAGGGTCCAAAACAGGG	150	70
								42	39	2848102	2848140	GGGCGGAGAAGGGGCAGCCATGGGGCTGACCAAAGGGGG	210	70
								43	34	2925966	2925999	GGGTTTCGATGGGATCGGGCATTAGATATTTGGG	140	30
								44	28	2967779	2967806	GGGGTGTGGGTGAAAATCATTGGGGGGG	160	10
NZ_CP046737.1 Vibrio cholerae strain 2015V-1126 chromosome 1, complete sequence
#	Length (bp)	Start Position	End Position	PGQ Motifs	cG Score	cC Score		Length (bp)	Start Position	End Position	PGQ Motifs	cG Score	cC Score
1	45	84117	84161	GGGGTGTTTGGCGGTTTCCTTGGGCTGTTTGTAATGGGACAAGGG	200	50		1	28	41763	41790	GGGCGGGTGTGAGTCGCTATCGGGCGGG	160	50
2	41	115775	115815	GGGGCGGCCATGGGCAACGTCACAGAATGGGCAGCGACGGG	190	100		2	28	41805	41832	GGGCGGGTGTGAGTCGCCATCGGGCGGG	160	60
3	38	288883	288920	GGGATGAAAATCTGCTCGGGGGGCATTATCGGCATGGG	160	60		3	42	84342	84383	GGGCTTCGACAGGGAAAATCGCTTGATGTTCGGGTGAAAGGG	170	60
4	35	394490	394524	GGGTCGAGAGCAGCTGGGTATTGTGAGTTGGGGGG	190	30		4	36	208411	208446	GGGTTTCCCGGGACTGTTTTGGGGAACCATGATGGG	150	60
5	44	453449	453492	GGGAAGGGGATTGCTATGTGTTTGATGGGCGCGTTGCGGTAGGG	220	40		5	24	377252	377275	GGGTCTAGGGTCTAGGGTCTAGGG	120	30
6	28	473902	473929	GGGTGATCGCGCTTGGGGTTGGGCAGGG	160	40		6	36	555571	555606	GGGGTGGGAGTGGGAAACACCCCCACCTGCGTGGGG	170	90
7	43	500941	500983	GGGCTGCATTGGGTTCAGCCGGGACGATTTGTGTTGCCAGGGG	190	80		7	28	565067	565094	GGGGTAACTTGGGGGGCATCTTGAGGGG	150	30
8	41	502557	502597	GGGCAGGGGGTAGGCGTGGGTATTCTGACGGCGCGTTTGGG	220	60		8	28	625873	625900	GGGTATTGTGGGGGCATAACGGGAGGGG	160	20
9	28	512530	512557	GGGGCTCTCGTTTGGGCTTGGGCTGGGG	150	50		9	19	652714	652732	GGGGAGGGTCAGGGTGGGG	140	10
10	44	525441	525484	GGGCGGTGTTTCATTCGCTGGCGGGGTAGGGAGTATCGCTGGGG	220	70		10	40	850973	851012	GGGCGCACCTATCGGGTCACAGCTGTAGAGGGGGATCGGG	180	90
11	34	542978	543011	GGGGTGTTTTGGGCAGCTTCGGATGTGGGCTGGG	180	40		11	40	851840	851879	GGGCAGGGCGGTTTGTATGCGATTGGGGTCGGTGAGTGGG	220	40
12	42	550769	550810	GGGCTCGATCATAGGGTCGGGCACCGTTTCCAATAAGCAGGG	150	100		12	32	929535	929566	GGGGATACCGCGCGGGGCAGTGAAGGGACGGG	180	60
13	25	586633	586657	GGGTGCTACTGGGCTTAGGGTTGGG	130	30		13	43	966010	966052	GGGTTGGAGGGGGTTTCAATCAGCAGCAGTTTGGGCTTACGGG	190	60
14	40	595765	595804	GGGGCTGCAAAAGTTGGGGATTCATGGGGTCGCCAACGGG	180	70		14	29	970962	970990	GGGCGGGCAGGGCGTGCCAGCAAGCCGGG	160	80
15	33	646711	646743	GGGTGAGGGTGAACTCACGTCGGGTATGCTGGG	160	50		15	42	981142	981183	GGGTGGTAGTACCTGATTACAGGGTTCGGGTGAGTGTGGGGG	210	40
16	30	647122	647151	GGGAGAAGGGAATGCTTGGGCGCTGATGGG	160	30		16	41	1154938	1154978	GGGCTAGGCACCATGGGGTTTGGTTTACCTGCGGGAATGGG	180	70
17	42	662198	662239	GGGTGTGAACGCCTCCTAACGGGGGCGTTTTCCTTTGGGGGG	180	90		17	41	1184466	1184506	GGGCAATCCACAAGGGCCTCTGCTGCTTTGGCGTGGGCGGG	170	110
18	35	927538	927572	GGGCTTTATGTGATTGGGATTGGGGTTGTAACGGG	160	20		18	19	1222268	1222286	GGGGAGGGCTAGGGTGGGG	140	10
19	43	1664814	1664856	GGGGTGTAACGAATGCACGGGCGGCTATTCAGGGCGCGTTGGG	200	80		19	39	1234264	1234302	GGGCTCCATAGAGCAGGGTGCCAGGTAACGCCTGGGGGG	180	90
20	42	1763925	1763966	GGGTTTCCATGGGTGAAGCCGCGGATGCTTGGGATGAGCGGG	200	70		20	28	1234356	1234383	GGGATGGGATCAGGTAAGGGTGAAAGGG	150	10
21	29	1785428	1785456	GGGTCGGGAATGGGAAAAACGCTGCAGGG	140	40		21	18	1264186	1264203	GGGAGGGTTAGGGTGGGG	130	0
22	34	1904698	1904731	GGGCATTGGGGTTGGGTTATCCACTTGCATAGGG	140	50		22	34	1275651	1275684	GGGCAATCGGGCCAAGCACTTTCGGGTTGGTGGG	150	70
23	36	1913855	1913890	GGGCAATGGAGGGTCGCATCAGGGTCCAAAACAGGG	150	70		23	33	1324799	1324831	GGGATTGGGTCGATCAGGGCATTTCCAAATGGG	130	50
24	34	2091951	2091984	GGGTTTCGATGGGATCGGGCATTAGATATTTGGG	140	30		24	21	1413562	1413582	GGGACGGGGCTCGGGTGCGGG	140	40
25	28	2133746	2133773	GGGGTGTGGGTGAAAATCATTGGGGGGG	160	10		25	33	1418223	1418255	GGGCTAGAGGCTTGTCCTGTTGGGCGGGTGGGG	180	50
26	22	2235836	2235857	GGGATTGGGTATTGGGGACGGG	130	10		26	42	1423304	1423345	GGGATGGGCTCTTGTGCTGGGCCTACCACATGGATTTCGGGG	170	90
27	19	2285004	2285022	GGGGAGGGTTAGGGTGGGG	140	0		27	32	1437370	1437401	GGGAAAACGGGTCCGCATCGTGATGGGTGGGG	160	50
28	38	2341205	2341242	GGGACACAGGGGATAGCCGAGCTGCAGCAGGGTATGGG	180	70		28	38	1559895	1559932	GGGGAAAGGGGCTAGCTTGGGGGCTTCAGCTCATGGGG	190	60
29	44	2346857	2346900	GGGCTTGGGCTGGCGATTTCGAAAGGGATTGCCCATGTACTGGG	180	80		29	26	1591500	1591525	GGGTTGGGTTCAGGCAGGGAGATGGG	150	20
30	45	2427545	2427589	GGGACGCCAGTGGTTGTCAATGGGCGTCGGGTGCCGATTGCTGGG	210	90		30	41	1608120	1608160	GGGGCAATTGGGGTGGCACTCACCGTGGGTTTGCAAAAGGG	180	70
31	36	2463626	2463661	GGGGCTGGGTTGCAAGATAGTGGTGGGACAAGCGGG	190	40		31	36	1608784	1608819	GGGGCAAACCGATGTGGGGAGCATGGTGGGTGTGGG	200	40
32	31	2464974	2465004	GGGTACGCAGGGGTGGGTTATCAAAACTGGG	140	40		32	27	1673467	1673493	GGGTAAAGGGCCGGGTAAAACCACGGG	120	50
33	37	2528162	2528198	GGGATCACACGGCGTAGCGGGCCGACCACGGGTTGGG	170	100		33	45	1702290	1702334	GGGTACGAATCACTTTGGTCGGGGCCATTTGCGCTGGGGCTTGGG	190	90
34	35	2530358	2530392	GGGTTAGTTTTAGTGACTGGGCCAACGGGGTCGGG	160	50		34	44	1716208	1716251	GGGAACAGTCTCAGCGTTATTGAGGGGGGCTATAAATCTCAGGG	160	70
35	35	2637896	2637930	GGGGGAAGAGGTTGGGCAGCGTGTAGGGTATCGGG	200	30		35	40	1723812	1723851	GGGGGCAGGGCTTACACCATATTCACGAATGGGAGATGGG	160	70
36	34	2705528	2705561	GGGATTGGTATGCTGGTTGGGGTGGGCACTGGGG	190	30		36	33	1736612	1736644	GGGGCCTCCGGGGGTGGGTAAAACCTCGCTGGG	160	80
37	45	2758496	2758540	GGGATCGCGTTGGGGGCTTGAGTGACGATTGGGTTTTAAAACGGG	200	50		37	45	1819335	1819379	GGGTGAGCCAACATGGGAATCCCCTTGGGGTCCTGGTCGTCCGGG	180	120
38	33	2794778	2794810	GGGTTTTCTCTTTTTCGGTGGGGGCGGGGAGGG	170	40		38	39	1846346	1846384	GGGCTCAGTAGGGTTTGAATCGCGGGTTCCAAGCTCGGG	160	80
39	24	2810566	2810589	GGGAAAGGGGATTGTCAGGGTGGG	140	10		39	37	1850999	1851035	GGGCATGAAACGGTTTGGAAATGGGAAGATGGGTGGG	180	20
40	31	2843293	2843323	GGGAAGAAGGGAACTGTCTTTGGGATATGGG	140	20		40	44	1855534	1855577	GGGTTGCAGGGCTTTGAATTGGGTGCACACGTATGTGCTCGGGG	190	70
41	40	2869017	2869056	GGGGAGGGCACTATCTACCGCAATTTGGGTAAAGGCTGGG	160	70		41	45	1891319	1891363	GGGTACCCATCAAATTGGGTGAGGGGATCGGCTGGCTCATCAGGG	180	90
								42	45	1904308	1904352	GGGTCAAACACGGCACGTGGGGAAGGGCTCCACCACAAAATCGGG	160	120
								43	26	2033609	2033634	GGGATCGGGGTGGGCGGTTTTTGGGG	160	20
								44	26	2069166	2069191	GGGGAGATAGGGCAATAGGGTTCGGG	140	20
								45	20	2331806	2331825	GGGATCAAACGGGGGGCGGG	120	30
								46	39	2351092	2351130	GGGTATTCCGGGTTCGGGCACCACTGCGATTATGTTGGG	150	80
								47	39	2371030	2371068	GGGAACCGCGCGGGCTAACTCGCGGGCAATATCTTTGGG	150	100
								48	41	2378121	2378161	GGGTTTGGGGTTCGCCGAACGGGTTATTCTTTCCAATTGGG	150	70

## Sheet: GQ_prediction_Chromosome-II
GQ prediction in Chromosome II
#	Length (bp)	Start Position	End Position	PGQ Motifs	cG Score	cC Score		#	Length (bp)	Start Position	End Position	PGQ Motifs	cG Score	cC Score
Sense strand								Anti-sense strand
NC_002506.1 Vibrio cholerae O1 biovar El Tor str. N16961 chromosome II
#	Length (bp)	Start Position	End Position	PGQ Motifs	cG Score	cC Score		#	Length (bp)	Start Position	End Position	PGQ Motifs	cG Score	cC Score
1	39	6107	6145	GGGCGCTCTTCGGTTTTGATGGGGACGGCAGGGCAGGGG	200	70		1	31	8411	8441	GGGTGCTCGAAGGGACGAGTGTGGGCGTGGG	180	40
2	28	21670	21697	GGGTACGGGTGTCGCAAGGTTGGGCGGG	160	40		2	28	44637	44664	GGGGAATATTGTCGGGCCCGGGCAGGGG	150	50
3	43	63484	63526	GGGGTCGCGATTGGGAAAGTGGGCGCGTTACTACAAAGTGGGG	200	60		3	27	78110	78136	GGGGTACATCATATTAGTGGGGGGGGG	50	20
4	44	81029	81072	GGGATCATGACGGGCGTTATCTTGGGTATTGGTCGCGCTCTGGG	180	80		4	22	89846	89867	GGGAAGGGGCGGGAATAGTGGG	140	10
5	36	130639	130674	GGGTTGGGTATTAGGTACGCAAGGTGAAGGGCGGGG	190	30		5	41	105774	105814	GGGATCCGTATCCCCGGGGTATGGAATGCATGGGAAGCGGG	180	80
6	36	136696	136731	GGGGTTGCACTGGGAATGGTGGGGGGCTACTGGGGG	210	40		6	27	122596	122622	GGGTGGGCGTTGGGGTTCACCTTTGGG	140	40
7	38	201638	201675	GGGTCGGGGAGTGGGCAATCCGCCGCAAAACGGACGGG	180	90		7	44	179381	179424	GGGGTTAGTTAGGGTCGTCTCGGTGAGGGTGATTTTATCTAGGG	190	40
8	33	208371	208403	GGGGAATCCTGGAATGGCCAGTGGGGGGATGGG	180	40		8	33	197429	197461	GGGTCCCAAGTCGGGCCCGGGTTCCAACTCGGG	130	110
9	35	381943	381977	GGGCTCTATCATTTCTAGGGGGGTTGTACATTGGG	130	50		9	45	208522	208566	GGGAAAGTTGCACGGGGTTACTACAATTTAATGGGTCGTGATGGG	180	50
10	27	520295	520321	GGGTGGGAAAATTGGGGTATACACGGG	130	20		10	21	214919	214939	GGGGGCGGCAGGGGGGATGGG	160	20
11	34	524605	524638	GGGGCGTGTTTGGGGTGGGCATTTGCTCGAGGGG	190	40		11	20	228041	228060	GGGCGGGCATTTGGGGCGGG	130	30
12	35	623392	623426	GGGTTGGGCGTGACTTTAATGCTGGGTCGCTCGGG	160	60		12	44	291935	291978	GGGTCGAGCATGGGGACGCTGTTATTAACGGGCATTGTGATGGG	190	60
13	39	731649	731687	GGGTATGGGTATTCCACAAGGGATTACCTTGATCGTGGG	140	60		13	31	348896	348926	GGGTCGGGAGAAAGGGCATCAAGTGAAAGGG	150	30
14	37	734106	734142	GGGATCGCATTTTTGGGCTCACAAGGGGATATTTGGG	140	50		14	35	376586	376620	GGGCTAACGTGGGGTGCGGGTCATATTCGCTGGGG	170	60
15	37	837768	837804	GGGACCAAAATGGGACCAAAGCGAGGGCTAAATCGGG	140	70		15	28	387753	387780	GGGGTGGAAGGGAATGCATGGGGTTGGG	170	10
16	38	959840	959877	GGGTTTGGGTTACACCATGGGTGACCTCTACTTCGGGG	140	80		16	19	400058	400076	GGGGAGGGTTAGGGTGGGG	140	0
17	45	1039080	1039124	GGGGCTAGAACGTCAAGTGGGTGAAGGGGGTATGCTGCTCTCGGG	210	70		17	33	434411	434443	GGGTCTGTTGGGGATACAAGGGGGATCCGCGGG	170	50
								18	37	446122	446158	GGGGGGGAACAAAACCTTTGTGCTGGGTGAATCTGGG	160	50
								19	33	469750	469782	GGGTGCTGAAGTTGGGTGTCAGGGTGAAGTGGG	180	20
								20	19	508817	508835	GGGGAGGGTTAGGGTGGGG	140	0
								21	42	540125	540166	GGGTGTTTCTAATGGGCAGGGATCTCAAAGCTTTGAAGAGGG	160	50
								22	39	546827	546865	GGGCAATCGTTGGGTTTGGTGGGGGAAAGTGGTTCAGGG	200	30
								23	42	727076	727117	GGGGTAGGACGAGGGTTAGGGGGCCCTCCTCTATCTTTAGGG	180	80
								24	38	786600	786637	GGGCTGACTTGGGAAGGGGTGCGGCCAATATCGTTGGG	180	60
								25	34	868021	868054	GGGATGGGGAAGCGGTAGACGAATACAGGGCGGG	180	40
								26	37	920505	920541	GGGCTTACTTCCTGTACGAGTGGGCGGGCATCCCGGG	150	100
NC_009457.1 Vibrio cholerae O395 chromosome 2
#	Length (bp)	Start Position	End Position	PGQ Motifs	cG Score	cC Score		#	Length (bp)	Start Position	End Position	PGQ Motifs	cG Score	cC Score
1	37	7596	7632	GGGATCACACGGCGCAGCGGGCCGACCACGGGTTGGG	170	110		1	24	14843	14866	GGGTCTAGGGTCTAGGGTCTAGGG	120	30
2	35	9792	9826	GGGTTAGTTTTAGTGACTGGGCCAACGGGCTCGGG	150	60		2	25	124524	124548	GGGTTTAGTCATTGGGGGGATTGGG	130	10
3	35	117303	117337	GGGGGAAGAGGTTGGGCAGCGTGTAGGGTATCGGG	200	30		3	28	196815	196842	GGGGCAACTTGGGGGGCATCTTGAGGGG	150	40
4	45	239691	239735	GGGATCGCGTTGGGGGCTTGAGTGACGATTGGGTTTTAAAACGGG	200	50		4	20	228288	228307	GGGGGGAGGACGGGAGGGGG	160	10
5	33	275846	275878	GGGTTTTCTCTTTTTCGGTGGGGGCCGGGAGGG	160	50		5	19	279147	279165	GGGGAGGGTCAGGGTGGGG	140	10
6	24	291644	291667	GGGAAAGGGGATTGTCAGGGCGGG	140	20		6	40	479149	479188	GGGCGCACCTATCGGGTCACAGCCGTGGAGGGAGATCGGG	180	100
7	40	331620	331659	GGGGAGGGCACTATCTACCGCAATTTGGGTAAAGGCTGGG	160	70		7	32	582983	583014	GGGGATACCGCGCGGGGCAGTGAAGGGACGGG	180	60
8	41	500170	500210	GGGGCGGCCATGGGCAACGTCACAGAATGGGCAGCGACGGG	190	100		8	43	619440	619482	GGGTTGGAGGGGGTTTCAATCAGCAACAGTTTGGGCTTGCGGG	190	60
9	36	518610	518645	GGGGGGCGGCATGGTGGGCGCGGCTGCTGCACTGGG	210	80		9	29	624391	624419	GGGCGGGCAGGGCGTGCCAGCAAGCCGGG	160	80
10	37	648701	648737	GGGGATTGTTGTGGGACGACGCCAAAAGAGAGGGGGG	190	40		10	24	632071	632094	GGGACTAGGGAAGGGAGCCTAGGG	130	30
11	38	673244	673281	GGGATGAAGATCTGCTCGGGGGGCATTATCGGCATGGG	170	60		11	41	808474	808514	GGGCTAGGCACCATGGGTTTTGGTTTACCTGCGGGAATGGG	170	70
12	33	688915	688947	GGGATTTGGCGGGAAATTTTGGGATCATTCGGG	140	30		12	41	837986	838026	GGGCAATCCACAAGGGCCTCTGCTGCTTTGGCGTGGGCGGG	170	110
13	17	759251	759267	GGGGCAGGGGGGGGGGG	40	10		13	39	889799	889837	GGGCTCCATAGAGCAGGGTGCCAGGTAACGCCTGGGGGG	180	90
14	25	781444	781468	GGGTTGGGATACGTTTTGGGAGGGG	140	10		14	28	889891	889918	GGGATGGGATCAGGTAAGGGTGAAAGGG	150	10
15	35	833287	833321	GGGTCGAGAGCAGCTGGGTATTGTGAGTTGGGGGG	190	30		15	40	932776	932815	GGGCAAAGAGTCGAGGGCTATCGGGCCAAGCACTTTCGGG	160	90
16	44	892244	892287	GGGAAGGGGATTGCTATGTGTTTGATGGGCGCGTTGCGGTAGGG	220	40		16	42	977454	977495	GGGTGATTCCCTGGTCCTTGGGATCTTGTTCCGGGAAACGGG	160	90
17	28	912684	912711	GGGTGATCGCGCTTGGGGTTGGGCAGGG	160	40		17	33	981960	981992	GGGATTGGGTCGATCAGGGCATTTCCAAATGGG	130	50
18	28	958136	958163	GGGGCTCTCGTTTGGGCTTGGGCTGGGG	150	50		18	21	1070595	1070615	GGGACGGGGCTCGGGGGCGGG	150	40
19	44	971050	971093	GGGCGGTGTCTCATTCGCTGGCGGGGTGGGGAGTATCGCTGGGG	230	80		19	32	1075256	1075287	GGGCTAGAGGCTTGTCCTGTTGGGCGGGTGGG	170	50
20	34	985152	985185	GGGGTGTTTTGGGCAGCTTCGGATGTGGGCTGGG	180	40		20	42	1080337	1080378	GGGATGGGCTCTTGTGCTGGGCCTACCACATGGATTTCGGGG	170	90
21	42	992944	992985	GGGCTCGATCATAGGGTCGGGTACCGTTTCCAATAAGCAGGG	150	90		21	26	1242152	1242177	GGGTTGGGTTCAGGCAGGGAGATGGG	150	20
22	25	1028811	1028835	GGGTGCTACTGGGCTTAGGGTTGGG	130	30		22	41	1258749	1258789	GGGGCAATTGGGGTGGCACTCACCGTGGGTTTGCAAAAGGG	180	70
23	40	1037943	1037982	GGGGCTGCAAAAGTTGGGGATTCATGGGGTCGCCAACGGG	180	70		23	36	1259413	1259448	GGGGCAAACCGATGTGGGGAGCCTGGTGGGTGTGGG	200	50
24	28	1069990	1070017	GGGTACGGGTGTCGCAAGGTTGGGCGGG	160	40		24	27	1325824	1325850	GGGTAAAGGGCCGGGTAAAACCACGGG	120	50
25	33	1117913	1117945	GGGGCTGCTGCTATCGGGTGGCGTGGGATTGGG	180	50		25	43	1341189	1341231	GGGTTATTGGGGTTGATCAGCACAATGCCACGGGTTTTCGGGG	170	70
26	35	1374335	1374369	GGGCTTTATGTGATTGGGATTGGGGTTGTAACGGG	160	20		26	40	1387503	1387542	GGGCGCAGGGCTTACGCCTTATTCACGAATGGGGGATGGG	170	80
27	43	2152300	2152342	GGGGTGTAACGAGTGTACGGGCGGCTATTCAGGGCGCGTTGGG	210	70		27	32	1400303	1400334	GGGCCTCCGGGTGTGGGTAAAACCTCACTGGG	130	80
28	42	2252216	2252257	GGGTTTCGATGGGCGAAGCGGCGGATGCGTGGGATGAGCGGG	230	60		28	45	1482879	1482923	GGGTGAACCAACATGGGAATCCCCTTGGGGCTCTGGCCGTCCGGG	170	130
29	34	2392253	2392286	GGGCATTGGGGTTGGGTTATCCACTTGCATAGGG	140	50		29	37	1521745	1521781	GGGCATGAAACGGTTTGGAAATGGGAAGGTGGGTGGG	190	20
30	36	2401410	2401445	GGGCAATGGAGGGTCGCATCAGGGTCCAAAACAGGG	150	70		30	45	1598675	1598719	GGGTCAAACACGGCACGTGGGGAAGGGCTCCACCACAAAATCGGG	160	120
31	39	2526870	2526908	GGGCGGAGAAGGGGCAGCCATGGGGCTGACCAAAGGGGG	210	70		31	29	1608165	1608193	GGGCATTGCCAGCATTCGGCGGGGGGGGG	70	60
32	34	2604722	2604755	GGGTTTCGATGGGATCGGGCATTAGATATTTGGG	140	30		32	26	1718426	1718451	GGGCTCGGGGTGGGCGGTTTTTGGGG	160	30
33	28	2646584	2646611	GGGGTGTGGGTGAAAATCATTGGGGGGG	160	10		33	26	1746860	1746885	GGGGAGATAGGGCAATAGGGTTCGGG	140	20
34	22	2750389	2750410	GGGATTGGGTATTGGGGACGGG	130	10		34	33	1932439	1932471	GGGGGCTTGGGTGGTAGGCCTGCTGGGAGCGGG	200	50
35	19	2795686	2795704	GGGGAGGGTTAGGGTGGGG	140	0		35	39	2066408	2066446	GGGAACCGCGCGGGCTAACTCGCGGGCGATATCTTTGGG	160	100
36	38	2850612	2850649	GGGACACAGGGGATAGCCGAGCTGCAGCAGGGTATGGG	180	70		36	41	2073503	2073543	GGGTTTGGGGTTCGCCGAACGGGTTATTCTTTCCAATTGGG	150	70
37	44	2856264	2856307	GGGCTTGGGCTGGCGATTTCGAAAGGGATTGCCCATGTACTGGG	180	80		37	33	2224256	2224288	GGGATTTGGCGGGAAATTTTGGGATCATTCGGG	140	30
38	45	2930949	2930993	GGGACACCAGTGGTTGTCAATGGGCGTCGGGTGCCGATTGCTGGG	200	90		38	25	2316785	2316809	GGGTTGGGATACGTTTTGGGAGGGG	140	10
39	36	2966991	2967026	GGGGCTGGGTTGCAAGATAGTGGTGGGACAAGCGGG	190	40		39	41	2692817	2692857	GGGGCGACGTACTGGGAAGGGAAATACCTTCGCAAAACGGG	160	80
40	31	2968339	2968369	GGGTACGCAGGGGTGGGTTATCAAAACTGGG	140	40		40	42	2744258	2744299	GGGCTTCGACAGGGAAAATCGCTTGATGTTCGGGTGAAAGGG	170	60
41	36	2981480	2981515	GGGGGGATGGTTGGGTGTCGGCTTAGATGAATGGGG	200	20		41	36	2869986	2870021	GGGTTTCCCGGGACTGTTTTGGGGAACCATGATGGG	150	60
NC_012580.1 Vibrio cholerae M66-2 chromosome II, complete sequence
#	Length (bp)	Start Position	End Position	PGQ Motifs	cG Score	cC Score		#	Length (bp)	Start Position	End Position	PGQ Motifs	cG Score	cC Score
1	39	6107	6145	GGGCGCTCTTCGGTTTTGATGGGTGCGGCAGGGCAGGGG	200	70		1	31	8411	8441	GGGTGCTCGAAGGGACGAGTGTGGGCGTGGG	180	40
2	28	21655	21682	GGGTACGGGTGTCGCAAGGTTGGGCGGG	160	40		2	28	44642	44669	GGGGAATATTGTCGGGCCCGGGCAGGGG	150	50
3	43	63476	63518	GGGGTCGCGATTGGGAAAGTGGGCGCGTTACTACAAAGTGGGG	200	60		3	22	89846	89867	GGGAAGGGGCGGGAATAGTGGG	140	10
4	44	81021	81064	GGGATCATGACGGGCGTTATCTTGGGTATTGGTCGCGCTCTGGG	180	80		4	41	105774	105814	GGGATCCGTATCCCCGGGGTATGGAATGCATGGGAAGCGGG	180	80
5	36	130630	130665	GGGTTGGGTATTAGGTACGCAAGGTGAAGGGCGGGG	190	30		5	27	122596	122622	GGGTGGGCGTTGGGGTTCACCTTTGGG	140	40
6	36	136687	136722	GGGGTTGCACTGGGAATGGTGGGGGGCTACTGGGGG	210	40		6	44	179379	179422	GGGGTTAGTTAGGGTCGTCTCGGTGAGGGTGATTTTATCTAGGG	190	40
7	38	201566	201603	GGGTCGGGGAGTGGGCAATCCGCCGCAAAACGGACGGG	180	90		7	33	197504	197536	GGGTCCCAAGTCGGGCCCGGGTTCCAACTCGGG	130	110
8	27	494310	494336	GGGTGGGAAAATTGGGGTATACACGGG	130	20		8	45	208598	208642	GGGAAAGTTGCACGGGGTTACTACAATTTAATGGGTCGTGATGGG	180	50
9	34	498620	498653	GGGGCGTGTTTGGGGTGGGCATTTGCTCGAGGGG	190	40		9	20	228122	228141	GGGCGGGCATTTGGGGCGGG	130	30
10	35	597407	597441	GGGTTGGGCGTGACTTTAATGCTGGGTCGCTCGGG	160	60		10	44	292016	292059	GGGTCGAGCATGGGGACGCTGTTATTAACGGGCATTGTGATGGG	190	60
11	39	705632	705670	GGGTATGGGTATTCCACAAGGGATTACCTTGATCGTGGG	140	60		11	31	348980	349010	GGGTCGGGAGAAAGGGCATCAAGTGAAAGGG	150	30
12	37	708089	708125	GGGATCGCATTTTTGGGCTCACAAGGGGATATTTGGG	140	50		12	35	376654	376688	GGGCTAACGTGGGGAGCGGGTCATATTCGCTGGGG	170	60
13	37	811754	811790	GGGACCAAAATGGGACCAAAGCGAGGGCTAAATCGGG	140	70		13	28	387803	387830	GGGGTGGAAGGGAATGCATGGGGTTGGG	170	10
14	38	933907	933944	GGGTTTGGGTTACACCATGGGTGACCTCTACTTCGGGG	140	80		14	19	400108	400126	GGGGAGGGTTAGGGTGGGG	140	0
15	45	1013143	1013187	GGGGCTAGAACGTCAAGTGGGTGAAGGGGGTATGCTGCTCTCGGG	210	70		15	33	434461	434493	GGGTCTGTTGGGGATACAAGGGGGATCCGCGGG	170	50
								16	37	446174	446210	GGGGGGGAACAAAACCTTTGTGCTGGGTGAATCTGGG	160	50
								17	33	469803	469835	GGGTGCTGAAGTTGGGTGTCAGGGTGAAGTGGG	180	20
								18	19	508870	508888	GGGGAGGGTTAGGGTGGGG	140	0
								19	42	540178	540219	GGGTGTTTCTAATGGGCAGGGATCTCAAAGCTTTGAAGAGGG	160	50
								20	39	546879	546917	GGGCAATCGTTGGGTTTGGTGGGGGAAAGTGGTTCAGGG	200	30
								21	38	760740	760777	GGGCTGACTTGGGAAGGGGTGCGGCCAATATCGTTGGG	180	60
								22	34	842160	842193	GGGATGGGGAAGCGGTAGACGAATACAGGGCGGG	180	40
								23	37	894582	894618	GGGCTTACTTCCTGTACGAGTGGGCGGGCATCCCGGG	150	100
NC_012583.1 Vibrio cholerae O395 chromosome II, complete sequence
#	Length (bp)	Start Position	End Position	PGQ Motifs	cG Score	cC Score		#	Length (bp)	Start Position	End Position	PGQ Motifs	cG Score	cC Score
1	39	6107	6145	GGGCGCTCTTCGGTTTTGATGGGTGCGGCAGGGCAGGGG	200	70		1	31	8411	8441	GGGTGCTCGAAGGGACGAGTGTGGGCGTGGG	180	40
2	28	21670	21697	GGGTACGGGTGTCGCAAGGTTGGGCGGG	160	40		2	28	44642	44669	GGGGAATATTGTCGGGCCCGGGCAGGGG	150	50
3	44	81018	81061	GGGATCATGACGGGCGTTATCTTGGGTATTGGTCGCGCTCTGGG	180	80		3	22	89855	89876	GGGAAGGGGCGGGAATAGTGGG	140	10
4	36	130661	130696	GGGTTGGGTATTAGGTACGCAAGGTGAAGGGCGGGG	190	30		4	41	105784	105824	GGGATCCGTATCCCCGGGGTATGGAATGCATGGGAAGCGGG	180	80
5	36	136710	136745	GGGGTTGCACTGGGAATGGTGGGGGGCTACTGGGGG	210	40		5	27	122605	122631	GGGTGGGCGTTGGGGTTCACCTTTGGG	140	40
6	38	201630	201667	GGGTCGGGGAGTGGGCAATCCGCCGCAAAACGGACGGG	180	90		6	39	126690	126728	GGGGAAGTGATTCGCCAGTGGGCTTTAGCGGGAATGGGG	190	50
7	31	482157	482187	GGGTCGGGAGAAAGGGCATCAAGTGAAAGGG	150	30		7	44	179376	179419	GGGGTTAGTTAGGGTCGTCTCGGTGAGGGTGATTTTATCTAGGG	190	40
8	35	509846	509880	GGGCTAACGTGGGGAGCGGGTCATATTCGCTGGGG	170	60		8	33	197501	197533	GGGTCCCAAGTCGGGCCCGGGTTCCAACTCGGG	130	110
9	33	511245	511277	GGGCCACACTGTTTGGGGCCGGGATAGTTTGGG	150	60		9	45	208595	208639	GGGAAAGTTGCACGGGGTTACTACAATTTAATGGGTCGTGATGGG	180	50
10	28	520995	521022	GGGGTGGAAGGGAATGCATGGGGTTGGG	170	10		10	20	228123	228142	GGGCGGGCATTTGGGGCGGG	130	30
11	19	530809	530827	GGGGAGGGTTAGGGTGGGG	140	0		11	44	292018	292061	GGGTCGAGCATGGGGACGCTGTTATTAACGGGCATTGTGATGGG	190	60
12	33	565526	565558	GGGTCTGTTGGGGATACAAGGGGGATCCGCGGG	170	50		12	27	428256	428282	GGGTGGGAAAATTGGGGTATACACGGG	130	20
13	45	577243	577287	GGGTAACAAAACCTTTGTGCTGGGTGAGTCTGGGCATATTGCGGG	170	70		13	34	432566	432599	GGGGCGTGTTTGGGGTGGGCATTTGCTCGAGGGG	190	40
14	19	639713	639731	GGGGAGGGTTAGGGTGGGG	140	0		14	36	456276	456311	GGGGCCGATTTTTGGGGTAAAAGGGGGCGCTGCGGG	190	50
15	42	671072	671113	GGGTGTTTCTAATGGGCAGGGATCTCAAAGCTTTGAAGAGGG	160	50		15	39	637295	637333	GGGTATGGGTATTCCACAAGGGATTACCTTGATCGTGGG	140	60
16	39	677773	677811	GGGCAATCGTTGGGTTTGGTGGGGGAAAGTGGTTCAGGG	200	30		16	37	639752	639788	GGGATCGCATTTTTGGGCTCACAAGGGGATATTTGGG	140	50
17	33	699560	699592	GGGGCTGCTGCTATCGGGTGGCGTGGGATTGGG	180	50		17	38	790643	790680	GGGCTGACTTGGGAAGGGGTGCGGCCAATATCGTTGGG	180	60
18	37	876592	876628	GGGACCAAAATGGGACCAAAGCGAGGGCTAAATCGGG	140	70		18	41	883741	883781	GGGAATTTGCGTTGGGGTGGTAATGGGGATGATGGTTTGGG	210	10
19	38	998737	998774	GGGTTTGGGTTACACCATGGGTGACCTCTACTTCGGGG	140	80		19	34	906936	906969	GGGATGGGGAAGCGGTAGACGAATACAGGGCGGG	180	40
20	40	1048188	1048227	GGGGAGCTACGCATCAACAGTGTGGGCGGGCATATTGGGG	180	70		20	37	959399	959435	GGGCTTACTTCCTGTACGAGTGGGCGGGCATTCCGGG	150	90
21	45	1077984	1078028	GGGGCTAGAACGTCAAGTGGGTGAAGGGGGTATGCTGCTCTCGGG	210	70
NC_012667.1 Vibrio cholerae MJ-1236 chromosome 2, complete sequence
#	Length (bp)	Start Position	End Position	PGQ Motifs	cG Score	cC Score		#	Length (bp)	Start Position	End Position	PGQ Motifs	cG Score	cC Score
1	34	69296	69329	GGGATGGGGAAGCGGTAGACGAATACAGGGCGGG	180	40		1	27	246975	247001	GGGTGGGAAAATTGGGGTATACACGGG	130	20
2	37	121712	121748	GGGCTTACTTCCTGTACGAGTGGGCGGGCATCCCGGG	150	100		2	34	251285	251318	GGGGCGTGTTTGGGGTGGGCATTTGCTCGAGGGG	190	40
3	31	281930	281960	GGGTGCTCGAAGGGACGAGTGTGGGCGTGGG	180	40		3	35	350072	350106	GGGTTGGGCGTGACTTTAATGCTGGGTCGCTCGGG	160	60
4	28	318161	318188	GGGGAATATTGTCGGGCCCGGGCAGGGG	150	50		4	39	472599	472637	GGGTATGGGTATTCCACAAGGGATTACCTTGATCGTGGG	140	60
5	22	363365	363386	GGGAAGGGGCGGGAATAGTGGG	140	10		5	37	475056	475092	GGGATCGCATTTTTGGGCTCACAAGGGGATATTTGGG	140	50
6	41	379293	379333	GGGATCCGTATCCCCGGGGTATGGAATGCATGGGAAGCGGG	180	80		6	37	578721	578757	GGGACCAAAATGGGACCAAAGCGAGGGCTAAATCGGG	140	70
7	27	396115	396141	GGGTGGGCGTTGGGGTTCACCTTTGGG	140	40		7	38	700790	700827	GGGTTTGGGTTACACCATGGGTGACCTCTACTTCGGGG	140	80
8	44	452899	452942	GGGGTTAGTTAGGGTCGTCTCGGTGAGGGTGATTTTATCTAGGG	190	40		8	45	780026	780070	GGGGCTAGAACGTCAAGTGGGTGAAGGGGGTATGCTGCTCTCGGG	210	70
9	33	470948	470980	GGGTCCCAAGTCGGGCCCGGGTTCCAACTCGGG	130	110		9	39	819372	819410	GGGCGCTCTTCGGTTTTGATGGGGACGGCAGGGCAGGGG	200	70
10	45	482038	482082	GGGAAAGTTGCACGGGGTTACTACAATTTAATGGGTCGTGATGGG	180	50		10	28	834934	834961	GGGTACGGGTGTCGCAAGGTTGGGCGGG	160	40
11	20	501557	501576	GGGCGGGCATTTGGGGCGGG	130	30		11	43	876748	876790	GGGGTCGCGATTGGGAAAGTGGGCGCGTTACTACAAAGTGGGG	200	60
12	44	565451	565494	GGGTCGAGCATGGGGACGCTGTTATTAACGGGCATTGTGATGGG	190	60		12	44	894293	894336	GGGATCATGACGGGCGTTATCTTGGGTATTGGTCGCGCTCTGGG	180	80
13	31	622415	622445	GGGTCGGGAGAAAGGGCATCAAGTGAAAGGG	150	30		13	36	943902	943937	GGGTTGGGTATTAGGTACGCAAGGTGAAGGGCGGGG	190	30
14	35	650105	650139	GGGCTAACGTGGGGTGCGGGTCATATTCGCTGGGG	170	60		14	36	949959	949994	GGGGTTGCACTGGGAATGGTGGGGGGCTACTGGGGG	210	40
15	28	661272	661299	GGGGTGGAAGGGAATGCATGGGGTTGGG	170	10		15	38	1014832	1014869	GGGTCGGGGAGTGGGCAATCCGCCGCAAAACGGACGGG	180	90
16	19	673577	673595	GGGGAGGGTTAGGGTGGGG	140	0
17	33	707930	707962	GGGTCTGTTGGGGATACAAGGGGGATCCGCGGG	170	50
18	37	733911	733947	GGGGGGGAACAAAACCTTTGTGCTGGGTGAATCTGGG	160	50
19	33	757540	757572	GGGTGCTGAAGTTGGGTGTCAGGGTGAAGTGGG	180	20
20	19	796607	796625	GGGGAGGGTTAGGGTGGGG	140	0
21	42	827915	827956	GGGTGTTTCTAATGGGCAGGGATCTCAAAGCTTTGAAGAGGG	160	50
22	39	834616	834654	GGGCAATCGTTGGGTTTGGTGGGGGAAAGTGGTTCAGGG	200	30
23	33	855349	855381	GGGGCTGCTGCTATCGGGTGGCGTGGGATTGGG	180	50
24	42	1016482	1016523	GGGGTAGGACGAGGGTTAGGGGGCCCTCCTCTATCTTTAGGG	180	80
25	38	1074659	1074696	GGGCTGACTTGGGAAGGGGTGCGGCCAATATCGTTGGG	180	60
NC_016446.1 Vibrio cholerae O1 str. 2010EL-1786 chromosome 2, complete sequence
#	Length (bp)	Start Position	End Position	PGQ Motifs	cG Score	cC Score		#	Length (bp)	Start Position	End Position	PGQ Motifs	cG Score	cC Score
1	27	220834	220860	GGGTGGGAAAATTGGGGTATACACGGG	130	20		1	34	69296	69329	GGGATGGGGAAGCGGTAGACGAATACAGGGCGGG	180	40
2	34	225144	225177	GGGGCGTGTTTGGGGTGGGCATTTGCTCGAGGGG	190	40		2	37	121724	121760	GGGCTTACTTCCTGTACGAGTGGGCGGGCATCCCGGG	150	100
3	35	323931	323965	GGGTTGGGCGTGACTTTAATGCTGGGTCGCTCGGG	160	60		3	31	281942	281972	GGGTGCTCGAAGGGACGAGTGTGGGCGTGGG	180	40
4	39	432190	432228	GGGTATGGGTATTCCACAAGGGATTACCTTGATCGTGGG	140	60		4	28	318164	318191	GGGGAATATTGTCGGGCCCGGGCAGGGG	150	50
5	37	434647	434683	GGGATCGCATTTTTGGGCTCACAAGGGGATATTTGGG	140	50		5	22	363366	363387	GGGAAGGGGCGGGAATAGTGGG	140	10
6	37	538300	538336	GGGACCAAAATGGGACCAAAGCGAGGGCTAAATCGGG	140	70		6	41	379292	379332	GGGATCCGTATCCCCGGGGTATGGAATGCATGGGAAGCGGG	180	80
7	38	660372	660409	GGGTTTGGGTTACACCATGGGTGACCTCTACTTCGGGG	140	80		7	27	396114	396140	GGGTGGGCGTTGGGGTTCACCTTTGGG	140	40
8	45	739603	739647	GGGGCTAGAACGTCAAGTGGGTGAAGGGGGTATGCTGCTCTCGGG	210	70		8	44	452898	452941	GGGGTTAGTTAGGGTCGTCTCGGTGAGGGTGATTTTATCTAGGG	190	40
9	39	778941	778979	GGGCGCTCTTCGGTTTTGATGGGGACGGCAGGGCAGGGG	200	70		9	33	470947	470979	GGGTCCCAAGTCGGGCCCGGGTTCCAACTCGGG	130	110
10	28	794503	794530	GGGTACGGGTGTCGCAAGGTTGGGCGGG	160	40		10	45	482041	482085	GGGAAAGTTGCACGGGGTTACTACAATTTAATGGGTCGTGATGGG	180	50
11	43	836317	836359	GGGGTCGCGATTGGGAAAGTGGGCGCGTTACTACAAAGTGGGG	200	60		11	20	501559	501578	GGGCGGGCATTTGGGGCGGG	130	30
12	44	853862	853905	GGGATCATGACGGGCGTTATCTTGGGTATTGGTCGCGCTCTGGG	180	80		12	44	565453	565496	GGGTCGAGCATGGGGACGCTGTTATTAACGGGCATTGTGATGGG	190	60
13	36	903471	903506	GGGTTGGGTATTAGGTACGCAAGGTGAAGGGCGGGG	190	30		13	31	622405	622435	GGGTCGGGAGAAAGGGCATCAAGTGAAAGGG	150	30
14	36	909528	909563	GGGGTTGCACTGGGAATGGTGGGGGGCTACTGGGGG	210	40		14	35	650095	650129	GGGCTAACGTGGGGTGCGGGTCATATTCGCTGGGG	170	60
15	38	974413	974450	GGGTCGGGGAGTGGGCAATCCGCCGCAAAACGGACGGG	180	90		15	28	661262	661289	GGGGTGGAAGGGAATGCATGGGGTTGGG	170	10
								16	19	673567	673585	GGGGAGGGTTAGGGTGGGG	140	0
								17	33	707920	707952	GGGTCTGTTGGGGATACAAGGGGGATCCGCGGG	170	50
								18	37	719633	719669	GGGGGGGAACAAAACCTTTGTGCTGGGTGAATCTGGG	160	50
								19	33	743262	743294	GGGTGCTGAAGTTGGGTGTCAGGGTGAAGTGGG	180	20
								20	19	782329	782347	GGGGAGGGTTAGGGTGGGG	140	0
								21	42	813637	813678	GGGTGTTTCTAATGGGCAGGGATCTCAAAGCTTTGAAGAGGG	160	50
								22	39	820338	820376	GGGCAATCGTTGGGTTTGGTGGGGGAAAGTGGTTCAGGG	200	30
								23	42	976061	976102	GGGGTAGGACGAGGGTTAGGGGGCCCTCCTCTATCTTTAGGG	180	80
								24	38	1034240	1034277	GGGCTGACTTGGGAAGGGGTGCGGCCAATATCGTTGGG	180	60
NC_016945.1 Vibrio cholerae IEC224 chromosome II, complete sequence
#	Length (bp)	Start Position	End Position	PGQ Motifs	cG Score	cC Score		#	Length (bp)	Start Position	End Position	PGQ Motifs	cG Score	cC Score
1	39	6107	6145	GGGCGCTCTTCGGTTTTGATGGGGACGGCAGGGCAGGGG	200	70		1	31	8411	8441	GGGTGCTCGAAGGGACGAGTGTGGGCGTGGG	180	40
2	28	21669	21696	GGGTACGGGTGTCGCAAGGTTGGGCGGG	160	40		2	28	44642	44669	GGGGAATATTGTCGGGCCCGGGCAGGGG	150	50
3	43	63483	63525	GGGGTCGCGATTGGGAAAGTGGGCGCGTTACTACAAAGTGGGG	200	60		3	22	89846	89867	GGGAAGGGGCGGGAATAGTGGG	140	10
4	44	81028	81071	GGGATCATGACGGGCGTTATCTTGGGTATTGGTCGCGCTCTGGG	180	80		4	41	105774	105814	GGGATCCGTATCCCCGGGGTATGGAATGCATGGGAAGCGGG	180	80
5	36	130627	130662	GGGTTGGGTATTAGGTACGCAAGGTGAAGGGCGGGG	190	30		5	27	122596	122622	GGGTGGGCGTTGGGGTTCACCTTTGGG	140	40
6	36	136684	136719	GGGGTTGCACTGGGAATGGTGGGGGGCTACTGGGGG	210	40		6	44	179375	179418	GGGGTTAGTTAGGGTCGTCTCGGTGAGGGTGATTTTATCTAGGG	190	40
7	38	201618	201655	GGGTCGGGGAGTGGGCAATCCGCCGCAAAACGGACGGG	180	90		7	33	197424	197456	GGGTCCCAAGTCGGGCCCGGGTTCCAACTCGGG	130	110
8	27	520114	520140	GGGTGGGAAAATTGGGGTATACACGGG	130	20		8	45	208518	208562	GGGAAAGTTGCACGGGGTTACTACAATTTAATGGGTCGTGATGGG	180	50
9	34	524424	524457	GGGGCGTGTTTGGGGTGGGCATTTGCTCGAGGGG	190	40		9	20	228037	228056	GGGCGGGCATTTGGGGCGGG	130	30
10	35	623212	623246	GGGTTGGGCGTGACTTTAATGCTGGGTCGCTCGGG	160	60		10	44	291931	291974	GGGTCGAGCATGGGGACGCTGTTATTAACGGGCATTGTGATGGG	190	60
11	39	731471	731509	GGGTATGGGTATTCCACAAGGGATTACCTTGATCGTGGG	140	60		11	31	348895	348925	GGGTCGGGAGAAAGGGCATCAAGTGAAAGGG	150	30
12	37	733928	733964	GGGATCGCATTTTTGGGCTCACAAGGGGATATTTGGG	140	50		12	35	376585	376619	GGGCTAACGTGGGGTGCGGGTCATATTCGCTGGGG	170	60
13	37	837593	837629	GGGACCAAAATGGGACCAAAGCGAGGGCTAAATCGGG	140	70		13	28	387752	387779	GGGGTGGAAGGGAATGCATGGGGTTGGG	170	10
14	38	959661	959698	GGGTTTGGGTTACACCATGGGTGACCTCTACTTCGGGG	140	80		14	19	400057	400075	GGGGAGGGTTAGGGTGGGG	140	0
15	45	1038897	1038941	GGGGCTAGAACGTCAAGTGGGTGAAGGGGGTATGCTGCTCTCGGG	210	70		15	33	434410	434442	GGGTCTGTTGGGGATACAAGGGGGATCCGCGGG	170	50
								16	37	446123	446159	GGGGGGGAACAAAACCTTTGTGCTGGGTGAATCTGGG	160	50
								17	33	469752	469784	GGGTGCTGAAGTTGGGTGTCAGGGTGAAGTGGG	180	20
								18	19	508820	508838	GGGGAGGGTTAGGGTGGGG	140	0
								19	42	540128	540169	GGGTGTTTCTAATGGGCAGGGATCTCAAAGCTTTGAAGAGGG	160	50
								20	39	546829	546867	GGGCAATCGTTGGGTTTGGTGGGGGAAAGTGGTTCAGGG	200	30
								21	42	727081	727122	GGGGTAGGACGAGGGTTAGGGGGCCCTCCTCTATCTTTAGGG	180	80
								22	38	786441	786478	GGGCTGACTTGGGAAGGGGTGCGGCCAATATCGTTGGG	180	60
								23	34	867862	867895	GGGATGGGGAAGCGGTAGACGAATACAGGGCGGG	180	40
								24	37	920345	920381	GGGCTTACTTCCTGTACGAGTGGGCGGGCATCCCGGG	150	100
NZ_CP007635.1 Vibrio cholerae strain 2012EL-2176 chromosome 2, complete sequence
#	Length (bp)	Start Position	End Position	PGQ Motifs	cG Score	cC Score		#	Length (bp)	Start Position	End Position	PGQ Motifs	cG Score	cC Score
1	27	222074	222100	GGGTGGGAAAATTGGGGTATACACGGG	130	20		1	34	69296	69329	GGGATGGGGAAGCGGTAGACGAATACAGGGCGGG	180	40
2	34	226384	226417	GGGGCGTGTTTGGGGTGGGCATTTGCTCGAGGGG	190	40		2	37	121730	121766	GGGCTTACTTCCTGTACGAGTGGGCGGGCATCCCGGG	150	100
3	35	325171	325205	GGGTTGGGCGTGACTTTAATGCTGGGTCGCTCGGG	160	60		3	31	281948	281978	GGGTGCTCGAAGGGACGAGTGTGGGCGTGGG	180	40
4	39	433430	433468	GGGTATGGGTATTCCACAAGGGATTACCTTGATCGTGGG	140	60		4	28	318171	318198	GGGGAATATTGTCGGGCCCGGGCAGGGG	150	50
5	37	435887	435923	GGGATCGCATTTTTGGGCTCACAAGGGGATATTTGGG	140	50		5	22	363375	363396	GGGAAGGGGCGGGAATAGTGGG	140	10
6	37	539540	539576	GGGACCAAAATGGGACCAAAGCGAGGGCTAAATCGGG	140	70		6	41	379303	379343	GGGATCCGTATCCCCGGGGTATGGAATGCATGGGAAGCGGG	180	80
7	38	661613	661650	GGGTTTGGGTTACACCATGGGTGACCTCTACTTCGGGG	140	80		7	27	396125	396151	GGGTGGGCGTTGGGGTTCACCTTTGGG	140	40
8	45	740849	740893	GGGGCTAGAACGTCAAGTGGGTGAAGGGGGTATGCTGCTCTCGGG	210	70		8	44	452909	452952	GGGGTTAGTTAGGGTCGTCTCGGTGAGGGTGATTTTATCTAGGG	190	40
9	39	780187	780225	GGGCGCTCTTCGGTTTTGATGGGGACGGCAGGGCAGGGG	200	70		9	33	470958	470990	GGGTCCCAAGTCGGGCCCGGGTTCCAACTCGGG	130	110
10	28	795749	795776	GGGTACGGGTGTCGCAAGGTTGGGCGGG	160	40		10	45	482052	482096	GGGAAAGTTGCACGGGGTTACTACAATTTAATGGGTCGTGATGGG	180	50
11	43	837563	837605	GGGGTCGCGATTGGGAAAGTGGGCGCGTTACTACAAAGTGGGG	200	60		11	20	501571	501590	GGGCGGGCATTTGGGGCGGG	130	30
12	44	855108	855151	GGGATCATGACGGGCGTTATCTTGGGTATTGGTCGCGCTCTGGG	180	80		12	44	565465	565508	GGGTCGAGCATGGGGACGCTGTTATTAACGGGCATTGTGATGGG	190	60
13	36	904717	904752	GGGTTGGGTATTAGGTACGCAAGGTGAAGGGCGGGG	190	30		13	31	622417	622447	GGGTCGGGAGAAAGGGCATCAAGTGAAAGGG	150	30
14	36	910774	910809	GGGGTTGCACTGGGAATGGTGGGGGGCTACTGGGGG	210	40		14	35	650107	650141	GGGCTAACGTGGGGTGCGGGTCATATTCGCTGGGG	170	60
15	38	975665	975702	GGGTCGGGGAGTGGGCAATCCGCCGCAAAACGGACGGG	180	90		15	28	661274	661301	GGGGTGGAAGGGAATGCATGGGGTTGGG	170	10
								16	19	673579	673597	GGGGAGGGTTAGGGTGGGG	140	0
								17	33	707932	707964	GGGTCTGTTGGGGATACAAGGGGGATCCGCGGG	170	50
								18	37	719645	719681	GGGGGGGAACAAAACCTTTGTGCTGGGTGAATCTGGG	160	50
								19	33	743274	743306	GGGTGCTGAAGTTGGGTGTCAGGGTGAAGTGGG	180	20
								20	19	782341	782359	GGGGAGGGTTAGGGTGGGG	140	0
								21	42	813649	813690	GGGTGTTTCTAATGGGCAGGGATCTCAAAGCTTTGAAGAGGG	160	50
								22	39	820350	820388	GGGCAATCGTTGGGTTTGGTGGGGGAAAGTGGTTCAGGG	200	30
								23	42	976074	976115	GGGGTAGGACGAGGGTTAGGGGGCCCTCCTCTATCTTTAGGG	180	80
								24	38	1035492	1035529	GGGCTGACTTGGGAAGGGGTGCGGCCAATATCGTTGGG	180	60
NZ_CP012998.1 Vibrio cholerae strain 2012Env-9 chromosome 2, complete sequence
#	Length (bp)	Start Position	End Position	PGQ Motifs	cG Score	cC Score		#	Length (bp)	Start Position	End Position	PGQ Motifs	cG Score	cC Score
1	37	7485	7521	GGGATCACACGGCGCAGCGGGCCGACCACGGGTTGGG	170	110		1	24	14832	14855	GGGTCTAGGGTCTAGGGTCTAGGG	120	30
2	35	9681	9715	GGGTTAGTTTTAGTGACTGGGCCAACGGGGTCGGG	160	50		2	39	94516	94554	GGGCGGAGAAGGGGCAGCCATGGGGCTGACCAAAGGGGG	210	70
3	38	20216	20253	GGGTACACTGGGTCTGGGCAAACTAATTGCGTTCTGGG	140	70		3	34	171035	171068	GGGTTTCGATGGGATCGGGCATTAGATATTTGGG	140	30
4	35	117190	117224	GGGGGAAGAGGTTGGGCAGCGTGTAGGGTATCGGG	200	30		4	28	212848	212875	GGGGTGTGGGTGAAAATCATTGGGGGGG	160	10
5	45	239564	239608	GGGATCGCGTTGGGGGCTTGAGTGACGATTGGGTTTTAAAACGGG	200	50		5	22	323173	323194	GGGATTGGGTATTGGGGACGGG	130	10
6	33	275786	275818	GGGTTTTCTCTTTTTCGGTGGGGGCCGGGAGGG	160	50		6	19	388614	388632	GGGGAGGGTTAGGGTGGGG	140	0
7	24	291582	291605	GGGAAAGGGGATTGTCAGGGCGGG	140	20		7	38	427785	427822	GGGACACAGGGGATAGCCGAGCTGCAGCAGGGTATGGG	180	70
8	40	331558	331597	GGGTAGGGCACTATCTACCGCAATTTGGGTAAAGGCTGGG	150	70		8	44	433434	433477	GGGCTTGGGCTGGCGATTTCGAAAGGGATTGCCCATGTACTGGG	180	80
9	30	353865	353894	GGGGTGGGTTAATTGTAAGCGGGTGTTGGG	160	10		9	45	508349	508393	GGGACACCAGTGGTTGTCAATGGGCGTCGGGTGCCGATTGCTGGG	200	90
10	45	483356	483400	GGGGTGTTTGGCGGTTTCCTTGGGCTGTTTGTGATGGGACAAGGG	210	50		10	39	574081	574119	GGGGATACCGCGCGAGGCAGTGAAGGGACGGGCTTGGGG	210	70
11	41	515018	515058	GGGGCGGCCATGGGCAACGTCACAGAATGGGCAGCGACGGG	190	100		11	43	610547	610589	GGGTTGGAGGGGGTTTCAATCAGCAACAGTTTGGGCTTACGGG	180	60
12	17	741448	741464	GGGGCAGGGGGGGGGGG	40	10		12	29	615498	615526	GGGCGGGCAGGGCGTGCCAGCAAGCCGGG	160	80
13	36	753943	753978	GGGTGCTCCTGGGCCGGGGGATAACACGACCACGGG	160	100		13	24	623178	623201	GGGACTAGGGAAGGGAGCCTAGGG	130	30
14	44	840471	840514	GGGAAGGGGATTGCTATGTGTTTGATGGGCGCGTTGCGGTAGGG	220	40		14	41	799624	799664	GGGCTAGGCACCATGGGTTTTGGTTTACCTGCGGGAATGGG	170	70
15	28	860921	860948	GGGTGATCGCGCTTGGGGTTGGGCAGGG	160	40		15	19	867077	867095	GGGGAGGGCTAGGGTGGGG	140	10
16	28	906393	906420	GGGGCTCTCGTTTGGGCTTGGGCTGGGG	150	50		16	28	881085	881112	GGGATGGGATCAGGTAAGGGTGAAAGGG	150	10
17	44	919307	919350	GGGCGGTGTCTCATTCGCTGGCGGGGTGGGGAGTATCGCTGGGG	230	80		17	40	923970	924009	GGGCAAAGAGTCGAGGGCTATCGGGCCAAGCACTTTCGGG	160	90
18	34	933343	933376	GGGGTGTTTTGGGCGGCTTCGGATGTGGGCTGGG	190	40		18	42	968651	968692	GGGTGATTCCCTGGTCCTTGGGATCTTGTTCCGGGAAACGGG	160	90
19	42	941136	941177	GGGCTCGATCATAGGGTCGGGCACCGTTTCCAATAAGCAGGG	150	100		19	33	973157	973189	GGGATTGGGTCGATCAGGGCATTTCCAAATGGG	130	50
20	25	977139	977163	GGGTGCTACTGGGCTTAGGGTTGGG	130	30		20	21	1061790	1061810	GGGACGGGGCTCGGGGGCGGG	150	40
21	40	986269	986308	GGGGCTGCAAAAGTTGGGGATTCATGGGGTCGCCAACGGG	180	70		21	33	1066451	1066483	GGGCTAGAGGCTTGTCCTGTTGGGCGGGTGGGG	180	50
22	33	1056917	1056949	GGGTGAGGGTGAACTCACGTCGGGTATGCTGGG	160	50		22	42	1071533	1071574	GGGATGGGCTCTTGTGCTGGGCCTACCACATGGATTTCGGGG	170	90
23	30	1057328	1057357	GGGGGAAGGGAATGCTTGGGCGCTGATGGG	170	30		23	32	1078792	1078823	GGGAAAACGGGTCCGCATCGTGATGGGTGGGG	160	50
24	35	1308487	1308521	GGGCTTTATGTGATTGGGATTGGGGTTGTAACGGG	160	20		24	26	1233038	1233063	GGGTTGGGTTCAGGCAGGGAGATGGG	150	20
25	45	1640111	1640155	GGGTGCTTATCAGGGCGGTTGGGTGCGCGGTAGTTACCGTTTGGG	210	70		25	41	1249658	1249698	GGGGCAATAGGGGTGGCACTCACCGTGGGTTTGCAAAAGGG	180	70
26	38	1854840	1854877	GGGAGTGTCGCTGTTGGCTGTGGGGGATGGGCTATGGG	210	40		26	41	1250311	1250351	GGGTGCTATTTGGGGCAAACCGATGTGGGGAGCATGGTGGG	200	50
27	43	2074163	2074205	GGGGTGTAACGAGTGTACGGGCGGCTATTCAGGGCGCGTTGGG	210	70		27	27	1357402	1357428	GGGTAAAGGGCCGGGTAAAACCACGGG	120	50
28	42	2174122	2174163	GGGTTTCGATGGGCGAAGCGGCGGATGCGTGGGATGAGCGGG	230	60		28	43	1372766	1372808	GGGTTATTGGGGTTGATCAGCACAATGCCACGGGTTTTCGGGG	170	70
29	34	2314179	2314212	GGGCATTGGGGTTGGGTTATCCACTTGCATAGGG	140	50		29	33	1431881	1431913	GGGGCCTCCGGGGGTGGGTAAAACCTCACTGGG	150	80
30	36	2323336	2323371	GGGCAATGGAGGGTCGCATCAGGGTCCAAAACAGGG	150	70		30	45	1514477	1514521	GGGTGAACCAACATGGGAATCCCCTTGGGGCTCTGGCCGTCCGGG	170	130
31	40	2824531	2824570	GGGCGCACCTATCGGGTCACAGCCGTGGAGGGAGATCGGG	180	100		31	33	1539594	1539626	GGGGGAAAGGGCTCTGGGGGAGGAGCTTAAGGG	190	30
32	36	2880026	2880061	GGGGCTGGGTTGCAAGATAGTGGTGGGACAAGCGGG	190	40		32	39	1548958	1548996	GGGCTCAGTAGGGTTTGCATCGCGGGTTCCAAGCTCGGG	160	90
33	31	2881374	2881404	GGGTACGCAGGGGTGGGTTATCAAAACTGGG	140	40		33	45	1577589	1577633	GGGTCAAACACGGCACGTGGGGAAGGGCTCCACCACAAAATCGGG	160	120
								34	26	1697141	1697166	GGGCTCGGGGTGGGCGGTTTTTGGGG	160	30
								35	26	1727690	1727715	GGGGAGATAGGGCAATAGGGTTCGGG	140	20
								36	33	1899330	1899362	GGGGGCTTGGGTGGTAGGCCTGCTGGGAGCGGG	200	50
								37	39	2031184	2031222	GGGAACCGCGCGGGCTAACTCGCGGGCGATATCTTTGGG	160	100
								38	41	2038279	2038319	GGGTTTGGGGTTCGCCGAACGGGTTATTCTTTCCAATTGGG	150	70
								39	42	2657351	2657392	GGGCTTCGACAGGGAAAATCGCTTGATGTTCGGGTGAAAGGG	170	60
								40	36	2783130	2783165	GGGTTTCCCGGGACTGTTTTGGGGAACCATGATGGG	150	60
NZ_AP014525.1 Vibrio cholerae MS6 DNA, complete genome, chromosome 2
#	Length (bp)	Start Position	End Position	PGQ Motifs	cG Score	cC Score		#	Length (bp)	Start Position	End Position	PGQ Motifs	cG Score	cC Score
1	28	15105	15132	GGGTACGGGTGTCGCAAGGTTGGGCGGG	160	40	NZ_AP014525.1_2	1	28	51203	51230	GGGGAATATTGTCGGGCCCGGGCAGGGG	150	50
2	43	56916	56958	GGGGTCGCGATTGGGAAAGTGGGCGCGTTACTACAAAGTGGGG	200	60	NZ_AP014525.1_2	2	22	96407	96428	GGGAAGGGGCGGGAATAGTGGG	140	10
3	44	74472	74515	GGGATCATGACGGGCGTTATCTTGGGTATTGGTCGCGCTCTGGG	180	80	NZ_AP014525.1_2	3	41	112336	112376	GGGATCCGTATCCCCGGGGTATGGAATGCATGGGAAGCGGG	180	80
4	36	124081	124116	GGGTTGGGTATTAGGTACGCAAGGTGAAGGGCGGGG	190	30	NZ_AP014525.1_2	4	27	129158	129184	GGGTGGGCGTTGGGGTTCACCTTTGGG	140	40
5	36	130138	130173	GGGGTTGCACTGGGAATGGTGGGGGGCTACTGGGGG	210	40	NZ_AP014525.1_2	5	44	185950	185993	GGGGTTAGTTAGGGTCGTCTCGGTGAGGGTGATTTTATCTAGGG	190	40
6	38	195033	195070	GGGTCGGGGAGTGGGCAATCCGCCGCAAAACGGACGGG	180	90	NZ_AP014525.1_2	6	33	204075	204107	GGGTCCCAAGTCGGGCCCGGGTTCCAACTCGGG	130	110
7	21	473373	473393	GGGCGAGGGTGTGGGAATGGG	140	10	NZ_AP014525.1_2	7	45	215169	215213	GGGAAAGTTGCACGGGGTTACTACAATTTAATGGGTCGTGATGGG	180	50
8	27	530752	530778	GGGTGGGAAAATTGGGGTATACACGGG	130	20	NZ_AP014525.1_2	8	20	234693	234712	GGGCGGGCATTTGGGGCGGG	130	30
9	33	535062	535094	GGGGCGTGTTTGGGGTGGGCATTTGCTCGAGGG	180	40	NZ_AP014525.1_2	9	44	302261	302304	GGGTCGAGCATGGGGACGCTGTTATTAACGGGCATTGTGATGGG	190	60
10	35	634813	634847	GGGTTGGGCGTGACTTTAATGCTGGGTCGCTCGGG	160	60	NZ_AP014525.1_2	10	31	359225	359255	GGGTCGGGAGAAAGGGCATCAAGTGAAAGGG	150	30
11	39	742978	743016	GGGTATGGGTATTCCACAAGGGATTACCTTGATCGTGGG	140	60	NZ_AP014525.1_2	11	35	386914	386948	GGGCTAACGTGGGGTGCGGGTCATATTCGCTGGGG	170	60
12	37	745435	745471	GGGATCGCATTTTTGGGCTCACAAGGGGATATTTGGG	140	50	NZ_AP014525.1_2	12	28	397991	398018	GGGGTGGAAGGGAATGCATGGGGGTGGG	180	10
13	37	852938	852974	GGGACCAAAATGGGACCAAAGCGAGGGCTAAATCGGG	140	70	NZ_AP014525.1_2	13	19	410281	410299	GGGGAGGGTTAGGGTGGGG	140	0
14	38	974936	974973	GGGTTTGGGTTACACCATGGGTGACCTCTACTTCGGGG	140	80	NZ_AP014525.1_2	14	33	444646	444678	GGGTCTGTTGGGGATACAAGGGGGATCCGCGGG	170	50
15	45	1054173	1054217	GGGGCTAGAACGTCAAGTGGGTGAAGGGGGTATGCTGCTCTCGGG	210	70	NZ_AP014525.1_2	15	37	456359	456395	GGGGGGGAACAAAACCTTTGTGCTGGGTGAATCTGGG	160	50
16	38	1093516	1093553	GGGCGCTCTTCGGTTTTGATGGGGGCGGCAGGGCAGGG	200	70	NZ_AP014525.1_2	16	33	479988	480020	GGGTGCTGAAGTTGGGTGTCAGGGTGAAGTGGG	180	20
							NZ_AP014525.1_2	17	31	505426	505456	GGGTTGGGGGTTAGTGGGGATTTGCCCGGGG	180	30
							NZ_AP014525.1_2	18	19	519079	519097	GGGGAGGGTTAGGGTGGGG	140	0
							NZ_AP014525.1_2	19	42	551328	551369	GGGTGTTTCTAATGGGCAGGGGTCTCAAAGCTTTGAAGAGGG	170	50
							NZ_AP014525.1_2	20	42	558040	558081	GGGTTTGGTGGGGGAAAGTGGTTCAGGGAAATCGACCACGGG	200	50
							NZ_AP014525.1_2	21	38	815300	815337	GGGCTGACTTGGGAAGGGGTGCGGCCAATATCGTTGGG	180	60
							NZ_AP014525.1_2	22	34	896284	896317	GGGATGGGGAAGCGGTAGACGAATACAGGGCGGG	180	40
							NZ_AP014525.1_2	23	37	948722	948758	GGGCTTACTTCCTGTACGAGTGGGCGGGCATCCCGGG	150	100
NZ_CP009041.1 Vibrio cholerae O1 biovar El Tor strain FJ147 chromosome II, complete sequence
#	Length (bp)	Start Position	End Position	PGQ Motifs	cG Score	cC Score		#	Length (bp)	Start Position	End Position	PGQ Motifs	cG Score	cC Score
1	39	6107	6145	GGGCGCTCTTCGGTTTTGATGGGGACGGCAGGGCAGGGG	200	70		1	31	8411	8441	GGGTGCTCGAAGGGACGAGTGTGGGCGTGGG	180	40
2	28	21669	21696	GGGTACGGGTGTCGCAAGGTTGGGCGGG	160	40		2	28	44645	44672	GGGGAATATTGTCGGGCCCGGGCAGGGG	150	50
3	43	63484	63526	GGGGTCGCGATTGGGAAAGTGGGCGCGTTACTACAAAGTGGGG	200	60		3	22	89849	89870	GGGAAGGGGCGGGAATAGTGGG	140	10
4	44	81030	81073	GGGATCATGACGGGCGTTATCTTGGGTATTGGTCGCGCTCTGGG	180	80		4	41	105776	105816	GGGATCCGTATCCCCGGGGTATGGAATGCATGGGAAGCGGG	180	80
5	36	130639	130674	GGGTTGGGTATTAGGTACGCAAGGTGAAGGGCGGGG	190	30		5	27	122599	122625	GGGTGGGCGTTGGGGTTCACCTTTGGG	140	40
6	36	136696	136731	GGGGTTGCACTGGGAATGGTGGGGGGCTACTGGGGG	210	40		6	44	179384	179427	GGGGTTAGTTAGGGTCGTCTCGGTGAGGGTGATTTTATCTAGGG	190	40
7	38	201637	201674	GGGTCGGGGAGTGGGCAATCCGCCGCAAAACGGACGGG	180	90		7	33	197434	197466	GGGTCCCAAGTCGGGCCCGGGTTCCAACTCGGG	130	110
8	27	494425	494451	GGGTGGGAAAATTGGGGTATACACGGG	130	20		8	45	208528	208572	GGGAAAGTTGCACGGGGTTACTACAATTTAATGGGTCGTGATGGG	180	50
9	34	498735	498768	GGGGCGTGTTTGGGGTGGGCATTTGCTCGAGGGG	190	40		9	20	228048	228067	GGGCGGGCATTTGGGGCGGG	130	30
10	35	597523	597557	GGGTTGGGCGTGACTTTAATGCTGGGTCGCTCGGG	160	60		10	44	291942	291985	GGGTCGAGCATGGGGACGCTGTTATTAACGGGCATTGTGATGGG	190	60
11	39	705783	705821	GGGTATGGGTATTCCACAAGGGATTACCTTGATCGTGGG	140	60		11	31	348906	348936	GGGTCGGGAGAAAGGGCATCAAGTGAAAGGG	150	30
12	37	708240	708276	GGGATCGCATTTTTGGGCTCACAAGGGGATATTTGGG	140	50		12	35	376596	376630	GGGCTAACGTGGGGTGCGGGTCATATTCGCTGGGG	170	60
13	37	811905	811941	GGGACCAAAATGGGACCAAAGCGAGGGCTAAATCGGG	140	70		13	28	387764	387791	GGGGTGGAAGGGAATGCATGGGGTTGGG	170	10
14	38	933982	934019	GGGTTTGGGTTACACCATGGGTGACCTCTACTTCGGGG	140	80		14	19	400069	400087	GGGGAGGGTTAGGGTGGGG	140	0
15	45	1013219	1013263	GGGGCTAGAACGTCAAGTGGGTGAAGGGGGTATGCTGCTCTCGGG	210	70		15	33	434422	434454	GGGTCTGTTGGGGATACAAGGGGGATCCGCGGG	170	50
								16	37	446135	446171	GGGGGGGAACAAAACCTTTGTGCTGGGTGAATCTGGG	160	50
								17	33	469764	469796	GGGTGCTGAAGTTGGGTGTCAGGGTGAAGTGGG	180	20
								18	19	508831	508849	GGGGAGGGTTAGGGTGGGG	140	0
								19	42	540140	540181	GGGTGTTTCTAATGGGCAGGGATCTCAAAGCTTTGAAGAGGG	160	50
								20	39	546841	546879	GGGCAATCGTTGGGTTTGGTGGGGGAAAGTGGTTCAGGG	200	30
								21	42	702566	702607	GGGGTAGGACGAGGGTTAGGGGGCCCTCCTCTATCTTTAGGG	180	80
								22	38	760743	760780	GGGCTGACTTGGGAAGGGGTGCGGCCAATATCGTTGGG	180	60
								23	34	842166	842199	GGGATGGGGAAGCGGTAGACGAATACAGGGCGGG	180	40
								24	37	894650	894686	GGGCTTACTTCCTGTACGAGTGGGCGGGCATCCCGGG	150	100
NZ_LT907990.1 Vibrio cholerae strain A19 genome assembly, chromosome: 2
#	Length (bp)	Start Position	End Position	PGQ Motifs	cG Score	cC Score		#	Length (bp)	Start Position	End Position	PGQ Motifs	cG Score	cC Score
1	39	6107	6145	GGGCGCTCTTCGGTTTTGATGGGGACGGCAGGGCAGGGG	200	70		1	31	8411	8441	GGGTGCTCGAAGGGACGAGTGTGGGCGTGGG	180	40
2	28	21669	21696	GGGTACGGGTGTCGCAAGGTTGGGCGGG	160	40		2	28	44642	44669	GGGGAATATTGTCGGGCCCGGGCAGGGG	150	50
3	43	63483	63525	GGGGTCGCGATTGGGAAAGTGGGCGCGTTACTACAAAGTGGGG	200	60		3	22	89846	89867	GGGAAGGGGCGGGAATAGTGGG	140	10
4	44	81028	81071	GGGATCATGACGGGCGTTATCTTGGGTATTGGTCGCGCTCTGGG	180	80		4	41	105774	105814	GGGATCCGTATCCCCGGGGTATGGAATGCATGGGAAGCGGG	180	80
5	36	130637	130672	GGGTTGGGTATTAGGTACGCAAGGTGAAGGGCGGGG	190	30		5	27	122596	122622	GGGTGGGCGTTGGGGTTCACCTTTGGG	140	40
6	36	136694	136729	GGGGTTGCACTGGGAATGGTGGGGGGCTACTGGGGG	210	40		6	44	179380	179423	GGGGTTAGTTAGGGTCGTCTCGGTGAGGGTGATTTTATCTAGGG	190	40
7	38	201633	201670	GGGTCGGGGAGTGGGCAATCCGCCGCAAAACGGACGGG	180	90		7	33	197429	197461	GGGTCCCAAGTCGGGCCCGGGTTCCAACTCGGG	130	110
8	27	520293	520319	GGGTGGGAAAATTGGGGTATACACGGG	130	20		8	45	208523	208567	GGGAAAGTTGCACGGGGTTACTACAATTTAATGGGTCGTGATGGG	180	50
9	34	524603	524636	GGGGCGTGTTTGGGGTGGGCATTTGCTCGAGGGG	190	40		9	20	228042	228061	GGGCGGGCATTTGGGGCGGG	130	30
10	35	623390	623424	GGGTTGGGCGTGACTTTAATGCTGGGTCGCTCGGG	160	60		10	44	291936	291979	GGGTCGAGCATGGGGACGCTGTTATTAACGGGCATTGTGATGGG	190	60
11	39	731649	731687	GGGTATGGGTATTCCACAAGGGATTACCTTGATCGTGGG	140	60		11	31	348900	348930	GGGTCGGGAGAAAGGGCATCAAGTGAAAGGG	150	30
12	37	734106	734142	GGGATCGCATTTTTGGGCTCACAAGGGGATATTTGGG	140	50		12	35	376590	376624	GGGCTAACGTGGGGTGCGGGTCATATTCGCTGGGG	170	60
13	37	837771	837807	GGGACCAAAATGGGACCAAAGCGAGGGCTAAATCGGG	140	70		13	28	387757	387784	GGGGTGGAAGGGAATGCATGGGGTTGGG	170	10
14	38	959844	959881	GGGTTTGGGTTACACCATGGGTGACCTCTACTTCGGGG	140	80		14	19	400062	400080	GGGGAGGGTTAGGGTGGGG	140	0
15	45	1039080	1039124	GGGGCTAGAACGTCAAGTGGGTGAAGGGGGTATGCTGCTCTCGGG	210	70		15	33	434415	434447	GGGTCTGTTGGGGATACAAGGGGGATCCGCGGG	170	50
								16	37	446128	446164	GGGGGGGAACAAAACCTTTGTGCTGGGTGAATCTGGG	160	50
								17	33	469757	469789	GGGTGCTGAAGTTGGGTGTCAGGGTGAAGTGGG	180	20
								18	19	508824	508842	GGGGAGGGTTAGGGTGGGG	140	0
								19	42	540132	540173	GGGTGTTTCTAATGGGCAGGGATCTCAAAGCTTTGAAGAGGG	160	50
								20	39	546833	546871	GGGCAATCGTTGGGTTTGGTGGGGGAAAGTGGTTCAGGG	200	30
								21	42	727084	727125	GGGGTAGGACGAGGGTTAGGGGGCCCTCCTCTATCTTTAGGG	180	80
								22	38	786607	786644	GGGCTGACTTGGGAAGGGGTGCGGCCAATATCGTTGGG	180	60
								23	34	868030	868063	GGGATGGGGAAGCGGTAGACGAATACAGGGCGGG	180	40
								24	37	920512	920548	GGGCTTACTTCCTGTACGAGTGGGCGGGCATCCCGGG	150	100
NZ_CP006948.1 Vibrio cholerae O1 str. KW3 chromosome II, complete sequence
#	Length (bp)	Start Position	End Position	PGQ Motifs	cG Score	cC Score		#	Length (bp)	Start Position	End Position	PGQ Motifs	cG Score	cC Score
1	39	6107	6145	GGGCGCTCTTCGGTTTTGATGGGGACGGCAGGGCAGGGG	200	70		1	31	8411	8441	GGGTGCTCGAAGGGACGAGTGTGGGCGTGGG	180	40
2	28	21669	21696	GGGTACGGGTGTCGCAAGGTTGGGCGGG	160	40		2	28	44633	44660	GGGGAATATTGTCGGGCCCGGGCAGGGG	150	50
3	43	63483	63525	GGGGTCGCGATTGGGAAAGTGGGCGCGTTACTACAAAGTGGGG	200	60		3	22	89834	89855	GGGAAGGGGCGGGAATAGTGGG	140	10
4	44	81028	81071	GGGATCATGACGGGCGTTATCTTGGGTATTGGTCGCGCTCTGGG	180	80		4	41	105763	105803	GGGATCCGTATCCCCGGGGTATGGAATGCATGGGAAGCGGG	180	80
5	36	130637	130672	GGGTTGGGTATTAGGTACGCAAGGTGAAGGGCGGGG	190	30		5	27	122585	122611	GGGTGGGCGTTGGGGTTCACCTTTGGG	140	40
6	36	136694	136729	GGGGTTGCACTGGGAATGGTGGGGGGCTACTGGGGG	210	40		6	44	179369	179412	GGGGTTAGTTAGGGTCGTCTCGGTGAGGGTGATTTTATCTAGGG	190	40
7	38	201579	201616	GGGTCGGGGAGTGGGCAATCCGCCGCAAAACGGACGGG	180	90		7	33	197416	197448	GGGTCCCAAGTCGGGCCCGGGTTCCAACTCGGG	130	110
8	27	495667	495693	GGGTGGGAAAATTGGGGTATACACGGG	130	20		8	45	208510	208554	GGGAAAGTTGCACGGGGTTACTACAATTTAATGGGTCGTGATGGG	180	50
9	34	499977	500010	GGGGCGTGTTTGGGGTGGGCATTTGCTCGAGGGG	190	40		9	20	228030	228049	GGGCGGGCATTTGGGGCGGG	130	30
10	35	598756	598790	GGGTTGGGCGTGACTTTAATGCTGGGTCGCTCGGG	160	60		10	44	291924	291967	GGGTCGAGCATGGGGACGCTGTTATTAACGGGCATTGTGATGGG	190	60
11	39	707014	707052	GGGTATGGGTATTCCACAAGGGATTACCTTGATCGTGGG	140	60		11	31	348876	348906	GGGTCGGGAGAAAGGGCATCAAGTGAAAGGG	150	30
12	37	709471	709507	GGGATCGCATTTTTGGGCTCACAAGGGGATATTTGGG	140	50		12	35	376566	376600	GGGCTAACGTGGGGTGCGGGTCATATTCGCTGGGG	170	60
13	37	813124	813160	GGGACCAAAATGGGACCAAAGCGAGGGCTAAATCGGG	140	70		13	28	387733	387760	GGGGTGGAAGGGAATGCATGGGGTTGGG	170	10
14	38	935196	935233	GGGTTTGGGTTACACCATGGGTGACCTCTACTTCGGGG	140	80		14	18	400038	400055	GGGGAGGGTTAGGGTGGG	130	0
15	45	1014430	1014474	GGGGCTAGAACGTCAAGTGGGTGAAGGGGGTATGCTGCTCTCGGG	210	70		15	33	434390	434422	GGGTCTGTTGGGGATACAAGGGGGATCCGCGGG	170	50
								16	37	446103	446139	GGGGGGGAACAAAACCTTTGTGCTGGGTGAATCTGGG	160	50
								17	33	469732	469764	GGGTGCTGAAGTTGGGTGTCAGGGTGAAGTGGG	180	20
								18	42	540099	540140	GGGTGTTTCTAATGGGCAGGGATCTCAAAGCTTTGAAGAGGG	160	50
								19	39	546800	546838	GGGCAATCGTTGGGTTTGGTGGGGGAAAGTGGTTCAGGG	200	30
								20	42	702516	702557	GGGGTAGGACGAGGGTTAGGGGGCCCTCCTCTATCTTTAGGG	180	80
								21	38	762004	762041	GGGCTGACTTGGGAAGGGGTGCGGCCAATATCGTTGGG	180	60
								22	34	843425	843458	GGGATGGGGAAGCGGTAGACGAATACAGGGCGGG	180	40
								23	37	895853	895889	GGGCTTACTTCCTGTACGAGTGGGCGGGCATCCCGGG	150	100
NZ_CP016325.1 Vibrio cholerae 2740-80 chromosome 2, complete sequence
#	Length (bp)	Start Position	End Position	PGQ Motifs	cG Score	cC Score		#	Length (bp)	Start Position	End Position	PGQ Motifs	cG Score	cC Score
1	39	5590	5628	GGGCGCTCTTCGGTTTTGATGGGTGCGGCAGGGCAGGGG	200	70		1	28	45159	45186	GGGGAATATTGTCGGGCCCGGGCAGGGG	150	50
2	28	21153	21180	GGGTACGGGTGTCGCAAGGTTGGGCGGG	160	40		2	22	90363	90384	GGGAAGGGGCGGGAATAGTGGG	140	10
3	43	62964	63006	GGGGTCGCGATTGGGAAAGTGGGCGCGTTACTACAAAGTGGGG	200	60		3	41	106292	106332	GGGATCCGTATCCCCGGGGTATGGAATGCATGGGAAGCGGG	180	80
4	44	80510	80553	GGGATCATGACGGGCGTTATCTTGGGTATTGGTCGCGCTCTGGG	180	80		4	27	123113	123139	GGGTGGGCGTTGGGGTTCACCTTTGGG	140	40
5	36	130119	130154	GGGTTGGGTATTAGGTACGCAAGGTGAAGGGCGGGG	190	30		5	44	179905	179948	GGGGTTAGTTAGGGTCGTCTCGGTGAGGGTGATTTTATCTAGGG	190	40
6	36	136176	136211	GGGGTTGCACTGGGAATGGTGGGGGGCTACTGGGGG	210	40		6	33	198030	198062	GGGTCCCAAGTCGGGCCCGGGTTCCAACTCGGG	130	110
7	38	201095	201132	GGGTCGGGGAGTGGGCAATCCGCCGCAAAACGGACGGG	180	90		7	45	209124	209168	GGGAAAGTTGCACGGGGTTACTACAATTTAATGGGTCGTGATGGG	180	50
8	27	536342	536368	GGGTGGGAAAATTGGGGTATACACGGG	130	20		8	20	228648	228667	GGGCGGGCATTTGGGGCGGG	130	30
9	34	540652	540685	GGGGCGTGTTTGGGGTGGGCATTTGCTCGAGGGG	190	40		9	44	292367	292410	GGGTCGAGCATGGGGACGCTGTTATTAACGGGCATTGTGATGGG	190	60
10	35	638434	638468	GGGTTGGGCGTGACTTTAATGCTGGGTCGCTCGGG	160	60		10	31	349331	349361	GGGTCGGGAGAAAGGGCATCAAGTGAAAGGG	150	30
11	39	760830	760868	GGGTATGGGTATTCCACAAGGGATTACCTTGATCGTGGG	140	60		11	35	391164	391198	GGGCTAACGTGGGGTGCGGGTCATATTCGCTGGGG	170	60
12	37	763287	763323	GGGATCGCATTTTTGGGCTCACAAGGGGATATTTGGG	140	50		12	28	402313	402340	GGGGTGGAAGGGAATGCATGGGGTTGGG	170	10
13	37	866941	866977	GGGACCAAAATGGGACCAAAGCGAGGGCTAAATCGGG	140	70		13	19	414618	414636	GGGGAGGGTTAGGGTGGGG	140	0
14	38	988939	988976	GGGTTTGGGTTACACCATGGGTGACCTCTACTTCGGGG	140	80		14	33	448983	449015	GGGTCTGTTGGGGATACAAGGGGGATCCGCGGG	170	50
15	45	1068175	1068219	GGGGCTAGAACGTCAAGTGGGTGAAGGGGGTATGCTGCTCTCGGG	210	70		15	37	460696	460732	GGGGGGGAACAAAACCTTTGTGCTGGGTGAATCTGGG	160	50
								16	33	484325	484357	GGGTGCTGAAGTTGGGTGTCAGGGTGAAGTGGG	180	20
								17	19	522116	522134	GGGGAGGGTTAGGGTGGGG	140	0
								18	42	553695	553736	GGGTGTTTCTAATGGGCAGGGATCTCAAAGCTTTGAAGAGGG	160	50
								19	39	560396	560434	GGGCAATCGTTGGGTTTGGTGGGGGAAAGTGGTTCAGGG	200	30
								20	38	816137	816174	GGGCTGACTTGGGAAGGGGTGCGGCCAATATCGTTGGG	180	60
								21	34	898180	898213	GGGATGGGGAAGCGGTAGACGAATACAGGGCGGG	180	40
								22	37	950642	950678	GGGCTTACTTCCTGTACGAGTGGGCGGGCATCCCGGG	150	100
NZ_CP013014.1 Vibrio cholerae strain Env-390 chromosome 2, complete sequence
#	Length (bp)	Start Position	End Position	PGQ Motifs	cG Score	cC Score		#	Length (bp)	Start Position	End Position	PGQ Motifs	cG Score	cC Score
1	37	7485	7521	GGGATCACACGGCGCAGCGGGCCGACCACGGGTTGGG	170	110		1	24	14832	14855	GGGTCTAGGGTCTAGGGTCTAGGG	120	30
2	35	9681	9715	GGGTTAGTTTTAGTGACTGGGCCAACGGGGTCGGG	160	50		2	40	483364	483403	GGGCGCACCTATCGGGTCACAGCCGTGGAGGGAGATCGGG	180	100
3	38	20217	20254	GGGTACACTGGGTCTGGGCAAACTAATTGCGTTCTGGG	140	70		3	39	562866	562904	GGGGATACCGCGCGAGGCAGTGAAGGGACGGGCTTGGGG	210	70
4	35	117191	117225	GGGGGAAGAGGTTGGGCAGCGTGTAGGGTATCGGG	200	30		4	43	599332	599374	GGGTTGGAGGGGGTTTCAATCAGCAACAGTTTGGGCTTACGGG	180	60
5	45	239565	239609	GGGATCGCGTTGGGGGCTTGAGTGACGATTGGGTTTTAAAACGGG	200	50		5	29	604283	604311	GGGCGGGCAGGGCGTGCCAGCAAGCCGGG	160	80
6	33	275787	275819	GGGTTTTCTCTTTTTCGGTGGGGGCCGGGAGGG	160	50		6	24	611963	611986	GGGACTAGGGAAGGGAGCCTAGGG	130	30
7	24	291583	291606	GGGAAAGGGGATTGTCAGGGCGGG	140	20		7	41	788409	788449	GGGCTAGGCACCATGGGTTTTGGTTTACCTGCGGGAATGGG	170	70
8	40	331559	331598	GGGTAGGGCACTATCTACCGCAATTTGGGTAAAGGCTGGG	150	70		8	19	855863	855881	GGGGAGGGCTAGGGTGGGG	140	10
9	30	353866	353895	GGGGTGGGTTAATTGTAAGCGGGTGTTGGG	160	10		9	28	869871	869898	GGGATGGGATCAGGTAAGGGTGAAAGGG	150	10
10	45	483526	483570	GGGGTGTTTGGCGGTTTCCTTGGGCTGTTTGTGATGGGACAAGGG	210	50		10	40	912756	912795	GGGCAAAGAGTCGAGGGCTATCGGGCCAAGCACTTTCGGG	160	90
11	41	515188	515228	GGGGCGGCCATGGGCAACGTCACAGAATGGGCAGCGACGGG	190	100		11	42	957436	957477	GGGTGATTCCCTGGTCCTTGGGATCTTGTTCCGGGAAACGGG	160	90
12	17	741617	741633	GGGGCAGGGGGGGGGGG	40	10		12	33	961942	961974	GGGATTGGGTCGATCAGGGCATTTCCAAATGGG	130	50
13	36	754112	754147	GGGTGCTCCTGGGCCGGGGGATAACACGACCACGGG	160	100		13	21	1050573	1050593	GGGACGGGGCTCGGGGGCGGG	150	40
14	44	840640	840683	GGGAAGGGGATTGCTATGTGTTTGATGGGCGCGTTGCGGTAGGG	220	40		14	33	1055234	1055266	GGGCTAGAGGCTTGTCCTGTTGGGCGGGTGGGG	180	50
15	28	861091	861118	GGGTGATCGCGCTTGGGGTTGGGCAGGG	160	40		15	42	1060316	1060357	GGGATGGGCTCTTGTGCTGGGCCTACCACATGGATTTCGGGG	170	90
16	28	906563	906590	GGGGCTCTCGTTTGGGCTTGGGCTGGGG	150	50		16	32	1067575	1067606	GGGAAAACGGGTCCGCATCGTGATGGGTGGGG	160	50
17	44	919477	919520	GGGCGGTGTCTCATTCGCTGGCGGGGTGGGGAGTATCGCTGGGG	230	80		17	26	1221820	1221845	GGGTTGGGTTCAGGCAGGGAGATGGG	150	20
18	34	933513	933546	GGGGTGTTTTGGGCGGCTTCGGATGTGGGCTGGG	190	40		18	41	1238440	1238480	GGGGCAATAGGGGTGGCACTCACCGTGGGTTTGCAAAAGGG	180	70
19	42	941305	941346	GGGCTCGATCATAGGGTCGGGCACCGTTTCCAATAAGCAGGG	150	100		19	41	1239093	1239133	GGGTGCTATTTGGGGCAAACCGATGTGGGGAGCATGGTGGG	200	50
20	25	977307	977331	GGGTGCTACTGGGCTTAGGGTTGGG	130	30		20	27	1346182	1346208	GGGTAAAGGGCCGGGTAAAACCACGGG	120	50
21	40	986437	986476	GGGGCTGCAAAAGTTGGGGATTCATGGGGTCGCCAACGGG	180	70		21	43	1361546	1361588	GGGTTATTGGGGTTGATCAGCACAATGCCACGGGTTTTCGGGG	170	70
22	33	1057084	1057116	GGGTGAGGGTGAACTCACGTCGGGTATGCTGGG	160	50		22	33	1420661	1420693	GGGGCCTCCGGGGGTGGGTAAAACCTCACTGGG	150	80
23	30	1057495	1057524	GGGGGAAGGGAATGCTTGGGCGCTGATGGG	170	30		23	45	1503256	1503300	GGGTGAACCAACATGGGAATCCCCTTGGGGCTCTGGCCGTCCGGG	170	130
24	35	1307626	1307660	GGGCTTTATGTGATTGGGATTGGGGTTGTAACGGG	160	20		24	33	1528373	1528405	GGGGGAAAGGGCTCTGGGGGAGGAGCTTAAGGG	190	30
25	45	1639248	1639292	GGGTGCTTATCAGGGCGGTTGGGTGCGCGGTAGTTACCGTTTGGG	210	70		25	39	1537737	1537775	GGGCTCAGTAGGGTTTGCATCGCGGGTTCCAAGCTCGGG	160	90
26	38	1853976	1854013	GGGAGTGTCGCTGTTGGCTGTGGGGGATGGGCTATGGG	210	40		26	45	1566368	1566412	GGGTCAAACACGGCACGTGGGGAAGGGCTCCACCACAAAATCGGG	160	120
27	43	2073297	2073339	GGGGTGTAACGAGTGTACGGGCGGCTATTCAGGGCGCGTTGGG	210	70		27	26	1685920	1685945	GGGCTCGGGGTGGGCGGTTTTTGGGG	160	30
28	42	2173256	2173297	GGGTTTCGATGGGCGAAGCGGCGGATGCGTGGGATGAGCGGG	230	60		28	26	1715444	1715469	GGGGAGATAGGGCAATAGGGTTCGGG	140	20
29	34	2313313	2313346	GGGCATTGGGGTTGGGTTATCCACTTGCATAGGG	140	50		29	33	1887082	1887114	GGGGGCTTGGGTGGTAGGCCTGCTGGGAGCGGG	200	50
30	36	2322470	2322505	GGGCAATGGAGGGTCGCATCAGGGTCCAAAACAGGG	150	70		30	39	2018933	2018971	GGGAACCGCGCGGGCTAACTCGCGGGCGATATCTTTGGG	160	100
31	39	2423602	2423640	GGGCGGAGAAGGGGCAGCCATGGGGCTGACCAAAGGGGG	210	70		31	41	2026028	2026068	GGGTTTGGGGTTCGCCGAACGGGTTATTCTTTCCAATTGGG	150	70
32	34	2500120	2500153	GGGTTTCGATGGGATCGGGCATTAGATATTTGGG	140	30		32	42	2645269	2645310	GGGCTTCGACAGGGAAAATCGCTTGATGTTCGGGTGAAAGGG	170	60
33	28	2541933	2541960	GGGGTGTGGGTGAAAATCATTGGGGGGG	160	10		33	36	2771048	2771083	GGGTTTCCCGGGACTGTTTTGGGGAACCATGATGGG	150	60
34	22	2646733	2646754	GGGATTGGGTATTGGGGACGGG	130	10
35	19	2712175	2712193	GGGGAGGGTTAGGGTGGGG	140	0
36	38	2751346	2751383	GGGACACAGGGGATAGCCGAGCTGCAGCAGGGTATGGG	180	70
37	44	2756998	2757041	GGGCTTGGGCTGGCGATTTCGAAAGGGATTGCCCATGTACTGGG	180	80
38	45	2831912	2831956	GGGACACCAGTGGTTGTCAATGGGCGTCGGGTGCCGATTGCTGGG	200	90
39	36	2867952	2867987	GGGGCTGGGTTGCAAGATAGTGGTGGGACAAGCGGG	190	40
40	31	2869300	2869330	GGGTACGCAGGGGTGGGTTATCAAAACTGGG	140	40
NZ_CP013302.1 Vibrio cholerae strain C5 chromosome 2, complete sequence
#	Length (bp)	Start Position	End Position	PGQ Motifs	cG Score	cC Score		#	Length (bp)	Start Position	End Position	PGQ Motifs	cG Score	cC Score
1	39	6107	6145	GGGCGCTCTTCGGTTTTGATGGGGACGGCAGGGCAGGGG	200	70		1	31	8411	8441	GGGTGCTCGAAGGGACGAGTGTGGGCGTGGG	180	40
2	28	21669	21696	GGGTACGGGTGTCGCAAGGTTGGGCGGG	160	40		2	28	44642	44669	GGGGAATATTGTCGGGCCCGGGCAGGGG	150	50
3	43	63483	63525	GGGGTCGCGATTGGGAAAGTGGGCGCGTTACTACAAAGTGGGG	200	60		3	22	89846	89867	GGGAAGGGGCGGGAATAGTGGG	140	10
4	44	81028	81071	GGGATCATGACGGGCGTTATCTTGGGTATTGGTCGCGCTCTGGG	180	80		4	41	105774	105814	GGGATCCGTATCCCCGGGGTATGGAATGCATGGGAAGCGGG	180	80
5	36	130637	130672	GGGTTGGGTATTAGGTACGCAAGGTGAAGGGCGGGG	190	30		5	27	122596	122622	GGGTGGGCGTTGGGGTTCACCTTTGGG	140	40
6	36	136694	136729	GGGGTTGCACTGGGAATGGTGGGGGGCTACTGGGGG	210	40		6	44	179379	179422	GGGGTTAGTTAGGGTCGTCTCGGTGAGGGTGATTTTATCTAGGG	190	40
7	38	201561	201598	GGGTCGGGGAGTGGGCAATCCGCCGCAAAACGGACGGG	180	90		7	33	197428	197460	GGGTCCCAAGTCGGGCCCGGGTTCCAACTCGGG	130	110
8	45	320052	320096	GGGCAAATTGGGTATATTGCAAAGGGATAAACAAAGAAGGCTGGG	160	40		8	45	208522	208566	GGGAAAGTTGCACGGGGTTACTACAATTTAATGGGTCGTGATGGG	180	50
9	27	553818	553844	GGGTGGGAAAATTGGGGTATACACGGG	130	20		9	20	228041	228060	GGGCGGGCATTTGGGGCGGG	130	30
10	34	558128	558161	GGGGCGTGTTTGGGGTGGGCATTTGCTCGAGGGG	190	40		10	44	291935	291978	GGGTCGAGCATGGGGACGCTGTTATTAACGGGCATTGTGATGGG	190	60
11	35	656915	656949	GGGTTGGGCGTGACTTTAATGCTGGGTCGCTCGGG	160	60		11	31	348899	348929	GGGTCGGGAGAAAGGGCATCAAGTGAAAGGG	150	30
12	39	765174	765212	GGGTATGGGTATTCCACAAGGGATTACCTTGATCGTGGG	140	60		12	35	376589	376623	GGGCTAACGTGGGGTGCGGGTCATATTCGCTGGGG	170	60
13	37	767631	767667	GGGATCGCATTTTTGGGCTCACAAGGGGATATTTGGG	140	50		13	28	387756	387783	GGGGTGGAAGGGAATGCATGGGGTTGGG	170	10
14	37	871296	871332	GGGACCAAAATGGGACCAAAGCGAGGGCTAAATCGGG	140	70		14	19	400061	400079	GGGGAGGGTTAGGGTGGGG	140	0
15	38	993368	993405	GGGTTTGGGTTACACCATGGGTGACCTCTACTTCGGGG	140	80		15	33	434414	434446	GGGTCTGTTGGGGATACAAGGGGGATCCGCGGG	170	50
16	45	1072604	1072648	GGGGCTAGAACGTCAAGTGGGTGAAGGGGGTATGCTGCTCTCGGG	210	70		16	37	446127	446163	GGGGGGGAACAAAACCTTTGTGCTGGGTGAATCTGGG	160	50
								17	33	469756	469788	GGGTGCTGAAGTTGGGTGTCAGGGTGAAGTGGG	180	20
								18	19	508823	508841	GGGGAGGGTTAGGGTGGGG	140	0
								19	42	540131	540172	GGGTGTTTCTAATGGGCAGGGATCTCAAAGCTTTGAAGAGGG	160	50
								20	39	546832	546870	GGGCAATCGTTGGGTTTGGTGGGGGAAAGTGGTTCAGGG	200	30
								21	42	727084	727125	GGGGTAGGACGAGGGTTAGGGGGCCCTCCTCTATCTTTAGGG	180	80
								22	38	820205	820242	GGGCTGACTTGGGAAGGGGTGCGGCCAATATCGTTGGG	180	60
								23	34	901626	901659	GGGATGGGGAAGCGGTAGACGAATACAGGGCGGG	180	40
								24	37	954036	954072	GGGCTTACTTCCTGTACGAGTGGGCGGGCATCCCGGG	150	100
NZ_CP013312.1 Vibrio cholerae strain E1320 chromosome 2, complete sequence
#	Length (bp)	Start Position	End Position	PGQ Motifs	cG Score	cC Score		#	Length (bp)	Start Position	End Position	PGQ Motifs	cG Score	cC Score
1	39	8500	8538	GGGTATGGGTATTCCACAAGGGATTACCTTGATCGTGGG	140	60		1	31	13787	13817	GGGTCGGGAGAAAGGGCATCAAGTGAAAGGG	150	30
2	37	10957	10993	GGGATCGCATTTTTGGGCTCACAAGGGGATATTTGGG	140	50		2	35	41477	41511	GGGCTAACGTGGGGAGCGGGTCATATTCGCTGGGG	170	60
3	37	114516	114552	GGGACCAAAATGGGACCAAAGCGAGGGCTAAATCGGG	140	70		3	33	42876	42908	GGGCCACACTGTTTGGGGCCGGGATAGTTTGGG	150	60
4	38	236669	236706	GGGTTTGGGTTACACCATGGGTGACCTCTACTTCGGGG	140	80		4	28	52626	52653	GGGGTGGAAGGGAATGCATGGGGTTGGG	170	10
5	45	315903	315947	GGGGCTAGAACGTCAAGTGGGTGAAGGGGGTATGCTGCTCTCGGG	210	70		5	19	64931	64949	GGGGAGGGTTAGGGTGGGG	140	0
6	39	355249	355287	GGGCGCTCTTCGGTTTTGATGGGTGCGGCAGGGCAGGGG	200	70		6	33	99284	99316	GGGTCTGTTGGGGATACAAGGGGGATCCGCGGG	170	50
7	28	370812	370839	GGGTACGGGTGTCGCAAGGTTGGGCGGG	160	40		7	37	110997	111033	GGGGGGGAACAAAACCTTTGTGCTGGGTGAATCTGGG	160	50
8	43	412623	412665	GGGGTCGCGATTGGGAAAGTGGGCGCGTTACTACAAAGTGGGG	200	60		8	33	134626	134658	GGGTGCTGAAGTTGGGTGTCAGGGTGAAGTGGG	180	20
9	44	430168	430211	GGGATCATGACGGGCGTTATCTTGGGTATTGGTCGCGCTCTGGG	180	80		9	19	173693	173711	GGGGAGGGTTAGGGTGGGG	140	0
10	36	479777	479812	GGGTTGGGTATTAGGTACGCAAGGTGAAGGGCGGGG	190	30		10	42	204943	204984	GGGTGTTTCTAATGGGCAGGGATCTCAAAGCTTTGAAGAGGG	160	50
11	36	485834	485869	GGGGTTGCACTGGGAATGGTGGGGGGCTACTGGGGG	210	40		11	39	211644	211682	GGGCAATCGTTGGGTTTGGTGGGGGAAAGTGGTTCAGGG	200	30
12	38	550719	550756	GGGTCGGGGAGTGGGCAATCCGCCGCAAAACGGACGGG	180	90		12	33	232378	232410	GGGGCTGCTGCTATCGGGTGGTGTGGGATTGGG	180	40
13	27	942158	942184	GGGTGGGAAAATTGGGGTATACACGGG	130	20		13	33	239424	239456	GGGGCTGCTGCTATCGGGTGGTGTGGGATTGGG	180	40
14	34	946468	946501	GGGGCGTGTTTGGGGTGGGCATTTGCTCGAGGGG	190	40		14	38	489316	489353	GGGCTGACTTGGGAAGGGGTGCGGCCAATATCGTTGGG	180	60
15	35	1045197	1045231	GGGTTGGGCGTGACTTTAATGCTGGGTCGCTCGGG	160	60		15	41	582425	582465	GGGAATTTGCGTTGGGGTGGTAATGGGGATGATGGTTTGGG	210	10
16	39	1153441	1153479	GGGTATGGGTATTCCACAAGGGATTACCTTGATCGTGGG	140	60		16	34	605620	605653	GGGATGGGGAAGCGGTAGACGAATACAGGGCGGG	180	40
17	37	1155887	1155923	GGGATCGCATTTTTGGGCTCACAAGGGGATATTTGGG	140	50		17	37	658048	658084	GGGCTTACTTCCTGTACGAGTGGGCGGGCATCCCGGG	150	100
								18	31	818264	818294	GGGTGCTCGAAGGGACGAGTGTGGGCGTGGG	180	40
								19	28	854495	854522	GGGGAATATTGTCGGGCCCGGGCAGGGG	150	50
								20	22	899698	899719	GGGAAGGGGCGGGAATAGTGGG	140	10
								21	41	915625	915665	GGGATCCGTATCCCCGGGGTATGGAATGCATGGGAAGCGGG	180	80
								22	27	932447	932473	GGGTGGGCGTTGGGGTTCACCTTTGGG	140	40
								23	44	989230	989273	GGGGTTAGTTAGGGTCGTCTCGGTGAGGGTGATTTTATCTAGGG	190	40
								24	33	1007355	1007387	GGGTCCCAAGTCGGGCCCGGGTTCCAACTCGGG	130	110
								25	45	1018449	1018493	GGGAAAGTTGCACGGGGTTACTACAATTTAATGGGTCGTGATGGG	180	50
								26	20	1037973	1037992	GGGCGGGCATTTGGGGCGGG	130	30
								27	44	1101867	1101910	GGGTCGAGCATGGGGACGCTGTTATTAACGGGCATTGTGATGGG	190	60
								28	32	1158733	1158764	GGGTCGGGAGAAAAGGGCATCAAGTGAAAGGG	150	30
NZ_CP013304.1 Vibrio cholerae strain CRC711 chromosome 2, complete sequence
#	Length (bp)	Start Position	End Position	PGQ Motifs	cG Score	cC Score		#	Length (bp)	Start Position	End Position	PGQ Motifs	cG Score	cC Score
1	39	6107	6145	GGGCGCTCTTCGGTTTTGATGGGGACGGCAGGGCAGGGG	200	70		1	31	8412	8442	GGGTGCTCGAAGGGACGAGTGTGGGCGTGGG	180	40
2	28	21669	21696	GGGTACGGGTGTCGCAAGGTTGGGCGGG	160	40		2	28	44643	44670	GGGGAATATTGTCGGGCCCGGGCAGGGG	150	50
3	43	63483	63525	GGGGTCGCGATTGGGAAAGTGGGCGCGTTACTACAAAGTGGGG	200	60		3	22	89847	89868	GGGAAGGGGCGGGAATAGTGGG	140	10
4	44	81028	81071	GGGATCATGACGGGCGTTATCTTGGGTATTGGTCGCGCTCTGGG	180	80		4	41	105775	105815	GGGATCCGTATCCCCGGGGTATGGAATGCATGGGAAGCGGG	180	80
5	36	130637	130672	GGGTTGGGTATTAGGTACGCAAGGTGAAGGGCGGGG	190	30		5	27	122597	122623	GGGTGGGCGTTGGGGTTCACCTTTGGG	140	40
6	36	136694	136729	GGGGTTGCACTGGGAATGGTGGGGGGCTACTGGGGG	210	40		6	44	179380	179423	GGGGTTAGTTAGGGTCGTCTCGGTGAGGGTGATTTTATCTAGGG	190	40
7	38	201579	201616	GGGTCGGGGAGTGGGCAATCCGCCGCAAAACGGACGGG	180	90		7	33	197429	197461	GGGTCCCAAGTCGGGCCCGGGTTCCAACTCGGG	130	110
8	45	320094	320138	GGGCAAATTGGGTATATTGCAAAGGGATAAACAAAGAAGGCTGGG	160	40		8	45	208523	208567	GGGAAAGTTGCACGGGGTTACTACAATTTAATGGGTCGTGATGGG	180	50
9	27	512206	512232	GGGTGGGAAAATTGGGGTATACACGGG	130	20		9	20	228042	228061	GGGCGGGCATTTGGGGCGGG	130	30
10	34	516516	516549	GGGGCGTGTTTGGGGTGGGCATTTGCTCGAGGGG	190	40		10	44	291936	291979	GGGTCGAGCATGGGGACGCTGTTATTAACGGGCATTGTGATGGG	190	60
11	35	615303	615337	GGGTTGGGCGTGACTTTAATGCTGGGTCGCTCGGG	160	60		11	31	348933	348963	GGGTCGGGAGAAAGGGCATCAAGTGAAAGGG	150	30
12	39	723565	723603	GGGTATGGGTATTCCACAAGGGATTACCTTGATCGTGGG	140	60		12	35	376623	376657	GGGCTAACGTGGGGTGCGGGTCATATTCGCTGGGG	170	60
13	37	726022	726058	GGGATCGCATTTTTGGGCTCACAAGGGGATATTTGGG	140	50		13	28	387790	387817	GGGGTGGAAGGGAATGCATGGGGTTGGG	170	10
14	37	829717	829753	GGGACCAAAATGGGACCAAAGCGAGGGCTAAATCGGG	140	70		14	19	400095	400113	GGGGAGGGTTAGGGTGGGG	140	0
15	38	951789	951826	GGGTTTGGGTTACACCATGGGTGACCTCTACTTCGGGG	140	80		15	33	434448	434480	GGGTCTGTTGGGGATACAAGGGGGATCCGCGGG	170	50
16	45	1031025	1031069	GGGGCTAGAACGTCAAGTGGGTGAAGGGGGTATGCTGCTCTCGGG	210	70		16	37	446161	446197	GGGGGGGAACAAAACCTTTGTGCTGGGTGAATCTGGG	160	50
								17	33	469790	469822	GGGTGCTGAAGTTGGGTGTCAGGGTGAAGTGGG	180	20
								18	19	508857	508875	GGGGAGGGTTAGGGTGGGG	140	0
								19	42	540165	540206	GGGTGTTTCTAATGGGCAGGGATCTCAAAGCTTTGAAGAGGG	160	50
								20	39	546866	546904	GGGCAATCGTTGGGTTTGGTGGGGGAAAGTGGTTCAGGG	200	30
								21	42	700774	700815	GGGGTAGGACGAGGGTTAGGGGGCCCTCCTCTATCTTTAGGG	180	80
								22	38	778609	778646	GGGCTGACTTGGGAAGGGGTGCGGCCAATATCGTTGGG	180	60
								23	34	860030	860063	GGGATGGGGAAGCGGTAGACGAATACAGGGCGGG	180	40
								24	37	912458	912494	GGGCTTACTTCCTGTACGAGTGGGCGGGCATCCCGGG	150	100
NZ_CP013306.1 Vibrio cholerae strain CRC1106 chromosome 2, complete sequence
#	Length (bp)	Start Position	End Position	PGQ Motifs	cG Score	cC Score		#	Length (bp)	Start Position	End Position	PGQ Motifs	cG Score	cC Score
1	39	6107	6145	GGGCGCTCTTCGGTTTTGATGGGGACGGCAGGGCAGGGG	200	70		1	31	8411	8441	GGGTGCTCGAAGGGACGAGTGTGGGCGTGGG	180	40
2	28	21669	21696	GGGTACGGGTGTCGCAAGGTTGGGCGGG	160	40		2	28	44642	44669	GGGGAATATTGTCGGGCCCGGGCAGGGG	150	50
3	43	63483	63525	GGGGTCGCGATTGGGAAAGTGGGCGCGTTACTACAAAGTGGGG	200	60		3	22	89846	89867	GGGAAGGGGCGGGAATAGTGGG	140	10
4	44	81028	81071	GGGATCATGACGGGCGTTATCTTGGGTATTGGTCGCGCTCTGGG	180	80		4	41	105774	105814	GGGATCCGTATCCCCGGGGTATGGAATGCATGGGAAGCGGG	180	80
5	36	130637	130672	GGGTTGGGTATTAGGTACGCAAGGTGAAGGGCGGGG	190	30		5	27	122596	122622	GGGTGGGCGTTGGGGTTCACCTTTGGG	140	40
6	36	136694	136729	GGGGTTGCACTGGGAATGGTGGGGGGCTACTGGGGG	210	40		6	44	179379	179422	GGGGTTAGTTAGGGTCGTCTCGGTGAGGGTGATTTTATCTAGGG	190	40
7	38	201579	201616	GGGTCGGGGAGTGGGCAATCCGCCGCAAAACGGACGGG	180	90		7	33	197428	197460	GGGTCCCAAGTCGGGCCCGGGTTCCAACTCGGG	130	110
8	45	320099	320143	GGGCAAATTGGGTATATTGCAAAGGGATAAACAAAGAAGGCTGGG	160	40		8	45	208522	208566	GGGAAAGTTGCACGGGGTTACTACAATTTAATGGGTCGTGATGGG	180	50
9	27	548082	548108	GGGTGGGAAAATTGGGGTATACACGGG	130	20		9	20	228041	228060	GGGCGGGCATTTGGGGCGGG	130	30
10	34	552392	552425	GGGGCGTGTTTGGGGTGGGCATTTGCTCGAGGGG	190	40		10	44	291935	291978	GGGTCGAGCATGGGGACGCTGTTATTAACGGGCATTGTGATGGG	190	60
11	35	651179	651213	GGGTTGGGCGTGACTTTAATGCTGGGTCGCTCGGG	160	60		11	31	348899	348929	GGGTCGGGAGAAAGGGCATCAAGTGAAAGGG	150	30
12	39	759438	759476	GGGTATGGGTATTCCACAAGGGATTACCTTGATCGTGGG	140	60		12	35	376589	376623	GGGCTAACGTGGGGTGCGGGTCATATTCGCTGGGG	170	60
13	37	761895	761931	GGGATCGCATTTTTGGGCTCACAAGGGGATATTTGGG	140	50		13	28	387756	387783	GGGGTGGAAGGGAATGCATGGGGTTGGG	170	10
14	37	865560	865596	GGGACCAAAATGGGACCAAAGCGAGGGCTAAATCGGG	140	70		14	19	400061	400079	GGGGAGGGTTAGGGTGGGG	140	0
15	38	987632	987669	GGGTTTGGGTTACACCATGGGTGACCTCTACTTCGGGG	140	80		15	33	434414	434446	GGGTCTGTTGGGGATACAAGGGGGATCCGCGGG	170	50
16	45	1066868	1066912	GGGGCTAGAACGTCAAGTGGGTGAAGGGGGTATGCTGCTCTCGGG	210	70		16	37	446127	446163	GGGGGGGAACAAAACCTTTGTGCTGGGTGAATCTGGG	160	50
								17	33	469756	469788	GGGTGCTGAAGTTGGGTGTCAGGGTGAAGTGGG	180	20
								18	19	508823	508841	GGGGAGGGTTAGGGTGGGG	140	0
								19	42	540131	540172	GGGTGTTTCTAATGGGCAGGGATCTCAAAGCTTTGAAGAGGG	160	50
								20	39	546832	546870	GGGCAATCGTTGGGTTTGGTGGGGGAAAGTGGTTCAGGG	200	30
								21	42	721301	721342	GGGGTAGGACGAGGGTTAGGGGGCCCTCCTCTATCTTTAGGG	180	80
								22	38	814452	814489	GGGCTGACTTGGGAAGGGGTGCGGCCAATATCGTTGGG	180	60
								23	34	895872	895905	GGGATGGGGAAGCGGTAGACGAATACAGGGCGGG	180	40
								24	37	948300	948336	GGGCTTACTTCCTGTACGAGTGGGCGGGCATCCCGGG	150	100
NZ_CP013308.1 Vibrio cholerae strain E506 chromosome 2, complete sequence
#	Length (bp)	Start Position	End Position	PGQ Motifs	cG Score	cC Score		#	Length (bp)	Start Position	End Position	PGQ Motifs	cG Score	cC Score
1	39	6108	6146	GGGCGCTCTTCGGTTTTGATGGGTGCGGCAGGGCAGGGG	200	70		1	28	44642	44669	GGGGAATATTGTCGGGCCCGGGCAGGGG	150	50
2	28	21671	21698	GGGTACGGGTGTCGCAAGGTTGGGCGGG	160	40		2	22	89846	89867	GGGAAGGGGCGGGAATAGTGGG	140	10
3	43	63482	63524	GGGGTCGCGATTGGGAAAGTGGGCGCGTTACTACAAAGTGGGG	200	60		3	41	105775	105815	GGGATCCGTATCCCCGGGGTATGGAATGCATGGGAAGCGGG	180	80
4	44	81028	81071	GGGATCATGACGGGCGTTATCTTGGGTATTGGTCGCGCTCTGGG	180	80		4	27	122597	122623	GGGTGGGCGTTGGGGTTCACCTTTGGG	140	40
5	36	130637	130672	GGGTTGGGTATTAGGTACGCAAGGTGAAGGGCGGGG	190	30		5	44	179389	179432	GGGGTTAGTTAGGGTCGTCTCGGTGAGGGTGATTTTATCTAGGG	190	40
6	36	136694	136729	GGGGTTGCACTGGGAATGGTGGGGGGCTACTGGGGG	210	40		6	33	197514	197546	GGGTCCCAAGTCGGGCCCGGGTTCCAACTCGGG	130	110
7	38	201595	201632	GGGTCGGGGAGTGGGCAATCCGCCGCAAAACGGACGGG	180	90		7	45	208608	208652	GGGAAAGTTGCACGGGGTTACTACAATTTAATGGGTCGTGATGGG	180	50
8	27	541735	541761	GGGTGGGAAAATTGGGGTATACACGGG	130	20		8	20	228132	228151	GGGCGGGCATTTGGGGCGGG	130	30
9	34	546045	546078	GGGGCGTGTTTGGGGTGGGCATTTGCTCGAGGGG	190	40		9	44	291852	291895	GGGTCGAGCATGGGGACGCTGTTATTAACGGGCATTGTGATGGG	190	60
10	35	643769	643803	GGGTTGGGCGTGACTTTAATGCTGGGTCGCTCGGG	160	60		10	31	348816	348846	GGGTCGGGAGAAAGGGCATCAAGTGAAAGGG	150	30
11	39	752021	752059	GGGTATGGGTATTCCACAAGGGATTACCTTGATCGTGGG	140	60		11	35	376505	376539	GGGCTAACGTGGGGTGCGGGTCATATTCGCTGGGG	170	60
12	37	754478	754514	GGGATCGCATTTTTGGGCTCACAAGGGGATATTTGGG	140	50		12	28	387654	387681	GGGGTGGAAGGGAATGCATGGGGTTGGG	170	10
13	37	858133	858169	GGGACCAAAATGGGACCAAAGCGAGGGCTAAATCGGG	140	70		13	19	399959	399977	GGGGAGGGTTAGGGTGGGG	140	0
14	38	980131	980168	GGGTTTGGGTTACACCATGGGTGACCTCTACTTCGGGG	140	80		14	33	434324	434356	GGGTCTGTTGGGGATACAAGGGGGATCCGCGGG	170	50
15	45	1059368	1059412	GGGGCTAGAACGTCAAGTGGGTGAAGGGGGTATGCTGCTCTCGGG	210	70		15	37	446037	446073	GGGGGGGAACAAAACCTTTGTGCTGGGTGAATCTGGG	160	50
								16	33	469666	469698	GGGTGCTGAAGTTGGGTGTCAGGGTGAAGTGGG	180	20
								17	19	507457	507475	GGGGAGGGTTAGGGTGGGG	140	0
								18	42	538978	539019	GGGTGTTTCTAATGGGCAGGGATCTCAAAGCTTTGAAGAGGG	160	50
								19	39	545679	545717	GGGCAATCGTTGGGTTTGGTGGGGGAAAGTGGTTCAGGG	200	30
								20	38	806935	806972	GGGCTGACTTGGGAAGGGGTGCGGCCAATATCGTTGGG	180	60
								21	34	888356	888389	GGGATGGGGAAGCGGTAGACGAATACAGGGCGGG	180	40
								22	37	940800	940836	GGGCTTACTTCCTGTACGAGTGGGCGGGCATCCCGGG	150	100
NZ_CP013310.1 Vibrio cholerae strain E1162 chromosome 2, complete sequence
#	Length (bp)	Start Position	End Position	PGQ Motifs	cG Score	cC Score		#	Length (bp)	Start Position	End Position	PGQ Motifs	cG Score	cC Score
1	38	18390	18427	GGGTTTGGGTTACACCATGGGTGACCTCTACTTCGGGG	140	80		1	27	3719	3745	GGGTGGGCGTTGGGGTTCACCTTTGGG	140	40
2	45	97626	97670	GGGGCTAGAACGTCAAGTGGGTGAAGGGGGTATGCTGCTCTCGGG	210	70		2	44	60502	60545	GGGGTTAGTTAGGGTCGTCTCGGTGAGGGTGATTTTATCTAGGG	190	40
3	39	136972	137010	GGGCGCTCTTCGGTTTTGATGGGGACGGCAGGGCAGGGG	200	70		3	33	78551	78583	GGGTCCCAAGTCGGGCCCGGGTTCCAACTCGGG	130	110
4	28	152534	152561	GGGTACGGGTGTCGCAAGGTTGGGCGGG	160	40		4	45	89645	89689	GGGAAAGTTGCACGGGGTTACTACAATTTAATGGGTCGTGATGGG	180	50
5	43	194348	194390	GGGGTCGCGATTGGGAAAGTGGGCGCGTTACTACAAAGTGGGG	200	60		5	20	109164	109183	GGGCGGGCATTTGGGGCGGG	130	30
6	44	211893	211936	GGGATCATGACGGGCGTTATCTTGGGTATTGGTCGCGCTCTGGG	180	80		6	44	173058	173101	GGGTCGAGCATGGGGACGCTGTTATTAACGGGCATTGTGATGGG	190	60
7	36	261489	261524	GGGTTGGGTATTAGGTACGCAAGGTGAAGGGCGGGG	190	30		7	31	230022	230052	GGGTCGGGAGAAAGGGCATCAAGTGAAAGGG	150	30
8	36	267546	267581	GGGGTTGCACTGGGAATGGTGGGGGGCTACTGGGGG	210	40		8	35	257712	257746	GGGCTAACGTGGGGTGCGGGTCATATTCGCTGGGG	170	60
9	38	332413	332450	GGGTCGGGGAGTGGGCAATCCGCCGCAAAACGGACGGG	180	90		9	28	268879	268906	GGGGTGGAAGGGAATGCATGGGGTTGGG	170	10
10	45	450892	450936	GGGCAAATTGGGTATATTGCAAAGGGATAAACAAAGAAGGCTGGG	160	40		10	19	281182	281200	GGGGAGGGTTAGGGTGGGG	140	0
11	27	681191	681217	GGGTGGGAAAATTGGGGTATACACGGG	130	20		11	33	315535	315567	GGGTCTGTTGGGGATACAAGGGGGATCCGCGGG	170	50
12	34	685501	685534	GGGGCGTGTTTGGGGTGGGCATTTGCTCGAGGGG	190	40		12	37	327248	327284	GGGGGGGAACAAAACCTTTGTGCTGGGTGAATCTGGG	160	50
13	35	784288	784322	GGGTTGGGCGTGACTTTAATGCTGGGTCGCTCGGG	160	60		13	33	350877	350909	GGGTGCTGAAGTTGGGTGTCAGGGTGAAGTGGG	180	20
14	39	892545	892583	GGGTATGGGTATTCCACAAGGGATTACCTTGATCGTGGG	140	60		14	19	389944	389962	GGGGAGGGTTAGGGTGGGG	140	0
15	37	895002	895038	GGGATCGCATTTTTGGGCTCACAAGGGGATATTTGGG	140	50		15	42	421252	421293	GGGTGTTTCTAATGGGCAGGGATCTCAAAGCTTTGAAGAGGG	160	50
16	37	998667	998703	GGGACCAAAATGGGACCAAAGCGAGGGCTAAATCGGG	140	70		16	39	427953	427991	GGGCAATCGTTGGGTTTGGTGGGGGAAAGTGGTTCAGGG	200	30
								17	42	604738	604779	GGGGTAGGACGAGGGTTAGGGGGCCCTCCTCTATCTTTAGGG	180	80
								18	38	697847	697884	GGGCTGACTTGGGAAGGGGTGCGGCCAATATCGTTGGG	180	60
								19	34	779268	779301	GGGATGGGGAAGCGGTAGACGAATACAGGGCGGG	180	40
								20	37	831678	831714	GGGCTTACTTCCTGTACGAGTGGGCGGGCATCCCGGG	150	100
								21	31	991883	991913	GGGTGCTCGAAGGGACGAGTGTGGGCGTGGG	180	40
								22	28	1028114	1028141	GGGGAATATTGTCGGGCCCGGGCAGGGG	150	50
								23	22	1073318	1073339	GGGAAGGGGCGGGAATAGTGGG	140	10
								24	41	1089246	1089286	GGGATCCGTATCCCCGGGGTATGGAATGCATGGGAAGCGGG	180	80
								25	27	1106068	1106094	GGGTGGGCGTTGGGGTTCACCTTTGGG	140	40
NZ_CP013318.1 Vibrio cholerae strain NCTC5395 chromosome 2, complete sequence
#	Length (bp)	Start Position	End Position	PGQ Motifs	cG Score	cC Score		#	Length (bp)	Start Position	End Position	PGQ Motifs	cG Score	cC Score
1	39	6107	6145	GGGCGCTCTTCGGTTTTGATGGGTGCGGCAGGGCAGGGG	200	70		1	31	8411	8441	GGGTGCTCGAAGGGACGAGTGTGGGCGTGGG	180	40
2	28	21670	21697	GGGTACGGGTGTCGCAAGGTTGGGCGGG	160	40		2	28	44642	44669	GGGGAATATTGTCGGGCCCGGGCAGGGG	150	50
3	43	62629	62671	GGGGTCGCGATTGGGAAAGTGGGCGCGTTACTACAAAGTGGGG	200	60		3	22	89845	89866	GGGAAGGGGCGGGAATAGTGGG	140	10
4	44	80174	80217	GGGATCATGACGGGCGTTATCTTGGGTATTGGTCGCGCTCTGGG	180	80		4	41	105774	105814	GGGATCCGTATCCCCGGGGTATGGAATGCATGGGAAGCGGG	180	80
5	36	129780	129815	GGGTTGGGTATTAGGTACGCAAGGTGAAGGGCGGGG	190	30		5	27	122596	122622	GGGTGGGCGTTGGGGTTCACCTTTGGG	140	40
6	36	135837	135872	GGGGTTGCACTGGGAATGGTGGGGGGCTACTGGGGG	210	40		6	44	171952	171995	GGGGTTAGTTAGGGTCGTCTCGGTGAGGGTGATTTTATCTAGGG	190	40
7	38	200734	200771	GGGTCGGGGAGTGGGCAATCCGCCGCAAAACGGACGGG	180	90		7	33	190077	190109	GGGTCCCAAGTCGGGCCCGGGTTCCAACTCGGG	130	110
8	44	236187	236230	GGGATTGGGTGTGTTTTTGGGCTACCTAAGCATAGAGCAGTGGG	180	50		8	45	201171	201215	GGGAAAGTTGCACGGGGTTACTACAATTTAATGGGTCGTGATGGG	180	50
9	27	581365	581391	GGGTGGGAAAATTGGGGTATACACGGG	130	20		9	20	220695	220714	GGGCGGGCATTTGGGGCGGG	130	30
10	34	585675	585708	GGGGCGTGTTTGGGGTGGGCATTTGCTCGAGGGG	190	40		10	39	265690	265728	GGGGGCTGGCATGGGCATGATGGCGGGCATGCAAGCGGG	210	70
11	35	684462	684496	GGGTTGGGCGTGACTTTAATGCTGGGTCGCTCGGG	160	60		11	44	347394	347437	GGGTCGAGCATGGGGACGCTGTTATTAACGGGCATTGTGATGGG	190	60
12	39	792703	792741	GGGTATGGGTATTCCACAAGGGATTACCTTGATCGTGGG	140	60		12	31	404358	404388	GGGTCGGGAGAAAGGGCATCAAGTGAAAGGG	150	30
13	37	795160	795196	GGGATCGCATTTTTGGGCTCACAAGGGGATATTTGGG	140	50		13	35	432048	432082	GGGCTAACGTGGGGAGCGGGTCATATTCGCTGGGG	170	60
14	37	898825	898861	GGGACCAAAATGGGACCAAAGCGAGGGCTAAATCGGG	140	70		14	33	433447	433479	GGGCCACACTGTTTGGGGCCGGGATAGTTTGGG	150	60
15	38	1076356	1076393	GGGTTTGGGTTACACCATGGGTGACCTCTACTTCGGGG	140	80		15	28	443197	443224	GGGGTGGAAGGGAATGCATGGGGTTGGG	170	10
16	45	1155592	1155636	GGGGCTAGAACGTCAAGTGGGTGAAGGGGGTATGCTGCTCTCGGG	210	70		16	19	455502	455520	GGGGAGGGTTAGGGTGGGG	140	0
								17	33	489855	489887	GGGTCTGTTGGGGATACAAGGGGGATCCGCGGG	170	50
								18	37	501568	501604	GGGGGGGAACAAAACCTTTGTGCTGGGTGAATCTGGG	160	50
								19	33	525197	525229	GGGTGCTGAAGTTGGGTGTCAGGGTGAAGTGGG	180	20
								20	19	564264	564282	GGGGAGGGTTAGGGTGGGG	140	0
								21	42	595572	595613	GGGTGTTTCTAATGGGCAGGGATCTCAAAGCTTTGAAGAGGG	160	50
								22	39	602273	602311	GGGCAATCGTTGGGTTTGGTGGGGGAAAGTGGTTCAGGG	200	30
								23	42	781997	782038	GGGGTAGGACGAGGGTTAGGGGGCCCTCCTCTATCTTTAGGG	180	80
								24	38	869602	869639	GGGCTGACTTGGGAAGGGGTGCGGCCAATATCGTTGGG	180	60
								25	34	985441	985474	GGGATGGGGAAGCGGTAGACGAATACAGGGCGGG	180	40
								26	37	1037881	1037917	GGGCTTACTTCCTGTACGAGTGGGCGGGCATCCCGGG	150	100
NZ_CP013320.1 Vibrio cholerae strain NCTC9420 chromosome 2, complete sequence
#	Length (bp)	Start Position	End Position	PGQ Motifs	cG Score	cC Score		#	Length (bp)	Start Position	End Position	PGQ Motifs	cG Score	cC Score
1	39	6107	6145	GGGCGCTCTTCGGTTTTGATGGGTGCGGCAGGGCAGGGG	200	70		1	31	8411	8441	GGGTGCTCGAAGGGACGAGTGTGGGCGTGGG	180	40
2	28	21668	21695	GGGTACGGGTGTCGCAAGGTTGGGCGGG	160	40		2	28	44642	44669	GGGGAATATTGTCGGGCCCGGGCAGGGG	150	50
3	43	63479	63521	GGGGTCGCGATTGGGAAAGTGGGCGCGTTACTACAAAGTGGGG	200	60		3	22	89843	89864	GGGAAGGGGCGGGAATAGTGGG	140	10
4	44	81024	81067	GGGATCATGACGGGCGTTATCTTGGGTATTGGTCGCGCTCTGGG	180	80		4	41	105772	105812	GGGATCCGTATCCCCGGGGTATGGAATGCATGGGAAGCGGG	180	80
5	36	130633	130668	GGGTTGGGTATTAGGTACGCAAGGTGAAGGGCGGGG	190	30		5	27	122594	122620	GGGTGGGCGTTGGGGTTCACCTTTGGG	140	40
6	36	136690	136725	GGGGTTGCACTGGGAATGGTGGGGGGCTACTGGGGG	210	40		6	44	179377	179420	GGGGTTAGTTAGGGTCGTCTCGGTGAGGGTGATTTTATCTAGGG	190	40
7	38	201551	201588	GGGTCGGGGAGTGGGCAATCCGCCGCAAAACGGACGGG	180	90		7	33	197503	197535	GGGTCCCAAGTCGGGCCCGGGTTCCAACTCGGG	130	110
8	27	520770	520796	GGGTGGGAAAATTGGGGTATACACGGG	130	20		8	45	208597	208641	GGGAAAGTTGCACGGGGTTACTACAATTTAATGGGTCGTGATGGG	180	50
9	34	525080	525113	GGGGCGTGTTTGGGGTGGGCATTTGCTCGAGGGG	190	40		9	20	228121	228140	GGGCGGGCATTTGGGGCGGG	130	30
10	35	623866	623900	GGGTTGGGCGTGACTTTAATGCTGGGTCGCTCGGG	160	60		10	44	292015	292058	GGGTCGAGCATGGGGACGCTGTTATTAACGGGCATTGTGATGGG	190	60
11	39	732106	732144	GGGTATGGGTATTCCACAAGGGATTACCTTGATCGTGGG	140	60		11	31	344221	344251	GGGTCGGGAGAAAGGGCATCAAGTGAAAGGG	150	30
12	37	734563	734599	GGGATCGCATTTTTGGGCTCACAAGGGGATATTTGGG	140	50		12	35	371910	371944	GGGCTAACGTGGGGAGCGGGTCATATTCGCTGGGG	170	60
13	37	833470	833506	GGGACCAAAATGGGACCAAAGCGAGGGCTAAATCGGG	140	70		13	33	373309	373341	GGGCCACACTGTTTGGGGCCGGGATAGTTTGGG	150	60
14	38	955624	955661	GGGTTTGGGTTACACCATGGGTGACCTCTACTTCGGGG	140	80		14	28	383059	383086	GGGGTGGAAGGGAATGCATGGGGTTGGG	170	10
15	45	1034858	1034902	GGGGCTAGAACGTCAAGTGGGTGAAGGGGGTATGCTGCTCTCGGG	210	70		15	19	395364	395382	GGGGAGGGTTAGGGTGGGG	140	0
								16	33	429717	429749	GGGTCTGTTGGGGATACAAGGGGGATCCGCGGG	170	50
								17	37	441430	441466	GGGGGGGAACAAAACCTTTGTGCTGGGTGAATCTGGG	160	50
								18	33	465059	465091	GGGTGCTGAAGTTGGGTGTCAGGGTGAAGTGGG	180	20
								19	19	504125	504143	GGGGAGGGTTAGGGTGGGG	140	0
								20	42	535433	535474	GGGTGTTTCTAATGGGCAGGGATCTCAAAGCTTTGAAGAGGG	160	50
								21	39	542134	542172	GGGCAATCGTTGGGTTTGGTGGGGGAAAGTGGTTCAGGG	200	30
								22	42	683703	683744	GGGGTAGGACGAGGGTTAGGGGGCCCTCCTCTATCTTTAGGG	180	80
								23	38	782469	782506	GGGCTGACTTGGGAAGGGGTGCGGCCAATATCGTTGGG	180	60
								24	34	863890	863923	GGGATGGGGAAGCGGTAGACGAATACAGGGCGGG	180	40
								25	37	916294	916330	GGGCTTACTTCCTGTACGAGTGGGCGGGCATCCCGGG	150	100
NZ_CP013316.1 Vibrio cholerae strain M2140 chromosome 2, complete sequence
#	Length (bp)	Start Position	End Position	PGQ Motifs	cG Score	cC Score		#	Length (bp)	Start Position	End Position	PGQ Motifs	cG Score	cC Score
1	31	235186	235216	GGGTCGGGAGAAAGGGCATCAAGTGAAAGGG	150	30		1	34	12510	12543	GGGATGGGGAAGCGGTAGACGAATACAGGGCGGG	180	40
2	35	262861	262895	GGGCTAACGTGGGGAGCGGGTCATATTCGCTGGGG	170	60		2	37	64998	65034	GGGCTTACTTCCTGTACGAGTGGGCGGGCATCCCGGG	150	100
3	33	264260	264292	GGGCCACACTGTTTGGGGCCGGGATAGTTTGGG	150	60		3	31	225215	225245	GGGTGCTCGAAGGGACGAGTGTGGGCGTGGG	180	40
4	28	274010	274037	GGGGTGGAAGGGAATGCATGGGGTTGGG	170	10		4	28	261446	261473	GGGGAATATTGTCGGGCCCGGGCAGGGG	150	50
5	19	286315	286333	GGGGAGGGTTAGGGTGGGG	140	0		5	22	306650	306671	GGGAAGGGGCGGGAATAGTGGG	140	10
6	33	320668	320700	GGGTCTGTTGGGGATACAAGGGGGATCCGCGGG	170	50		6	41	322578	322618	GGGATCCGTATCCCCGGGGTATGGAATGCATGGGAAGCGGG	180	80
7	37	332381	332417	GGGGGGGAACAAAACCTTTGTGCTGGGTGAATCTGGG	160	50		7	27	339400	339426	GGGTGGGCGTTGGGGTTCACCTTTGGG	140	40
8	33	356010	356042	GGGTGCTGAAGTTGGGTGTCAGGGTGAAGTGGG	180	20		8	44	396183	396226	GGGGTTAGTTAGGGTCGTCTCGGTGAGGGTGATTTTATCTAGGG	190	40
9	19	395077	395095	GGGGAGGGTTAGGGTGGGG	140	0		9	33	414308	414340	GGGTCCCAAGTCGGGCCCGGGTTCCAACTCGGG	130	110
10	42	426385	426426	GGGTGTTTCTAATGGGCAGGGATCTCAAAGCTTTGAAGAGGG	160	50		10	45	425402	425446	GGGAAAGTTGCACGGGGTTACTACAATTTAATGGGTCGTGATGGG	180	50
11	39	433086	433124	GGGCAATCGTTGGGTTTGGTGGGGGAAAGTGGTTCAGGG	200	30		11	20	444926	444945	GGGCGGGCATTTGGGGCGGG	130	30
12	37	623943	623979	GGGACCAAAATGGGACCAAAGCGAGGGCTAAATCGGG	140	70		12	44	508820	508863	GGGTCGAGCATGGGGACGCTGTTATTAACGGGCATTGTGATGGG	190	60
13	38	746096	746133	GGGTTTGGGTTACACCATGGGTGACCTCTACTTCGGGG	140	80		13	27	637096	637122	GGGTGGGAAAATTGGGGTATACACGGG	130	20
14	45	825332	825376	GGGGCTAGAACGTCAAGTGGGTGAAGGGGGTATGCTGCTCTCGGG	210	70		14	34	641406	641439	GGGGCGTGTTTGGGGTGGGCATTTGCTCGAGGGG	190	40
15	39	864678	864716	GGGCGCTCTTCGGTTTTGATGGGTGCGGCAGGGCAGGGG	200	70		15	35	740193	740227	GGGTTGGGCGTGACTTTAATGCTGGGTCGCTCGGG	160	60
16	28	880241	880268	GGGTACGGGTGTCGCAAGGTTGGGCGGG	160	40		16	39	848419	848457	GGGTATGGGTATTCCACAAGGGATTACCTTGATCGTGGG	140	60
17	43	922052	922094	GGGGTCGCGATTGGGAAAGTGGGCGCGTTACTACAAAGTGGGG	200	60		17	37	850875	850911	GGGATCGCATTTTTGGGCTCACAAGGGGATATTTGGG	140	50
18	44	939597	939640	GGGATCATGACGGGCGTTATCTTGGGTATTGGTCGCGCTCTGGG	180	80		18	42	929382	929423	GGGGTAGGACGAGGGTTAGGGGGCCCTCCTCTATCTTTAGGG	180	80
19	36	989207	989242	GGGTTGGGTATTAGGTACGCAAGGTGAAGGGCGGGG	190	30		19	38	1006456	1006493	GGGCTGACTTGGGAAGGGGTGCGGCCAATATCGTTGGG	180	60
20	36	995264	995299	GGGGTTGCACTGGGAATGGTGGGGGGCTACTGGGGG	210	40
21	38	1060209	1060246	GGGTCGGGGAGTGGGCAATCCGCCGCAAAACGGACGGG	180	90
NZ_CP013314.1 Vibrio cholerae strain E9120 chromosome 2, complete sequence
#	Length (bp)	Start Position	End Position	PGQ Motifs	cG Score	cC Score		#	Length (bp)	Start Position	End Position	PGQ Motifs	cG Score	cC Score
1	39	6107	6145	GGGCGCTCTTCGGTTTTGATGGGGACGGCAGGGCAGGGG	200	70		1	31	8411	8441	GGGTGCTCGAAGGGACGAGTGTGGGCGTGGG	180	40
2	28	21669	21696	GGGTACGGGTGTCGCAAGGTTGGGCGGG	160	40		2	28	44642	44669	GGGGAATATTGTCGGGCCCGGGCAGGGG	150	50
3	43	63483	63525	GGGGTCGCGATTGGGAAAGTGGGCGCGTTACTACAAAGTGGGG	200	60		3	22	89846	89867	GGGAAGGGGCGGGAATAGTGGG	140	10
4	44	81028	81071	GGGATCATGACGGGCGTTATCTTGGGTATTGGTCGCGCTCTGGG	180	80		4	41	105774	105814	GGGATCCGTATCCCCGGGGTATGGAATGCATGGGAAGCGGG	180	80
5	36	130637	130672	GGGTTGGGTATTAGGTACGCAAGGTGAAGGGCGGGG	190	30		5	27	122596	122622	GGGTGGGCGTTGGGGTTCACCTTTGGG	140	40
6	36	136694	136729	GGGGTTGCACTGGGAATGGTGGGGGGCTACTGGGGG	210	40		6	44	179379	179422	GGGGTTAGTTAGGGTCGTCTCGGTGAGGGTGATTTTATCTAGGG	190	40
7	38	201561	201598	GGGTCGGGGAGTGGGCAATCCGCCGCAAAACGGACGGG	180	90		7	33	197428	197460	GGGTCCCAAGTCGGGCCCGGGTTCCAACTCGGG	130	110
8	45	320058	320102	GGGCAAATTGGGTATATTGCAAAGGGATAAACAAAGAAGGCTGGG	160	40		8	45	208522	208566	GGGAAAGTTGCACGGGGTTACTACAATTTAATGGGTCGTGATGGG	180	50
9	27	553000	553026	GGGTGGGAAAATTGGGGTATACACGGG	130	20		9	20	228041	228060	GGGCGGGCATTTGGGGCGGG	130	30
10	34	557310	557343	GGGGCGTGTTTGGGGTGGGCATTTGCTCGAGGGG	190	40		10	44	291935	291978	GGGTCGAGCATGGGGACGCTGTTATTAACGGGCATTGTGATGGG	190	60
11	35	656097	656131	GGGTTGGGCGTGACTTTAATGCTGGGTCGCTCGGG	160	60		11	31	348899	348929	GGGTCGGGAGAAAGGGCATCAAGTGAAAGGG	150	30
12	39	764357	764395	GGGTATGGGTATTCCACAAGGGATTACCTTGATCGTGGG	140	60		12	35	376589	376623	GGGCTAACGTGGGGTGCGGGTCATATTCGCTGGGG	170	60
13	37	766814	766850	GGGATCGCATTTTTGGGCTCACAAGGGGATATTTGGG	140	50		13	28	387756	387783	GGGGTGGAAGGGAATGCATGGGGTTGGG	170	10
14	37	870479	870515	GGGACCAAAATGGGACCAAAGCGAGGGCTAAATCGGG	140	70		14	19	400061	400079	GGGGAGGGTTAGGGTGGGG	140	0
15	38	992551	992588	GGGTTTGGGTTACACCATGGGTGACCTCTACTTCGGGG	140	80		15	33	434415	434447	GGGTCTGTTGGGGATACAAGGGGGATCCGCGGG	170	50
16	45	1071787	1071831	GGGGCTAGAACGTCAAGTGGGTGAAGGGGGTATGCTGCTCTCGGG	210	70		16	37	446128	446164	GGGGGGGAACAAAACCTTTGTGCTGGGTGAATCTGGG	160	50
								17	33	469757	469789	GGGTGCTGAAGTTGGGTGTCAGGGTGAAGTGGG	180	20
								18	19	508824	508842	GGGGAGGGTTAGGGTGGGG	140	0
								19	42	540132	540173	GGGTGTTTCTAATGGGCAGGGATCTCAAAGCTTTGAAGAGGG	160	50
								20	39	546833	546871	GGGCAATCGTTGGGTTTGGTGGGGGAAAGTGGTTCAGGG	200	30
								21	42	726261	726302	GGGGTAGGACGAGGGTTAGGGGGCCCTCCTCTATCTTTAGGG	180	80
								22	38	819388	819425	GGGCTGACTTGGGAAGGGGTGCGGCCAATATCGTTGGG	180	60
								23	34	900809	900842	GGGATGGGGAAGCGGTAGACGAATACAGGGCGGG	180	40
								24	37	953219	953255	GGGCTTACTTCCTGTACGAGTGGGCGGGCATCCCGGG	150	100
NZ_CP020407.2 Vibrio cholerae strain FDAARGOS_223 chromosome 2, complete sequence
#	Length (bp)	Start Position	End Position	PGQ Motifs	cG Score	cC Score		#	Length (bp)	Start Position	End Position	PGQ Motifs	cG Score	cC Score
1	31	120939	120969	GGGTGCTCGAAGGGACGAGTGTGGGCGTGGG	180	40		1	36	18109	18144	GGGTTGGGTATTAGGTACGCAAGGTGAAGGGCGGGG	190	30
2	28	157170	157197	GGGGAATATTGTCGGGCCCGGGCAGGGG	150	50		2	36	24166	24201	GGGGTTGCACTGGGAATGGTGGGGGGCTACTGGGGG	210	40
3	22	202374	202395	GGGAAGGGGCGGGAATAGTGGG	140	10		3	38	89099	89136	GGGTCGGGGAGTGGGCAATCCGCCGCAAAACGGACGGG	180	90
4	41	218302	218342	GGGATCCGTATCCCCGGGGTATGGAATGCATGGGAAGCGGG	180	80		4	27	407758	407784	GGGTGGGAAAATTGGGGTATACACGGG	130	20
5	27	235124	235150	GGGTGGGCGTTGGGGTTCACCTTTGGG	140	40		5	34	412068	412101	GGGGCGTGTTTGGGGTGGGCATTTGCTCGAGGGG	190	40
6	44	291908	291951	GGGGTTAGTTAGGGTCGTCTCGGTGAGGGTGATTTTATCTAGGG	190	40		6	35	510855	510889	GGGTTGGGCGTGACTTTAATGCTGGGTCGCTCGGG	160	60
7	33	309957	309989	GGGTCCCAAGTCGGGCCCGGGTTCCAACTCGGG	130	110		7	39	619114	619152	GGGTATGGGTATTCCACAAGGGATTACCTTGATCGTGGG	140	60
8	45	321051	321095	GGGAAAGTTGCACGGGGTTACTACAATTTAATGGGTCGTGATGGG	180	50		8	37	621571	621607	GGGATCGCATTTTTGGGCTCACAAGGGGATATTTGGG	140	50
9	20	340570	340589	GGGCGGGCATTTGGGGCGGG	130	30		9	37	725236	725272	GGGACCAAAATGGGACCAAAGCGAGGGCTAAATCGGG	140	70
10	44	404464	404507	GGGTCGAGCATGGGGACGCTGTTATTAACGGGCATTGTGATGGG	190	60		10	38	847309	847346	GGGTTTGGGTTACACCATGGGTGACCTCTACTTCGGGG	140	80
11	31	461428	461458	GGGTCGGGAGAAAGGGCATCAAGTGAAAGGG	150	30		11	45	926545	926589	GGGGCTAGAACGTCAAGTGGGTGAAGGGGGTATGCTGCTCTCGGG	210	70
12	35	489118	489152	GGGCTAACGTGGGGTGCGGGTCATATTCGCTGGGG	170	60		12	39	965891	965929	GGGCGCTCTTCGGTTTTGATGGGGACGGCAGGGCAGGGG	200	70
13	28	500285	500312	GGGGTGGAAGGGAATGCATGGGGTTGGG	170	10		13	28	981453	981480	GGGTACGGGTGTCGCAAGGTTGGGCGGG	160	40
14	19	512590	512608	GGGGAGGGTTAGGGTGGGG	140	0		14	43	1023267	1023309	GGGGTCGCGATTGGGAAAGTGGGCGCGTTACTACAAAGTGGGG	200	60
15	33	546943	546975	GGGTCTGTTGGGGATACAAGGGGGATCCGCGGG	170	50		15	44	1040812	1040855	GGGATCATGACGGGCGTTATCTTGGGTATTGGTCGCGCTCTGGG	180	80
16	37	558656	558692	GGGGGGGAACAAAACCTTTGTGCTGGGTGAATCTGGG	160	50
17	33	582285	582317	GGGTGCTGAAGTTGGGTGTCAGGGTGAAGTGGG	180	20
18	19	621352	621370	GGGGAGGGTTAGGGTGGGG	140	0
19	42	652660	652701	GGGTGTTTCTAATGGGCAGGGATCTCAAAGCTTTGAAGAGGG	160	50
20	39	659361	659399	GGGCAATCGTTGGGTTTGGTGGGGGAAAGTGGTTCAGGG	200	30
21	42	839613	839654	GGGGTAGGACGAGGGTTAGGGGGCCCTCCTCTATCTTTAGGG	180	80
22	38	899136	899173	GGGCTGACTTGGGAAGGGGTGCGGCCAATATCGTTGGG	180	60
23	34	980557	980590	GGGATGGGGAAGCGGTAGACGAATACAGGGCGGG	180	40
24	37	1033033	1033069	GGGCTTACTTCCTGTACGAGTGGGCGGGCATCCCGGG	150	100
NZ_CP016988.1 Vibrio cholerae strain FORC_055 isolate MFDS chromosome 2, complete sequence
#	Length (bp)	Start Position	End Position	PGQ Motifs	cG Score	cC Score		#	Length (bp)	Start Position	End Position	PGQ Motifs	cG Score	cC Score
1	39	8404	8442	GGGCGCTCTTCGGTTTTGATGGGGACGGCAGGGCAGGGG	200	70		1	31	6113	6143	GGGTGCTCGAAGGGACGAGTGTGGGCGTGGG	180	40
2	28	23981	24008	GGGTACGGGTGTCGCAAGGTTGGGCGGG	160	40		2	42	8094	8135	GGGATGACATCAGTGATCGGGTCAAAGGGTTGGATGGTGGGG	200	40
3	33	92918	92950	GGGTTAGGGGCGGGCAGTGCTTCGGTTCTTGGG	170	50		3	28	42348	42375	GGGGAATATTGTCGGGCCTGGGCAGGGG	150	40
4	36	129558	129593	GGGTTGGGTATTAGGTACGCAAGGTGAAGGGCGGGG	190	30		4	43	105094	105136	GGGATCCGTATCCCCGGGGTATGGAATGCATGGGAAGCGGGGG	200	80
5	36	135615	135650	GGGGTTGCACTGGGAGTGGTGGGAGGCTACTGGGGG	210	40		5	27	121927	121953	GGGTGGGCGTTGGGGTTCACCTTTGGG	140	40
6	37	147776	147812	GGGCGCAATTATCAAGTCATTCCGGGCGGGAAAGGGG	150	70		6	44	176805	176848	GGGGTTAGTTAGGGTCGTCTCGGTGAGGGTGATTTTATCTAGGG	190	40
7	30	150903	150932	GGGATTGGGTTGGGAGCCATGCTTTCGGGG	150	40		7	31	182938	182968	GGGGGGGGGGGGTAGGTGAGCGTAGCTGGGG	100	20
8	38	207832	207869	GGGTCGGGGAGTGGGCAATCCGCCGCAAAACGGACGGG	180	90		8	45	205813	205857	GGGAAAGTTGCACGGGGTTACTACAATTTAATGGGTCGTGATGGG	180	50
9	27	539721	539747	GGGTGGGAAAATTGGGGTATACACGGG	130	20		9	20	222739	222758	GGGCGGGCATTTGGGGCGGG	130	30
10	33	544076	544108	GGGTCGTGTTTGGGGTGGGCATTTGCTCGAGGG	170	40		10	31	319842	319872	GGGTCGGGAGAAAGGGCATCAAGTGAAAGGG	150	30
11	35	651732	651766	GGGTTGGGCGTGACTTTAATGCTGGGTCGCTCGGG	160	60		11	38	345866	345903	GGGTTTAACTTGGGGAGCGGGCCATATTCGTTGGGGGG	180	50
12	39	755835	755873	GGGTATGGGTATTCCACAAGGGATTACTTTGATCGTGGG	140	50		12	33	347265	347297	GGGCCACACTGTTTAGGGCCGGGATAGTTTGGG	140	60
13	37	758292	758328	GGGATCGCATTTTTGGGCTCACAAGGGGATATTTGGG	140	50		13	28	357013	357040	GGGGTGGAAGGGAATGCATGGGGTTGGG	170	10
14	30	838499	838528	GGGTGGGACCAAAGCGAGGGCTAAATCGGG	140	50		14	19	366411	366429	GGGGAGGGTTAGGGTGGGG	140	0
15	38	955665	955702	GGGTTTGGGTTACACCATGGGTGACCTCTACTTCGGGG	140	80		15	33	400031	400063	GGGTCTGTTGGGGATACAAGGGGGATCCGCGGG	170	50
16	40	1006722	1006761	GGGGAGCTACGCATCAACAGTGTGGGCGGGCATATTGGGG	180	70		16	45	412931	412975	GGGGAACAAAACCTTTGTACTGGGTGAATCTGGGCATATTGCGGG	160	70
17	45	1036515	1036559	GGGGCTAGAACGCCAAGTAGGGGAAGGGGGTATGCTGCTCTCGGG	210	80		17	33	431092	431124	GGGCGCTGAAGTGGGGTGTCAAGGGGAAGTGGG	190	30
								18	42	445370	445411	GGGTGCCGAGAAGCAGAATTGGGCACAGCGGGCAGTAAAGGG	190	70
								19	19	469566	469584	GGGGAGGGTTAGGGTGGGG	140	0
								20	39	522503	522541	GGGCAATCGTTGGGTTTGGTTGGGGAAAGTGGTTCAGGG	190	30
								21	34	856970	857003	GGGATGGGGAAGCGGTAGACGAATACAGGGCGGG	180	40
								22	37	912647	912683	GGGCTTACTTCCTGTACGAGTGGGCGGGCATCCCGGG	150	100
NZ_CP024163.1 Vibrio cholerae strain E7946 chromosome 2, complete sequence
#	Length (bp)	Start Position	End Position	PGQ Motifs	cG Score	cC Score		#	Length (bp)	Start Position	End Position	PGQ Motifs	cG Score	cC Score
1	39	6107	6145	GGGCGCTCTTCGGTTTTGATGGGGACGGCAGGGCAGGGG	200	70		1	31	8411	8441	GGGTGCTCGAAGGGACGAGTGTGGGCGTGGG	180	40
2	28	21669	21696	GGGTACGGGTGTCGCAAGGTTGGGCGGG	160	40		2	28	44642	44669	GGGGAATATTGTCGGGCCCGGGCAGGGG	150	50
3	43	63483	63525	GGGGTCGCGATTGGGAAAGTGGGCGCGTTACTACAAAGTGGGG	200	60		3	22	89846	89867	GGGAAGGGGCGGGAATAGTGGG	140	10
4	44	81028	81071	GGGATCATGACGGGCGTTATCTTGGGTATTGGTCGCGCTCTGGG	180	80		4	41	105774	105814	GGGATCCGTATCCCCGGGGTATGGAATGCATGGGAAGCGGG	180	80
5	36	130637	130672	GGGTTGGGTATTAGGTACGCAAGGTGAAGGGCGGGG	190	30		5	27	122596	122622	GGGTGGGCGTTGGGGTTCACCTTTGGG	140	40
6	36	136694	136729	GGGGTTGCACTGGGAATGGTGGGGGGCTACTGGGGG	210	40		6	44	179380	179423	GGGGTTAGTTAGGGTCGTCTCGGTGAGGGTGATTTTATCTAGGG	190	40
7	38	201633	201670	GGGTCGGGGAGTGGGCAATCCGCCGCAAAACGGACGGG	180	90		7	33	197429	197461	GGGTCCCAAGTCGGGCCCGGGTTCCAACTCGGG	130	110
8	27	518476	518502	GGGTGGGAAAATTGGGGTATACACGGG	130	20		8	45	208523	208567	GGGAAAGTTGCACGGGGTTACTACAATTTAATGGGTCGTGATGGG	180	50
9	34	522786	522819	GGGGCGTGTTTGGGGTGGGCATTTGCTCGAGGGG	190	40		9	20	228042	228061	GGGCGGGCATTTGGGGCGGG	130	30
10	35	621573	621607	GGGTTGGGCGTGACTTTAATGCTGGGTCGCTCGGG	160	60		10	44	291936	291979	GGGTCGAGCATGGGGACGCTGTTATTAACGGGCATTGTGATGGG	190	60
11	39	729832	729870	GGGTATGGGTATTCCACAAGGGATTACCTTGATCGTGGG	140	60		11	31	348900	348930	GGGTCGGGAGAAAGGGCATCAAGTGAAAGGG	150	30
12	37	732289	732325	GGGATCGCATTTTTGGGCTCACAAGGGGATATTTGGG	140	50		12	35	376590	376624	GGGCTAACGTGGGGTGCGGGTCATATTCGCTGGGG	170	60
13	37	835954	835990	GGGACCAAAATGGGACCAAAGCGAGGGCTAAATCGGG	140	70		13	28	387757	387784	GGGGTGGAAGGGAATGCATGGGGTTGGG	170	10
14	38	958027	958064	GGGTTTGGGTTACACCATGGGTGACCTCTACTTCGGGG	140	80		14	19	400062	400080	GGGGAGGGTTAGGGTGGGG	140	0
15	45	1037263	1037307	GGGGCTAGAACGTCAAGTGGGTGAAGGGGGTATGCTGCTCTCGGG	210	70		15	33	434415	434447	GGGTCTGTTGGGGATACAAGGGGGATCCGCGGG	170	50
								16	37	446128	446164	GGGGGGGAACAAAACCTTTGTGCTGGGTGAATCTGGG	160	50
								17	33	469757	469789	GGGTGCTGAAGTTGGGTGTCAGGGTGAAGTGGG	180	20
								18	19	508824	508842	GGGGAGGGTTAGGGTGGGG	140	0
								19	42	540132	540173	GGGTGTTTCTAATGGGCAGGGATCTCAAAGCTTTGAAGAGGG	160	50
								20	39	546833	546871	GGGCAATCGTTGGGTTTGGTGGGGGAAAGTGGTTCAGGG	200	30
								21	42	727083	727124	GGGGTAGGACGAGGGTTAGGGGGCCCTCCTCTATCTTTAGGG	180	80
								22	38	785230	785267	GGGCTGACTTGGGAAGGGGTGCGGCCAATATCGTTGGG	180	60
								23	34	866213	866246	GGGATGGGGAAGCGGTAGACGAATACAGGGCGGG	180	40
								24	37	918695	918731	GGGCTTACTTCCTGTACGAGTGGGCGGGCATCCCGGG	150	100
NZ_CP025937.1 Vibrio cholerae strain A1552 chromosome 2, complete sequence
#	Length (bp)	Start Position	End Position	PGQ Motifs	cG Score	cC Score		#	Length (bp)	Start Position	End Position	PGQ Motifs	cG Score	cC Score
1	39	5558	5596	GGGCGCTCTTCGGTTTTGATGGGGACGGCAGGGCAGGGG	200	70		1	31	8960	8990	GGGTGCTCGAAGGGACGAGTGTGGGCGTGGG	180	40
2	28	21120	21147	GGGTACGGGTGTCGCAAGGTTGGGCGGG	160	40		2	28	45191	45218	GGGGAATATTGTCGGGCCCGGGCAGGGG	150	50
3	43	62934	62976	GGGGTCGCGATTGGGAAAGTGGGCGCGTTACTACAAAGTGGGG	200	60		3	22	90394	90415	GGGAAGGGGCGGGAATAGTGGG	140	10
4	44	80479	80522	GGGATCATGACGGGCGTTATCTTGGGTATTGGTCGCGCTCTGGG	180	80		4	41	106322	106362	GGGATCCGTATCCCCGGGGTATGGAATGCATGGGAAGCGGG	180	80
5	36	130088	130123	GGGTTGGGTATTAGGTACGCAAGGTGAAGGGCGGGG	190	30		5	27	123144	123170	GGGTGGGCGTTGGGGTTCACCTTTGGG	140	40
6	36	136145	136180	GGGGTTGCACTGGGAATGGTGGGGGGCTACTGGGGG	210	40		6	44	179923	179966	GGGGTTAGTTAGGGTCGTCTCGGTGAGGGTGATTTTATCTAGGG	190	40
7	38	201054	201091	GGGTCGGGGAGTGGGCAATCCGCCGCAAAACGGACGGG	180	90		7	33	197972	198004	GGGTCCCAAGTCGGGCCCGGGTTCCAACTCGGG	130	110
8	27	517860	517886	GGGTGGGAAAATTGGGGTATACACGGG	130	20		8	45	209066	209110	GGGAAAGTTGCACGGGGTTACTACAATTTAATGGGTCGTGATGGG	180	50
9	34	522170	522203	GGGGCGTGTTTGGGGTGGGCATTTGCTCGAGGGG	190	40		9	20	228585	228604	GGGCGGGCATTTGGGGCGGG	130	30
10	35	620899	620933	GGGTTGGGCGTGACTTTAATGCTGGGTCGCTCGGG	160	60		10	44	292479	292522	GGGTCGAGCATGGGGACGCTGTTATTAACGGGCATTGTGATGGG	190	60
11	39	729158	729196	GGGTATGGGTATTCCACAAGGGATTACCTTGATCGTGGG	140	60		11	31	349443	349473	GGGTCGGGAGAAAGGGCATCAAGTGAAAGGG	150	30
12	37	731615	731651	GGGATCGCATTTTTGGGCTCACAAGGGGATATTTGGG	140	50		12	35	377133	377167	GGGCTAACGTGGGGTGCGGGTCATATTCGCTGGGG	170	60
13	37	835280	835316	GGGACCAAAATGGGACCAAAGCGAGGGCTAAATCGGG	140	70		13	28	388300	388327	GGGGTGGAAGGGAATGCATGGGGTTGGG	170	10
14	38	957348	957385	GGGTTTGGGTTACACCATGGGTGACCTCTACTTCGGGG	140	80		14	19	400605	400623	GGGGAGGGTTAGGGTGGGG	140	0
15	45	1036583	1036627	GGGGCTAGAACGTCAAGTGGGTGAAGGGGGTATGCTGCTCTCGGG	210	70		15	33	434958	434990	GGGTCTGTTGGGGATACAAGGGGGATCCGCGGG	170	50
								16	37	446671	446707	GGGGGGGAACAAAACCTTTGTGCTGGGTGAATCTGGG	160	50
								17	33	470300	470332	GGGTGCTGAAGTTGGGTGTCAGGGTGAAGTGGG	180	20
								18	19	509367	509385	GGGGAGGGTTAGGGTGGGG	140	0
								19	42	540617	540658	GGGTGTTTCTAATGGGCAGGGATCTCAAAGCTTTGAAGAGGG	160	50
								20	39	547318	547356	GGGCAATCGTTGGGTTTGGTGGGGGAAAGTGGTTCAGGG	200	30
								21	42	727570	727611	GGGGTAGGACGAGGGTTAGGGGGCCCTCCTCTATCTTTAGGG	180	80
								22	38	785240	785277	GGGCTGACTTGGGAAGGGGTGCGGCCAATATCGTTGGG	180	60
								23	34	866661	866694	GGGATGGGGAAGCGGTAGACGAATACAGGGCGGG	180	40
								24	37	919113	919149	GGGCTTACTTCCTGTACGAGTGGGCGGGCATCCCGGG	150	100
NZ_CP026648.1 Vibrio cholerae O1 biovar El Tor strain HC1037 chromosome II, complete sequence
#	Length (bp)	Start Position	End Position	PGQ Motifs	cG Score	cC Score		#	Length (bp)	Start Position	End Position	PGQ Motifs	cG Score	cC Score
1	27	220766	220792	GGGTGGGAAAATTGGGGTATACACGGG	130	20		1	34	69296	69329	GGGATGGGGAAGCGGTAGACGAATACAGGGCGGG	180	40
2	34	225076	225109	GGGGCGTGTTTGGGGTGGGCATTTGCTCGAGGGG	190	40		2	37	121724	121760	GGGCTTACTTCCTGTACGAGTGGGCGGGCATCCCGGG	150	100
3	35	323863	323897	GGGTTGGGCGTGACTTTAATGCTGGGTCGCTCGGG	160	60		3	31	281942	281972	GGGTGCTCGAAGGGACGAGTGTGGGCGTGGG	180	40
4	39	432122	432160	GGGTATGGGTATTCCACAAGGGATTACCTTGATCGTGGG	140	60		4	28	318165	318192	GGGGAATATTGTCGGGCCCGGGCAGGGG	150	50
5	37	434579	434615	GGGATCGCATTTTTGGGCTCACAAGGGGATATTTGGG	140	50		5	22	363369	363390	GGGAAGGGGCGGGAATAGTGGG	140	10
6	37	538232	538268	GGGACCAAAATGGGACCAAAGCGAGGGCTAAATCGGG	140	70		6	41	379297	379337	GGGATCCGTATCCCCGGGGTATGGAATGCATGGGAAGCGGG	180	80
7	38	660305	660342	GGGTTTGGGTTACACCATGGGTGACCTCTACTTCGGGG	140	80		7	27	396119	396145	GGGTGGGCGTTGGGGTTCACCTTTGGG	140	40
8	45	739541	739585	GGGGCTAGAACGTCAAGTGGGTGAAGGGGGTATGCTGCTCTCGGG	210	70		8	44	452903	452946	GGGGTTAGTTAGGGTCGTCTCGGTGAGGGTGATTTTATCTAGGG	190	40
9	39	778879	778917	GGGCGCTCTTCGGTTTTGATGGGGACGGCAGGGCAGGGG	200	70		9	33	470952	470984	GGGTCCCAAGTCGGGCCCGGGTTCCAACTCGGG	130	110
10	28	794441	794468	GGGTACGGGTGTCGCAAGGTTGGGCGGG	160	40		10	45	482046	482090	GGGAAAGTTGCACGGGGTTACTACAATTTAATGGGTCGTGATGGG	180	50
11	43	836255	836297	GGGGTCGCGATTGGGAAAGTGGGCGCGTTACTACAAAGTGGGG	200	60		11	20	501565	501584	GGGCGGGCATTTGGGGCGGG	130	30
12	44	853800	853843	GGGATCATGACGGGCGTTATCTTGGGTATTGGTCGCGCTCTGGG	180	80		12	44	565459	565502	GGGTCGAGCATGGGGACGCTGTTATTAACGGGCATTGTGATGGG	190	60
13	36	903409	903444	GGGTTGGGTATTAGGTACGCAAGGTGAAGGGCGGGG	190	30		13	31	622411	622441	GGGTCGGGAGAAAGGGCATCAAGTGAAAGGG	150	30
14	36	909466	909501	GGGGTTGCACTGGGAATGGTGGGGGGCTACTGGGGG	210	40		14	35	650101	650135	GGGCTAACGTGGGGTGCGGGTCATATTCGCTGGGG	170	60
15	38	974351	974388	GGGTCGGGGAGTGGGCAATCCGCCGCAAAACGGACGGG	180	90		15	28	661268	661295	GGGGTGGAAGGGAATGCATGGGGTTGGG	170	10
								16	19	673573	673591	GGGGAGGGTTAGGGTGGGG	140	0
								17	33	707926	707958	GGGTCTGTTGGGGATACAAGGGGGATCCGCGGG	170	50
								18	37	719639	719675	GGGGGGGAACAAAACCTTTGTGCTGGGTGAATCTGGG	160	50
								19	33	743268	743300	GGGTGCTGAAGTTGGGTGTCAGGGTGAAGTGGG	180	20
								20	19	782335	782353	GGGGAGGGTTAGGGTGGGG	140	0
								21	42	813643	813684	GGGTGTTTCTAATGGGCAGGGATCTCAAAGCTTTGAAGAGGG	160	50
								22	39	820344	820382	GGGCAATCGTTGGGTTTGGTGGGGGAAAGTGGTTCAGGG	200	30
								23	42	976068	976109	GGGGTAGGACGAGGGTTAGGGGGCCCTCCTCTATCTTTAGGG	180	80
								24	38	1034178	1034215	GGGCTGACTTGGGAAGGGGTGCGGCCAATATCGTTGGG	180	60
NZ_CP024868.1 Vibrio cholerae strain A1552 chromosome II, complete sequence
#	Length (bp)	Start Position	End Position	PGQ Motifs	cG Score	cC Score		#	Length (bp)	Start Position	End Position	PGQ Motifs	cG Score	cC Score
1	39	6208	6246	GGGCGCTCTTCGGTTTTGATGGGGACGGCAGGGCAGGGG	200	70		1	31	8310	8340	GGGTGCTCGAAGGGACGAGTGTGGGCGTGGG	180	40
2	28	21770	21797	GGGTACGGGTGTCGCAAGGTTGGGCGGG	160	40		2	28	44541	44568	GGGGAATATTGTCGGGCCCGGGCAGGGG	150	50
3	43	63584	63626	GGGGTCGCGATTGGGAAAGTGGGCGCGTTACTACAAAGTGGGG	200	60		3	22	89744	89765	GGGAAGGGGCGGGAATAGTGGG	140	10
4	44	81129	81172	GGGATCATGACGGGCGTTATCTTGGGTATTGGTCGCGCTCTGGG	180	80		4	41	105672	105712	GGGATCCGTATCCCCGGGGTATGGAATGCATGGGAAGCGGG	180	80
5	36	130738	130773	GGGTTGGGTATTAGGTACGCAAGGTGAAGGGCGGGG	190	30		5	27	122494	122520	GGGTGGGCGTTGGGGTTCACCTTTGGG	140	40
6	36	136795	136830	GGGGTTGCACTGGGAATGGTGGGGGGCTACTGGGGG	210	40		6	44	179273	179316	GGGGTTAGTTAGGGTCGTCTCGGTGAGGGTGATTTTATCTAGGG	190	40
7	38	201704	201741	GGGTCGGGGAGTGGGCAATCCGCCGCAAAACGGACGGG	180	90		7	33	197322	197354	GGGTCCCAAGTCGGGCCCGGGTTCCAACTCGGG	130	110
8	27	518510	518536	GGGTGGGAAAATTGGGGTATACACGGG	130	20		8	45	208416	208460	GGGAAAGTTGCACGGGGTTACTACAATTTAATGGGTCGTGATGGG	180	50
9	34	522820	522853	GGGGCGTGTTTGGGGTGGGCATTTGCTCGAGGGG	190	40		9	20	227935	227954	GGGCGGGCATTTGGGGCGGG	130	30
10	35	621549	621583	GGGTTGGGCGTGACTTTAATGCTGGGTCGCTCGGG	160	60		10	44	291829	291872	GGGTCGAGCATGGGGACGCTGTTATTAACGGGCATTGTGATGGG	190	60
11	39	729808	729846	GGGTATGGGTATTCCACAAGGGATTACCTTGATCGTGGG	140	60		11	31	348789	348819	GGGTCGGGAGAAAGGGCATCAAGTGAAAGGG	150	30
12	37	732265	732301	GGGATCGCATTTTTGGGCTCACAAGGGGATATTTGGG	140	50		12	35	376479	376513	GGGCTAACGTGGGGTGCGGGTCATATTCGCTGGGG	170	60
13	37	835926	835962	GGGACCAAAATGGGACCAAAGCGAGGGCTAAATCGGG	140	70		13	28	387646	387673	GGGGTGGAAGGGAATGCATGGGGTTGGG	170	10
14	38	957994	958031	GGGTTTGGGTTACACCATGGGTGACCTCTACTTCGGGG	140	80		14	19	399951	399969	GGGGAGGGTTAGGGTGGGG	140	0
15	45	1037229	1037273	GGGGCTAGAACGTCAAGTGGGTGAAGGGGGTATGCTGCTCTCGGG	210	70		15	33	434304	434336	GGGTCTGTTGGGGATACAAGGGGGATCCGCGGG	170	50
								16	37	446017	446053	GGGGGGGAACAAAACCTTTGTGCTGGGTGAATCTGGG	160	50
								17	33	469646	469678	GGGTGCTGAAGTTGGGTGTCAGGGTGAAGTGGG	180	20
								18	19	508713	508731	GGGGAGGGTTAGGGTGGGG	140	0
								19	42	539963	540004	GGGTGTTTCTAATGGGCAGGGATCTCAAAGCTTTGAAGAGGG	160	50
								20	39	546664	546702	GGGCAATCGTTGGGTTTGGTGGGGGAAAGTGGTTCAGGG	200	30
								21	42	726916	726957	GGGGTAGGACGAGGGTTAGGGGGCCCTCCTCTATCTTTAGGG	180	80
								22	38	784586	784623	GGGCTGACTTGGGAAGGGGTGCGGCCAATATCGTTGGG	180	60
								23	34	866007	866040	GGGATGGGGAAGCGGTAGACGAATACAGGGCGGG	180	40
								24	37	918459	918495	GGGCTTACTTCCTGTACGAGTGGGCGGGCATCCCGGG	150	100
NZ_CP028828.1 Vibrio cholerae strain N16961 chromosome 2, complete sequence
#	Length (bp)	Start Position	End Position	PGQ Motifs	cG Score	cC Score		#	Length (bp)	Start Position	End Position	PGQ Motifs	cG Score	cC Score
1	39	8406	8444	GGGCGCTCTTCGGTTTTGATGGGGACGGCAGGGCAGGGG	200	70		1	31	6113	6143	GGGTGCTCGAAGGGACGAGTGTGGGCGTGGG	180	40
2	28	23968	23995	GGGTACGGGTGTCGCAAGGTTGGGCGGG	160	40		2	28	42344	42371	GGGGAATATTGTCGGGCCCGGGCAGGGG	150	50
3	43	65796	65838	GGGGTCGCGATTGGGAAAGTGGGCGCGTTACTACAAAGTGGGG	200	60		3	22	87547	87568	GGGAAGGGGCGGGAATAGTGGG	140	10
4	44	83341	83384	GGGATCATGACGGGCGTTATCTTGGGTATTGGTCGCGCTCTGGG	180	80		4	41	103475	103515	GGGATCCGTATCCCCGGGGTATGGAATGCATGGGAAGCGGG	180	80
5	36	132950	132985	GGGTTGGGTATTAGGTACGCAAGGTGAAGGGCGGGG	190	30		5	27	120297	120323	GGGTGGGCGTTGGGGTTCACCTTTGGG	140	40
6	36	139007	139042	GGGGTTGCACTGGGAATGGTGGGGGGCTACTGGGGG	210	40		6	44	177081	177124	GGGGTTAGTTAGGGTCGTCTCGGTGAGGGTGATTTTATCTAGGG	190	40
7	38	203946	203983	GGGTCGGGGAGTGGGCAATCCGCCGCAAAACGGACGGG	180	90		7	33	195130	195162	GGGTCCCAAGTCGGGCCCGGGTTCCAACTCGGG	130	110
8	27	522604	522630	GGGTGGGAAAATTGGGGTATACACGGG	130	20		8	45	206224	206268	GGGAAAGTTGCACGGGGTTACTACAATTTAATGGGTCGTGATGGG	180	50
9	34	526914	526947	GGGGCGTGTTTGGGGTGGGCATTTGCTCGAGGGG	190	40		9	20	225743	225762	GGGCGGGCATTTGGGGCGGG	130	30
10	35	625701	625735	GGGTTGGGCGTGACTTTAATGCTGGGTCGCTCGGG	160	60		10	44	289637	289680	GGGTCGAGCATGGGGACGCTGTTATTAACGGGCATTGTGATGGG	190	60
11	39	733960	733998	GGGTATGGGTATTCCACAAGGGATTACCTTGATCGTGGG	140	60		11	31	346601	346631	GGGTCGGGAGAAAGGGCATCAAGTGAAAGGG	150	30
12	37	736417	736453	GGGATCGCATTTTTGGGCTCACAAGGGGATATTTGGG	140	50		12	35	374291	374325	GGGCTAACGTGGGGTGCGGGTCATATTCGCTGGGG	170	60
13	37	840082	840118	GGGACCAAAATGGGACCAAAGCGAGGGCTAAATCGGG	140	70		13	28	385458	385485	GGGGTGGAAGGGAATGCATGGGGTTGGG	170	10
14	38	962155	962192	GGGTTTGGGTTACACCATGGGTGACCTCTACTTCGGGG	140	80		14	19	397763	397781	GGGGAGGGTTAGGGTGGGG	140	0
15	45	1041390	1041434	GGGGCTAGAACGTCAAGTGGGTGAAGGGGGTATGCTGCTCTCGGG	210	70		15	33	432116	432148	GGGTCTGTTGGGGATACAAGGGGGATCCGCGGG	170	50
								16	37	443829	443865	GGGGGGGAACAAAACCTTTGTGCTGGGTGAATCTGGG	160	50
								17	33	467458	467490	GGGTGCTGAAGTTGGGTGTCAGGGTGAAGTGGG	180	20
								18	19	506525	506543	GGGGAGGGTTAGGGTGGGG	140	0
								19	42	537833	537874	GGGTGTTTCTAATGGGCAGGGATCTCAAAGCTTTGAAGAGGG	160	50
								20	39	544534	544572	GGGCAATCGTTGGGTTTGGTGGGGGAAAGTGGTTCAGGG	200	30
								21	42	724785	724826	GGGGTAGGACGAGGGTTAGGGGGCCCTCCTCTATCTTTAGGG	180	80
								22	38	784308	784345	GGGCTGACTTGGGAAGGGGTGCGGCCAATATCGTTGGG	180	60
								23	34	865729	865762	GGGATGGGGAAGCGGTAGACGAATACAGGGCGGG	180	40
								24	37	918211	918247	GGGCTTACTTCCTGTACGAGTGGGCGGGCATCCCGGG	150	100
NZ_CP028893.1 Vibrio cholerae strain Sa5Y chromosome 2, complete sequence
#	Length (bp)	Start Position	End Position	PGQ Motifs	cG Score	cC Score		#	Length (bp)	Start Position	End Position	PGQ Motifs	cG Score	cC Score
1	39	8532	8570	GGGCGCTCTTCGGTTTTGATGGGGACGGCAGGGCAGGGG	200	70		1	42	8094	8135	GGGATGACATCAGTGATCGGGTCAAAGGGTTGGATGGTGGGG	200	40
2	28	24087	24114	GGGTGCGGGTGTCGCAAGGTTGGGCGGG	170	40		2	28	42335	42362	GGGGAATATTGTCGGGCCCGGGCAGGGG	150	50
3	43	64263	64305	GGGGTCGCGATTGGGAAAGTGGGCGCGTTACTACAAAGTGGGG	200	60		3	41	104040	104080	GGGATCCGTATCCCCGGGGTATGGAATGCATGGGAAGCGGG	180	80
4	44	81612	81655	GGGATCATGACGGGCGTTATCTTGGGTATTGGTCGCGCTCTGGG	180	80		4	27	124774	124800	GGGTGGGCGTTGGGGTTCACCTTTGGG	140	40
5	36	131120	131155	GGGTTGGGTATTAGGCACGCAAGGTGAAGGGCGGGG	190	40		5	44	180731	180774	GGGGTTAGTTAGGGTCGTCTCGGTGAGGGTGATTTTATCTAGGG	190	40
6	39	137177	137215	GGGGTTGCACTGGGAGTGGTGGGAGGCTACTGGGGGGGG	240	40		6	45	210573	210617	GGGAAAGTTGCACGGGGTTACTACAATTTAATGGGTCGTGATGGG	180	50
7	38	202279	202316	GGGTCGGGGAGTGGGCAATCCGCCGCAAAACGGACGGG	180	90		7	20	230096	230115	GGGCGGGCATTTGGGGCGGG	130	30
8	37	338954	338990	GGGTCTGGGCACTGCAATTGGGGCTGCTGCCGGAGGG	180	80		8	31	343848	343878	GGGTCGGGAGAAAGGGCATCAAGTGAAAGGG	150	30
9	27	557874	557900	GGGTGGGAAAATTGGGGTATACACGGG	130	20		9	35	369872	369906	GGGCTAACGTGGGGTGCGGGTCATATTCGCTGGGG	170	60
10	33	562229	562261	GGGGCGTGTTTGGGGTGGGCATTTGCTCGAGGG	180	40		10	33	371270	371302	GGGCCACACTGTTTGGGGCCGGGATAGTTTGGG	150	60
11	36	652787	652822	GGGCGGGTTTTTGGGCTCATTGCTTGGTGGCTGGGG	180	50		11	28	381037	381064	GGGGTGGAAGGGAATGCATGGGGTTGGG	170	10
12	35	655226	655260	GGGTTGGGTGTGACTTTAATGCTGGGTCGTTCGGG	160	40		12	19	391397	391415	GGGGAGGGTTAGGGTGGGG	140	0
13	39	759845	759883	GGGTATGGGTATTCCACAAGGGATTACCTTGATCGTGGG	140	60		13	33	425735	425767	GGGTCTGTTGGGGATGCAAGGGGGATCCGCGGG	180	50
14	37	762302	762338	GGGATCGCATTTTTGGGCTCACAAGGGGATATTTGGG	140	50		14	37	437448	437484	GGGGGGGAACAAAACCTTTGTACTGGGTGAATCTGGG	150	50
15	38	980824	980861	GGGTTTGGGTTACACCATGGGTGACCTCTACTTCGGGG	140	80		15	19	494215	494233	GGGGAGGGTTAGGGTGGGG	140	0
16	38	989449	989486	GGGATGGTCACGTTATGGGTGTTGGGACCCACATTGGG	160	60		16	31	503092	503122	GGGCATCATATGGGGCAAGGGCGAATCAGGG	140	50
17	45	1064546	1064590	GGGGCTAGAACGTCAAGTGGGTGAAGGGGGTATGCTGCTCTCGGG	210	70		17	42	525654	525695	GGGTGTTTCTAATGGGCAGGGATCTCAAAGCTTTGAAGAGGG	160	50
								18	39	532370	532408	GGGCAATCGTTGGGTTTGGTGGGGGAAAGTGGTTCAGGG	200	30
								19	34	890541	890574	GGGATCGGGAAGCGGTAGACGAATACAGGGCGGG	170	50
								20	37	942868	942904	GGGCTTACTTCCTGTACGAGTGGGCGGGCATTCCGGG	150	90
NZ_CP028895.1 Vibrio cholerae strain A1552 chromosome 2, complete sequence
#	Length (bp)	Start Position	End Position	PGQ Motifs	cG Score	cC Score		#	Length (bp)	Start Position	End Position	PGQ Motifs	cG Score	cC Score
1	39	8405	8443	GGGCGCTCTTCGGTTTTGATGGGGACGGCAGGGCAGGGG	200	70		1	31	6113	6143	GGGTGCTCGAAGGGACGAGTGTGGGCGTGGG	180	40
2	28	23967	23994	GGGTACGGGTGTCGCAAGGTTGGGCGGG	160	40		2	28	42344	42371	GGGGAATATTGTCGGGCCCGGGCAGGGG	150	50
3	43	65781	65823	GGGGTCGCGATTGGGAAAGTGGGCGCGTTACTACAAAGTGGGG	200	60		3	22	87547	87568	GGGAAGGGGCGGGAATAGTGGG	140	10
4	44	83326	83369	GGGATCATGACGGGCGTTATCTTGGGTATTGGTCGCGCTCTGGG	180	80		4	41	103475	103515	GGGATCCGTATCCCCGGGGTATGGAATGCATGGGAAGCGGG	180	80
5	36	132935	132970	GGGTTGGGTATTAGGTACGCAAGGTGAAGGGCGGGG	190	30		5	27	120297	120323	GGGTGGGCGTTGGGGTTCACCTTTGGG	140	40
6	36	138992	139027	GGGGTTGCACTGGGAATGGTGGGGGGCTACTGGGGG	210	40		6	44	177076	177119	GGGGTTAGTTAGGGTCGTCTCGGTGAGGGTGATTTTATCTAGGG	190	40
7	38	203901	203938	GGGTCGGGGAGTGGGCAATCCGCCGCAAAACGGACGGG	180	90		7	33	195125	195157	GGGTCCCAAGTCGGGCCCGGGTTCCAACTCGGG	130	110
8	27	520710	520736	GGGTGGGAAAATTGGGGTATACACGGG	130	20		8	45	206219	206263	GGGAAAGTTGCACGGGGTTACTACAATTTAATGGGTCGTGATGGG	180	50
9	34	525020	525053	GGGGCGTGTTTGGGGTGGGCATTTGCTCGAGGGG	190	40		9	20	225738	225757	GGGCGGGCATTTGGGGCGGG	130	30
10	35	623749	623783	GGGTTGGGCGTGACTTTAATGCTGGGTCGCTCGGG	160	60		10	44	289632	289675	GGGTCGAGCATGGGGACGCTGTTATTAACGGGCATTGTGATGGG	190	60
11	39	732008	732046	GGGTATGGGTATTCCACAAGGGATTACCTTGATCGTGGG	140	60		11	31	346596	346626	GGGTCGGGAGAAAGGGCATCAAGTGAAAGGG	150	30
12	37	734465	734501	GGGATCGCATTTTTGGGCTCACAAGGGGATATTTGGG	140	50		12	35	374286	374320	GGGCTAACGTGGGGTGCGGGTCATATTCGCTGGGG	170	60
13	37	838130	838166	GGGACCAAAATGGGACCAAAGCGAGGGCTAAATCGGG	140	70		13	28	385453	385480	GGGGTGGAAGGGAATGCATGGGGTTGGG	170	10
14	38	960198	960235	GGGTTTGGGTTACACCATGGGTGACCTCTACTTCGGGG	140	80		14	19	397758	397776	GGGGAGGGTTAGGGTGGGG	140	0
15	45	1039433	1039477	GGGGCTAGAACGTCAAGTGGGTGAAGGGGGTATGCTGCTCTCGGG	210	70		15	33	432111	432143	GGGTCTGTTGGGGATACAAGGGGGATCCGCGGG	170	50
								16	37	443824	443860	GGGGGGGAACAAAACCTTTGTGCTGGGTGAATCTGGG	160	50
								17	33	467453	467485	GGGTGCTGAAGTTGGGTGTCAGGGTGAAGTGGG	180	20
								18	19	506520	506538	GGGGAGGGTTAGGGTGGGG	140	0
								19	42	537770	537811	GGGTGTTTCTAATGGGCAGGGATCTCAAAGCTTTGAAGAGGG	160	50
								20	39	544471	544509	GGGCAATCGTTGGGTTTGGTGGGGGAAAGTGGTTCAGGG	200	30
								21	42	724726	724767	GGGGTAGGACGAGGGTTAGGGGGCCCTCCTCTATCTTTAGGG	180	80
								22	38	782396	782433	GGGCTGACTTGGGAAGGGGTGCGGCCAATATCGTTGGG	180	60
								23	34	863817	863850	GGGATGGGGAAGCGGTAGACGAATACAGGGCGGG	180	40
								24	37	916269	916305	GGGCTTACTTCCTGTACGAGTGGGCGGGCATCCCGGG	150	100
NZ_LT897798.1 Vibrio cholerae isolate Vibrio cholerae str. BC1071 genome assembly, chromosome: II
#	Length (bp)	Start Position	End Position	PGQ Motifs	cG Score	cC Score		#	Length (bp)	Start Position	End Position	PGQ Motifs	cG Score	cC Score
1	38	4953	4990	GGGCGCTCTTCGGTTTTGATGGGGGCGGCAGGGCAGGG	200	70		1	28	45778	45805	GGGGAATATTGTCGGGCCCGGGCAGGGG	150	50
2	28	21095	21122	GGGTACGGGTGTCGCAAGGTTGGGCGGG	160	40		2	22	91557	91578	GGGAAGGGGCGGGAATAGTGGG	140	10
3	28	30976	31003	GGGTACGGGTGTCGCAAGGTTGGGCGGG	160	40		3	41	107503	107543	GGGATCCGTATCCCCGGGGTATGGAATGCATGGGAAGCGGG	180	80
4	26	53137	53162	GGGTCATATGGGTCATGGGCGGAGGG	140	30		4	27	128236	128262	GGGTGGGCGTTGGGGTTCACCTTTGGG	140	40
5	25	123357	123381	GGGTTGGGATACGTTTTGGGAGGGG	140	10		5	44	182155	182198	GGGGTTAGTTAGGGTCGTCTCGGTGAGGGTGATTTTATCTAGGG	190	40
6	44	151935	151978	GGGATCATGACGGGCGTTATCTTGGGTATTGGTCGCGCTCTGGG	180	80		6	33	199917	199949	GGGTCCCAAGTCGGGCCCGGGTTCCAACTCGGG	130	110
7	36	201448	201483	GGGTTGGGTATTAGGTACGCAAGGTGAAGGGCGGGG	190	30		7	45	211008	211052	GGGAAAGTTGCACGGGGTTACTACAATTTAATGGGTCGTGATGGG	180	50
8	38	284475	284512	GGGTCGGGGAGTGGGCAATCCGCCGCAAAACGGACGGG	180	90		8	39	257355	257393	GGGTGCTGGCATGGGCATGATGGCGGGCATGCAAGCGGG	200	70
9	45	491465	491509	GGGCAAATTGGGTATATTGCAAAGGGATAAACAAAGAAGGCTGGG	160	40		9	28	264241	264268	GGGTACGGGTGTCGCAAGGTTGGGCGGG	160	40
10	27	620338	620364	GGGTGGGAAAATTGGGGTATACACGGG	130	20		10	35	423289	423323	GGGCTAACGTGGGGAGCGGGTCATATTCGCTGGGG	170	60
11	33	624692	624724	GGGTCGTGTTTGGGGTGGGCATTTGCTCGAGGG	170	40		11	33	424687	424719	GGGCCACACTGTTTGGGGCCGGGATAGTTTGGG	150	60
12	35	723382	723416	GGGTTGGGCGTGACTTTAATGCTGGGTCGTTCGGG	160	50		12	28	434455	434482	GGGGTGGAAGGGAATGCATGGGGTTGGG	170	10
13	39	829956	829994	GGGTATGGGTATTCCACAAGGGATTACCTTGATCGTGGG	140	60		13	33	479911	479943	GGGTCTGTTGGGGATACAAGGGGGATCCGCGGG	170	50
14	37	832413	832449	GGGATCGCATTTTTGGGCTCACAAGGGGATATTTGGG	140	50		14	33	509846	509878	GGGTGCTGAGGTGGGGTGTCAGGGTGAAGTGGG	200	20
15	37	980773	980809	GGGACCAAAATGGGACCAAAGCGAGGGCTAAATCGGG	140	70		15	19	551293	551311	GGGGAGGGTTAGGGTGGGG	140	0
16	38	1099692	1099729	GGGTTTGGGTTACACCATGGGTGACCTCTACTTCGGGG	140	80		16	39	592234	592272	GGGCAATCGTTGGGTTTGGTGGGGGAAAGTGGTTCAGGG	200	30
17	38	1108316	1108353	GGGATGGTCACGTTATGGGTGTTGGGACCCACATTGGG	160	60		17	38	848347	848384	GGGCTGACTTGGGAAGGGGTGCGGCCAATATCGTTGGG	180	60
18	40	1153627	1153666	GGGGAGCTACGCATCAATAGTGTGGGCGGGCATATTGGGG	180	60		18	34	930674	930707	GGGATGGGGAAGCGGTAGACGAATACAGGGCGGG	180	40
19	45	1183433	1183477	GGGGCTAGAACGTCAAGTGGGTGAAGGGGGTATGCTGCTCTCGGG	210	70		19	37	982987	983023	GGGCTTACTTCCTGTACGAGTGGGCGGGCATCCCGGG	150	100
NZ_LT992489.1 Vibrio cholerae strain 4295STDY6534232 genome assembly, chromosome: 2
#	Length (bp)	Start Position	End Position	PGQ Motifs	cG Score	cC Score		#	Length (bp)	Start Position	End Position	PGQ Motifs	cG Score	cC Score
1	44	20440	20483	GGGTCGAGCATGGGGACGCTGTTATTAACGGGCATTGTGATGGG	190	60		1	37	36948	36984	GGGACCAAAATGGGACCAAAGCGAGGGCTAAATCGGG	140	70
2	31	77404	77434	GGGTCGGGAGAAAGGGCATCAAGTGAAAGGG	150	30		2	38	159021	159058	GGGTTTGGGTTACACCATGGGTGACCTCTACTTCGGGG	140	80
3	35	105094	105128	GGGCTAACGTGGGGTGCGGGTCATATTCGCTGGGG	170	60		3	45	238256	238300	GGGGCTAGAACGTCAAGTGGGTGAAGGGGGTATGCTGCTCTCGGG	210	70
4	28	116261	116288	GGGGTGGAAGGGAATGCATGGGGTTGGG	170	10		4	39	277602	277640	GGGCGCTCTTCGGTTTTGATGGGGACGGCAGGGCAGGGG	200	70
5	19	128566	128584	GGGGAGGGTTAGGGTGGGG	140	0		5	28	293164	293191	GGGTACGGGTGTCGCAAGGTTGGGCGGG	160	40
6	33	162912	162944	GGGTCTGTTGGGGATACAAGGGGGATCCGCGGG	170	50		6	43	334978	335020	GGGGTCGCGATTGGGAAAGTGGGCGCGTTACTACAAAGTGGGG	200	60
7	37	188894	188930	GGGGGGGAACAAAACCTTTGTGCTGGGTGAATCTGGG	160	50		7	44	352523	352566	GGGATCATGACGGGCGTTATCTTGGGTATTGGTCGCGCTCTGGG	180	80
8	33	212523	212555	GGGTGCTGAAGTTGGGTGTCAGGGTGAAGTGGG	180	20		8	36	402132	402167	GGGTTGGGTATTAGGTACGCAAGGTGAAGGGCGGGG	190	30
9	19	251590	251608	GGGGAGGGTTAGGGTGGGG	140	0		9	36	408189	408224	GGGGTTGCACTGGGAATGGTGGGGGGCTACTGGGGG	210	40
10	42	282898	282939	GGGTGTTTCTAATGGGCAGGGATCTCAAAGCTTTGAAGAGGG	160	50		10	38	473098	473135	GGGTCGGGGAGTGGGCAATCCGCCGCAAAACGGACGGG	180	90
11	39	289599	289637	GGGCAATCGTTGGGTTTGGTGGGGGAAAGTGGTTCAGGG	200	30		11	27	755907	755933	GGGTGGGAAAATTGGGGTATACACGGG	130	20
12	38	493524	493561	GGGCTGACTTGGGAAGGGGTGCGGCCAATATCGTTGGG	180	60		12	34	760217	760250	GGGGCGTGTTTGGGGTGGGCATTTGCTCGAGGGG	190	40
13	34	574945	574978	GGGATGGGGAAGCGGTAGACGAATACAGGGCGGG	180	40		13	35	859004	859038	GGGTTGGGCGTGACTTTAATGCTGGGTCGCTCGGG	160	60
14	37	627397	627433	GGGCTTACTTCCTGTACGAGTGGGCGGGCATCCCGGG	150	100		14	39	981525	981563	GGGTATGGGTATTCCACAAGGGATTACCTTGATCGTGGG	140	60
15	31	787615	787645	GGGTGCTCGAAGGGACGAGTGTGGGCGTGGG	180	40		15	37	983982	984018	GGGATCGCATTTTTGGGCTCACAAGGGGATATTTGGG	140	50
16	28	823846	823873	GGGGAATATTGTCGGGCCCGGGCAGGGG	150	50
17	22	869050	869071	GGGAAGGGGCGGGAATAGTGGG	140	10
18	41	884977	885017	GGGATCCGTATCCCCGGGGTATGGAATGCATGGGAAGCGGG	180	80
19	27	901799	901825	GGGTGGGCGTTGGGGTTCACCTTTGGG	140	40
20	44	958583	958626	GGGGTTAGTTAGGGTCGTCTCGGTGAGGGTGATTTTATCTAGGG	190	40
21	33	976632	976664	GGGTCCCAAGTCGGGCCCGGGTTCCAACTCGGG	130	110
22	45	987726	987770	GGGAAAGTTGCACGGGGTTACTACAATTTAATGGGTCGTGATGGG	180	50
23	20	1007245	1007264	GGGCGGGCATTTGGGGCGGG	130	30
NZ_LT992487.1 Vibrio cholerae strain 4295STDY6534216 genome assembly, chromosome: 2
#	Length (bp)	Start Position	End Position	PGQ Motifs	cG Score	cC Score		#	Length (bp)	Start Position	End Position	PGQ Motifs	cG Score	cC Score
1	34	42448	42481	GGGATGGGGAAGCGGTAGACGAATACAGGGCGGG	180	40		1	27	237705	237731	GGGTGGGAAAATTGGGGTATACACGGG	130	20
2	37	94900	94936	GGGCTTACTTCCTGTACGAGTGGGCGGGCATCCCGGG	150	100		2	34	242015	242048	GGGGCGTGTTTGGGGTGGGCATTTGCTCGAGGGG	190	40
3	31	255118	255148	GGGTGCTCGAAGGGACGAGTGTGGGCGTGGG	180	40		3	35	340802	340836	GGGTTGGGCGTGACTTTAATGCTGGGTCGCTCGGG	160	60
4	28	291349	291376	GGGGAATATTGTCGGGCCCGGGCAGGGG	150	50		4	39	463323	463361	GGGTATGGGTATTCCACAAGGGATTACCTTGATCGTGGG	140	60
5	22	336551	336572	GGGAAGGGGCGGGAATAGTGGG	140	10		5	37	465780	465816	GGGATCGCATTTTTGGGCTCACAAGGGGATATTTGGG	140	50
6	41	352478	352518	GGGATCCGTATCCCCGGGGTATGGAATGCATGGGAAGCGGG	180	80		6	37	569445	569481	GGGACCAAAATGGGACCAAAGCGAGGGCTAAATCGGG	140	70
7	27	369300	369326	GGGTGGGCGTTGGGGTTCACCTTTGGG	140	40		7	38	691518	691555	GGGTTTGGGTTACACCATGGGTGACCTCTACTTCGGGG	140	80
8	44	426084	426127	GGGGTTAGTTAGGGTCGTCTCGGTGAGGGTGATTTTATCTAGGG	190	40		8	45	770751	770795	GGGGCTAGAACGTCAAGTGGGTGAAGGGGGTATGCTGCTCTCGGG	210	70
9	33	444133	444165	GGGTCCCAAGTCGGGCCCGGGTTCCAACTCGGG	130	110		9	39	810097	810135	GGGCGCTCTTCGGTTTTGATGGGGACGGCAGGGCAGGGG	200	70
10	45	455227	455271	GGGAAAGTTGCACGGGGTTACTACAATTTAATGGGTCGTGATGGG	180	50		10	28	825659	825686	GGGTACGGGTGTCGCAAGGTTGGGCGGG	160	40
11	20	474746	474765	GGGCGGGCATTTGGGGCGGG	130	30		11	43	867473	867515	GGGGTCGCGATTGGGAAAGTGGGCGCGTTACTACAAAGTGGGG	200	60
12	44	538640	538683	GGGTCGAGCATGGGGACGCTGTTATTAACGGGCATTGTGATGGG	190	60		12	44	885018	885061	GGGATCATGACGGGCGTTATCTTGGGTATTGGTCGCGCTCTGGG	180	80
13	31	595604	595634	GGGTCGGGAGAAAGGGCATCAAGTGAAAGGG	150	30		13	36	934627	934662	GGGTTGGGTATTAGGTACGCAAGGTGAAGGGCGGGG	190	30
14	35	623294	623328	GGGCTAACGTGGGGTGCGGGTCATATTCGCTGGGG	170	60		14	36	940684	940719	GGGGTTGCACTGGGAATGGTGGGGGGCTACTGGGGG	210	40
15	28	634461	634488	GGGGTGGAAGGGAATGCATGGGGTTGGG	170	10		15	38	1005593	1005630	GGGTCGGGGAGTGGGCAATCCGCCGCAAAACGGACGGG	180	90
16	19	646766	646784	GGGGAGGGTTAGGGTGGGG	140	0
17	33	681112	681144	GGGTCTGTTGGGGATACAAGGGGGATCCGCGGG	170	50
18	37	707094	707130	GGGGGGGAACAAAACCTTTGTGCTGGGTGAATCTGGG	160	50
19	33	730723	730755	GGGTGCTGAAGTTGGGTGTCAGGGTGAAGTGGG	180	20
20	19	769790	769808	GGGGAGGGTTAGGGTGGGG	140	0
21	42	801098	801139	GGGTGTTTCTAATGGGCAGGGATCTCAAAGCTTTGAAGAGGG	160	50
22	39	807799	807837	GGGCAATCGTTGGGTTTGGTGGGGGAAAGTGGTTCAGGG	200	30
23	38	1011724	1011761	GGGCTGACTTGGGAAGGGGTGCGGCCAATATCGTTGGG	180	60
NZ_LT992493.1 Vibrio cholerae strain 4295STDY6534248 genome assembly, chromosome: 2
#	Length (bp)	Start Position	End Position	PGQ Motifs	cG Score	cC Score		#	Length (bp)	Start Position	End Position	PGQ Motifs	cG Score	cC Score
1	36	23789	23824	GGGTTGGGTATTAGGTACGCAAGGTGAAGGGCGGGG	190	30		1	31	115259	115289	GGGTGCTCGAAGGGACGAGTGTGGGCGTGGG	180	40
2	36	29846	29881	GGGGTTGCACTGGGAATGGTGGGGGGCTACTGGGGG	210	40		2	28	151490	151517	GGGGAATATTGTCGGGCCCGGGCAGGGG	150	50
3	38	94755	94792	GGGTCGGGGAGTGGGCAATCCGCCGCAAAACGGACGGG	180	90		3	22	196694	196715	GGGAAGGGGCGGGAATAGTGGG	140	10
4	27	377564	377590	GGGTGGGAAAATTGGGGTATACACGGG	130	20		4	41	212621	212661	GGGATCCGTATCCCCGGGGTATGGAATGCATGGGAAGCGGG	180	80
5	34	381874	381907	GGGGCGTGTTTGGGGTGGGCATTTGCTCGAGGGG	190	40		5	27	229443	229469	GGGTGGGCGTTGGGGTTCACCTTTGGG	140	40
6	35	480661	480695	GGGTTGGGCGTGACTTTAATGCTGGGTCGCTCGGG	160	60		6	44	286227	286270	GGGGTTAGTTAGGGTCGTCTCGGTGAGGGTGATTTTATCTAGGG	190	40
7	39	603182	603220	GGGTATGGGTATTCCACAAGGGATTACCTTGATCGTGGG	140	60		7	33	304276	304308	GGGTCCCAAGTCGGGCCCGGGTTCCAACTCGGG	130	110
8	37	605639	605675	GGGATCGCATTTTTGGGCTCACAAGGGGATATTTGGG	140	50		8	45	315370	315414	GGGAAAGTTGCACGGGGTTACTACAATTTAATGGGTCGTGATGGG	180	50
9	37	709304	709340	GGGACCAAAATGGGACCAAAGCGAGGGCTAAATCGGG	140	70		9	20	334889	334908	GGGCGGGCATTTGGGGCGGG	130	30
10	38	831377	831414	GGGTTTGGGTTACACCATGGGTGACCTCTACTTCGGGG	140	80		10	44	398783	398826	GGGTCGAGCATGGGGACGCTGTTATTAACGGGCATTGTGATGGG	190	60
11	45	910612	910656	GGGGCTAGAACGTCAAGTGGGTGAAGGGGGTATGCTGCTCTCGGG	210	70		11	31	455747	455777	GGGTCGGGAGAAAGGGCATCAAGTGAAAGGG	150	30
12	39	949958	949996	GGGCGCTCTTCGGTTTTGATGGGGACGGCAGGGCAGGGG	200	70		12	35	483437	483471	GGGCTAACGTGGGGTGCGGGTCATATTCGCTGGGG	170	60
13	28	965520	965547	GGGTACGGGTGTCGCAAGGTTGGGCGGG	160	40		13	28	494604	494631	GGGGTGGAAGGGAATGCATGGGGTTGGG	170	10
14	43	1007334	1007376	GGGGTCGCGATTGGGAAAGTGGGCGCGTTACTACAAAGTGGGG	200	60		14	19	506909	506927	GGGGAGGGTTAGGGTGGGG	140	0
15	44	1024879	1024922	GGGATCATGACGGGCGTTATCTTGGGTATTGGTCGCGCTCTGGG	180	80		15	33	541255	541287	GGGTCTGTTGGGGATACAAGGGGGATCCGCGGG	170	50
								16	37	567237	567273	GGGGGGGAACAAAACCTTTGTGCTGGGTGAATCTGGG	160	50
								17	33	590866	590898	GGGTGCTGAAGTTGGGTGTCAGGGTGAAGTGGG	180	20
								18	19	629933	629951	GGGGAGGGTTAGGGTGGGG	140	0
								19	42	661241	661282	GGGTGTTTCTAATGGGCAGGGATCTCAAAGCTTTGAAGAGGG	160	50
								20	39	667942	667980	GGGCAATCGTTGGGTTTGGTGGGGGAAAGTGGTTCAGGG	200	30
								21	38	871867	871904	GGGCTGACTTGGGAAGGGGTGCGGCCAATATCGTTGGG	180	60
								22	34	953288	953321	GGGATGGGGAAGCGGTAGACGAATACAGGGCGGG	180	40
								23	37	1005740	1005776	GGGCTTACTTCCTGTACGAGTGGGCGGGCATCCCGGG	150	100
CP002556.1 Vibrio cholerae LMA3894-4 chromosome II, complete sequence
#	Length (bp)	Start Position	End Position	PGQ Motifs	cG Score	cC Score		#	Length (bp)	Start Position	End Position	PGQ Motifs	cG Score	cC Score
1	38	6107	6144	GGGCGATCTTCGGTTTTGATGGGGGCGGCAGGGCAGGG	200	60		1	42	10398	10439	GGGATGACATCAGTGATCGGGTCAAAGGGTTGGATGGTGGGG	200	40
2	44	78541	78584	GGGATCATGACGGGCGTTATCTTGGGTATTGGTCGCGCTCTGGG	180	80		2	28	44657	44684	GGGGAATATTGTCGGGCCCGGGCAGGGG	150	50
3	36	128014	128049	GGGTTGGGTTTTAGGTACGCAAGGTGAAGGGCGGGG	190	30		3	22	87416	87437	GGGAAGGGGCGGGAATAGTGGG	140	10
4	36	134071	134106	GGGGTTGCACTGGGAGTGGTGGGGGGCTACTGGGGG	220	40		4	40	113841	113880	GGGTATCGTTCGGGGTTATCAAAGCATAGGGATAAGCGGG	160	50
5	38	197950	197987	GGGTCGGGGAGTGGGCAATCCGCCGCAAAACGGACGGG	180	90		5	27	120182	120208	GGGTGGGCGTTGGGGTTCATCTTTGGG	140	30
6	27	415770	415796	GGGTGGGAAAATTGGGGTATACACGGG	130	20		6	39	124268	124306	GGGGAAGTGATTCGCCAGTGGGCTTTAGCGGGAATGGGG	190	50
7	34	420082	420115	GGGGCGTGTTTGGGGTGGGCATTTGCTCGAGGGG	190	40		7	44	176931	176974	GGGGTTAGTTAGGGTCGTCTCGGTGAGGGTGATTTTATCTAGGG	190	40
8	43	443835	443877	GGGGCCGATTTTTGGGGTAAAAGGTGGCGCTGCGGGCGGCGGG	230	70		8	33	194782	194814	GGGTCCCAAGTCGGGCCCGGGTTCCAACTCGGG	130	110
9	35	515434	515468	GGGTTGGGCGTGACTTTAATGCTGGGTCGTTCGGG	160	50		9	45	205876	205920	GGGAAAGTTGCACGGGGTTACTACAATTTAATGGGTCGTGATGGG	180	50
10	39	620448	620486	GGGTATGGGTATTCCACAAGGGATTACCTTGATCGTGGG	140	60		10	35	362415	362449	GGGCTAACGTGGGGATCGGGTCATATTCGCTGGGG	160	60
11	37	622905	622941	GGGATCGCATTTTTGGGCTCACAAGGGGATATTTGGG	140	50		11	33	363813	363845	GGGCCACACTGTTTGGGGCCGGGATAGTTTGGG	150	60
12	38	836931	836968	GGGTTTGGGTTACACCATGGGTGACCTCTACTTCGGGG	140	80		12	28	373586	373613	GGGGTGGAAGGGAATGCATGGGGTTGGG	170	10
13	45	913732	913776	GGGTCTAGAACGTCAAGTGGGTGAAGGGGGTATGCTGCTCTCGGG	200	70		13	19	380464	380482	GGGTGATGGGTTGGGGGGG	140	0
								14	19	382744	382762	GGGGAGGGTTAGGGTGGGG	140	0
								15	33	417053	417085	GGGTCTGTTGGGGATACAAGGGGGATCCGCGGG	170	50
								16	33	452216	452248	GGGTGCTGAGGTGGGGTGTCAGGGTGAAGTGGG	200	20
								17	19	489327	489345	GGGGAGGGTTAGGGTGGGG	140	0
								18	42	519333	519374	GGGTGTTTCGAATGGGCAGGGATCTCAAAGCTTTGAAGAGGG	170	50
								19	39	526022	526060	GGGCAATCGTTGGGTTTGGTGGGGGAAAGTGGTTCAGGG	200	30
								20	34	746379	746412	GGGATGGGGAAGCGGTAGACGAATACAGGGCGGG	180	40
								21	37	797618	797654	GGGCTTACTTCCTGTACGAGTGGGCGGGCATTCCGGG	150	90
CP007654.1 Vibrio cholerae strain TSY216 chromosome 2, complete sequence
#	Length (bp)	Start Position	End Position	PGQ Motifs	cG Score	cC Score		#	Length (bp)	Start Position	End Position	PGQ Motifs	cG Score	cC Score
1	39	5719	5757	GGGCGCTCTTCGGTTTTGATGGGGACGGCAGGGCAGGGG	200	70		1	31	8799	8829	GGGTGCTCGAAGGGACGAGTGTGGGCGTGGG	180	40
2	28	21281	21308	GGGTACGGGTGTCGCAAGGTTGGGCGGG	160	40		2	28	45030	45057	GGGGAATATTGTCGGGCCCGGGCAGGGG	150	50
3	43	63071	63113	GGGGTCGCGATTGGGAAAGTGGGCGCGTTACTACAAAGTGGGG	200	60		3	22	90234	90255	GGGAAGGGGCGGGAATAGTGGG	140	10
4	44	80616	80659	GGGATCATGACGGGCGTTATCTTGGGTATTGGTCGCGCTCTGGG	180	80		4	41	106163	106203	GGGATCCGTATCCCCGGGGTATGGAATGCATGGGAAGCGGG	180	80
5	36	130225	130260	GGGTTGGGTATTAGGTACGCAAGGTGAAGGGCGGGG	190	30		5	27	122985	123011	GGGTGGGCGTTGGGGTTCACCTTTGGG	140	40
6	36	136282	136317	GGGGTTGCACTGGGAATGGTGGGGGGCTACTGGGGG	210	40		6	44	180391	180434	GGGGTTAGTTAGGGTCGTCTCGGTGAGGGTGATTTTATCTAGGG	190	40
7	38	201197	201234	GGGTCGGGGAGTGGGCAATCCGCCGCAAAACGGACGGG	180	90		7	33	198440	198472	GGGTCCCAAGTCGGGCCCGGGTTCCAACTCGGG	130	110
8	27	498246	498272	GGGTGGGAAAATTGGGGTATACACGGG	130	20		8	45	209534	209578	GGGAAAGTTGCACGGGGTTACTACAATTTAATGGGTCGTGATGGG	180	50
9	34	502556	502589	GGGGCGTGTTTGGGGTGGGCATTTGCTCGAGGGG	190	40		9	20	229053	229072	GGGCGGGCATTTGGGGCGGG	130	30
10	35	601343	601377	GGGTTGGGCGTGACTTTAATGCTGGGTCGCTCGGG	160	60		10	44	292947	292990	GGGTCGAGCATGGGGACGCTGTTATTAACGGGCATTGTGATGGG	190	60
11	39	709603	709641	GGGTATGGGTATTCCACAAGGGATTACCTTGATCGTGGG	140	60		11	31	349911	349941	GGGTCGGGAGAAAGGGCATCAAGTGAAAGGG	150	30
12	37	712060	712096	GGGATCGCATTTTTGGGCTCACAAGGGGATATTTGGG	140	50		12	35	377601	377635	GGGCTAACGTGGGGTGCGGGTCATATTCGCTGGGG	170	60
13	37	815725	815761	GGGACCAAAATGGGACCAAAGCGAGGGCTAAATCGGG	140	70		13	28	388769	388796	GGGGTGGAAGGGAATGCATGGGGTTGGG	170	10
14	38	938420	938457	GGGTTTGGGTTACACCATGGGTGACCTCTACTTCGGGG	140	80		14	19	401074	401092	GGGGAGGGTTAGGGTGGGG	140	0
15	45	1017657	1017701	GGGGCTAGAACGTCAAGTGGGTGAAGGGGGTATGCTGCTCTCGGG	210	70		15	33	435427	435459	GGGTCTGTTGGGGATACAAGGGGGATCCGCGGG	170	50
								16	37	447140	447176	GGGGGGGAACAAAACCTTTGTGCTGGGTGAATCTGGG	160	50
								17	33	470769	470801	GGGTGCTGAAGTTGGGTGTCAGGGTGAAGTGGG	180	20
								18	19	509836	509854	GGGGAGGGTTAGGGTGGGG	140	0
								19	42	541144	541185	GGGTGTTTCTAATGGGCAGGGATCTCAAAGCTTTGAAGAGGG	160	50
								20	39	547845	547883	GGGCAATCGTTGGGTTTGGTGGGGGAAAGTGGTTCAGGG	200	30
								21	42	708885	708926	GGGGTAGGACGAGGGTTAGGGGGCCCTCCTCTATCTTTAGGG	180	80
								22	42	711904	711945	GGGGTAGGACGAGGGTTAGGGGGCCCTCCTCTATCTTTAGGG	180	80
								23	38	766448	766485	GGGCTGACTTGGGAAGGGGTGCGGCCAATATCGTTGGG	180	60
								24	34	847431	847464	GGGATGGGGAAGCGGTAGACGAATACAGGGCGGG	180	40
								25	37	899889	899925	GGGCTTACTTCCTGTACGAGTGGGCGGGCATCCCGGG	150	100
CP042300.1 Vibrio cholerae O1 strain AAS91 chromosome 2, complete sequence
#	Length (bp)	Start Position	End Position	PGQ Motifs	cG Score	cC Score		#	Length (bp)	Start Position	End Position	PGQ Motifs	cG Score	cC Score
1	37	895	931	GGGCTTACTTCCTGTACGAGTGGGCGGGCATCCCGGG	150	100		1	24	14832	14855	GGGTCTAGGGTCTAGGGTCTAGGG	120	30
2	31	162419	162449	GGGTGCTCGAAGGGACGAGTGTGGGCGTGGG	180	40		2	39	94517	94555	GGGCGGAGAAGGGGCAGCCATGGGGCTGACCAAAGGGGG	210	70
3	28	198650	198677	GGGGAATATTGTCGGGCCCGGGCAGGGG	150	50		3	34	171035	171068	GGGTTTCGATGGGATCGGGCATTAGATATTTGGG	140	30
4	27	234066	234092	GGGGTACATCATATTAGTGGGGGGGGG	50	20		4	28	212848	212875	GGGGTGTGGGTGAAAATCATTGGGGGGG	160	10
5	22	245797	245818	GGGAAGGGGCGGGAATAGTGGG	140	10		5	20	287458	287477	GGGGGGAAGGGCGTAAAGGG	130	10
6	41	261741	261781	GGGATCCGTATCCCCGGGGTATGGAATGCATGGGAAGCGGG	180	80		6	22	323175	323196	GGGATTGGGTATTGGGGACGGG	130	10
7	27	278558	278584	GGGTGGGCGTTGGGGTTCACCTTTGGG	140	40		7	19	388615	388633	GGGGAGGGTTAGGGTGGGG	140	0
8	39	282643	282681	GGGGAAGTGATTCGCCAGTGGGCTTTAGCGGGAATGGGG	190	50		8	38	427786	427823	GGGACACAGGGGATAGCCGAGCTGCAGCAGGGTATGGG	180	70
9	44	335138	335181	GGGGTTAGTTAGGGTCGTCTCGGTGAGGGTGATTTTATCTAGGG	190	40		9	44	433438	433481	GGGCTTGGGCTGGCGATTTCGAAAGGGATTGCCCATGTACTGGG	180	80
10	33	353268	353300	GGGTCCCAAGTCGGGCCCGGGTTCCAACTCGGG	130	110		10	45	508358	508402	GGGACACCAGTGGTTGTCAATGGGCGTCGGGTGCCGATTGCTGGG	200	90
11	45	364362	364406	GGGAAAGTTGCACGGGGTTACTACAATTTAATGGGTCGTGATGGG	180	50		11	39	574093	574131	GGGGATACCGCGCGAGGCAGTGAAGGGACGGGCTTGGGG	210	70
12	21	370763	370783	GGGGGCGGCAGGGGGGATGGG	160	20		12	43	610559	610601	GGGTTGGAGGGGGTTTCAATCAGCAACAGTTTGGGCTTACGGG	180	60
13	20	383885	383904	GGGCGGGCATTTGGGGCGGG	130	30		13	29	615510	615538	GGGCGGGCAGGGCGTGCCAGCAAGCCGGG	160	80
14	24	407178	407201	GGGGGGATGTTAGCGGGGATCGGG	150	20		14	24	623190	623213	GGGACTAGGGAAGGGAGCCTAGGG	130	30
15	38	423835	423872	GGGGGGCGAAAGCGCAAGCGGGCGAGATTAGCGCTGGG	200	70		15	41	799635	799675	GGGCTAGGCACCATGGGTTTTGGTTTACCTGCGGGAATGGG	170	70
16	39	426845	426883	GGGGGCTGGCATGGGCATGATGGCGGGCATGCAAGCGGG	210	70		16	19	867088	867106	GGGGAGGGCTAGGGTGGGG	140	10
17	44	486114	486157	GGGTCGAGCATGGGGACGCTGTTATTAACGGGCATTGTGATGGG	190	60		17	39	881004	881042	GGGCTCCATAGAGCAGGGTGCCAGGTAACGCCTGGGGGG	180	90
18	27	552962	552988	GGGGAGGGAAAATCATTAGGGGTAGGG	140	10		18	28	881096	881123	GGGATGGGATCAGGTAAGGGTGAAAGGG	150	10
19	27	616202	616228	GGGTGGGAAAATTGGGGTATACACGGG	130	20		19	40	923981	924020	GGGCAAAGAGTCGAGGGCTATCGGGCCAAGCACTTTCGGG	160	90
20	33	620549	620581	GGGGCGTGTTTGGGGTGGGCATTTGCTCGAGGG	180	40		20	42	968661	968702	GGGTGATTCCCTGGTCCTTGGGATCTTGTTCCGGGAAACGGG	160	90
21	20	660953	660972	GGGGGGAGGATGGGGGGGGG	80	0		21	33	973167	973199	GGGATTGGGTCGATCAGGGCATTTCCAAATGGG	130	50
22	39	824374	824412	GGGTATGGGTATTCCACAAGGGATTACCTTGATCGTGGG	140	60		22	21	1061798	1061818	GGGACGGGGCTCGGGGGCGGG	150	40
23	37	826831	826867	GGGATCGCATTTTTGGGCTCACAAGGGGATATTTGGG	140	50		23	33	1066459	1066491	GGGCTAGAGGCTTGTCCTGTTGGGCGGGTGGGG	180	50
24	42	953802	953843	GGGTAATAAAAAACCCAGCGCGGGGCTGGGTTGGATTTGGGG	180	60		24	42	1071540	1071581	GGGATGGGCTCTTGTGCTGGGCCTACCACATGGATTTCGGGG	170	90
25	38	996553	996590	GGGCTGACTTGGGAAGGGGTGCGGCCAATATCGTTGGG	180	60		25	32	1078799	1078830	GGGAAAACGGGTCCGCATCGTGATGGGTGGGG	160	50
26	34	1073317	1073350	GGGATGGGGAAGCGGTAGACGAATACAGGGCGGG	180	40		26	26	1233043	1233068	GGGTTGGGTTCAGGCAGGGAGATGGG	150	20
27	37	1132073	1132109	GGGATCACACGGCGCAGCGGGCCGACCACGGGTTGGG	170	110		27	41	1249663	1249703	GGGGCAATAGGGGTGGCACTCACCGTGGGTTTGCAAAAGGG	180	70
28	35	1134269	1134303	GGGTTAGTTTTAGTGACTGGGCCAACGGGGTCGGG	160	50		28	41	1250316	1250356	GGGTGCTATTTGGGGCAAACCGATGTGGGGAGCATGGTGGG	200	50
29	38	1144804	1144841	GGGTACACTGGGTCTGGGCAAACTAATTGCGTTCTGGG	140	70		29	27	1357405	1357431	GGGTAAAGGGCCGGGTAAAACCACGGG	120	50
30	35	1241778	1241812	GGGGGAAGAGGTTGGGCAGCGTGTAGGGTATCGGG	200	30		30	43	1372769	1372811	GGGTTATTGGGGTTGATCAGCACAATGCCACGGGTTTTCGGGG	170	70
31	45	1364151	1364195	GGGATCGCGTTGGGGGCTTGAGTGACGATTGGGTTTTAAAACGGG	200	50		31	33	1431882	1431914	GGGGCCTCCGGGGGTGGGTAAAACCTCACTGGG	150	80
32	33	1400373	1400405	GGGTTTTCTCTTTTTCGGTGGGGGCCGGGAGGG	160	50		32	45	1514477	1514521	GGGTGAACCAACATGGGAATCCCCTTGGGGCTCTGGCCGTCCGGG	170	130
33	24	1416169	1416192	GGGAAAGGGGATTGTCAGGGCGGG	140	20		33	33	1539594	1539626	GGGGGAAAGGGCTCTGGGGGAGGAGCTTAAGGG	190	30
34	40	1456145	1456184	GGGTAGGGCACTATCTACCGCAATTTGGGTAAAGGCTGGG	150	70		34	39	1548958	1548996	GGGCTCAGTAGGGTTTGCATCGCGGGTTCCAAGCTCGGG	160	90
35	30	1478452	1478481	GGGGTGGGTTAATTGTAAGCGGGTGTTGGG	160	10		35	45	1577589	1577633	GGGTCAAACACGGCACGTGGGGAAGGGCTCCACCACAAAATCGGG	160	120
36	31	1493150	1493180	GGGAGGGGGGTAATTCTAAACCTAGTGTGGG	140	30		36	26	1697140	1697165	GGGCTCGGGGTGGGCGGTTTTTGGGG	160	30
37	45	1607941	1607985	GGGGTGTTTGGCGGTTTCCTTGGGCTGTTTGTGATGGGACAAGGG	210	50		37	26	1727689	1727714	GGGGAGATAGGGCAATAGGGTTCGGG	140	20
38	41	1639603	1639643	GGGGCGGCCATGGGCAACGTCACAGAATGGGCAGCGACGGG	190	100		38	33	1923245	1923277	GGGGGCTTGGGTGGTAGGCCTGCTGGGAGCGGG	200	50
39	36	1658043	1658078	GGGGGGCGGCATGGTGGGCGCGGCTGCTGCACTGGG	210	80		39	20	2019369	2019388	GGGATCAAACGGGGGGCGGG	120	30
40	37	1789316	1789352	GGGGATTGTTGTGGGACGACGCCAAAAGAGAGGGGGG	190	40		40	39	2055096	2055134	GGGAACCGCGCGGGCTAACTCGCGGGCGATATCTTTGGG	160	100
41	38	1813886	1813923	GGGATGAAGATCTGCTCGGGGGGCATTATCGGCATGGG	170	60		41	41	2062191	2062231	GGGTTTGGGGTTCGCCGAACGGGTTATTCTTTCCAATTGGG	150	70
42	17	1866030	1866046	GGGGCAGGGGGGGGGGG	40	10		42	42	2681258	2681299	GGGCTTCGACAGGGAAAATCGCTTGATGTTCGGGTGAAAGGG	170	60
43	36	1878525	1878560	GGGTGCTCCTGGGCCGGGGGATAACACGACCACGGG	160	100		43	36	2807036	2807071	GGGTTTCCCGGGACTGTTTTGGGGAACCATGATGGG	150	60
44	35	1906215	1906249	GGGTCGAGAGCAGCTGGGTATTGTGAGTTGGGGGG	190	30		44	38	3009623	3009660	GGGTCGGGGAGTGGGCAATCCGCCGCAAAACGGACGGG	180	90
45	44	1965053	1965096	GGGAAGGGGATTGCTATGTGTTTGATGGGCGCGTTGCGGTAGGG	220	40		45	33	3016356	3016388	GGGGAATCCTGGAATGGCCAGTGGGGGGATGGG	180	40
46	28	1985503	1985530	GGGTGATCGCGCTTGGGGTTGGGCAGGG	160	40		46	36	3108124	3108159	GGGCGACGGCCTTTCATGCCGGGAATGGGTTTGGGG	170	70
47	28	2030975	2031002	GGGGCTCTCGTTTGGGCTTGGGCTGGGG	150	50		47	31	3269452	3269482	GGGTCGGGAGAAAGGGCATCAAGTGAAAGGG	150	30
48	44	2043889	2043932	GGGCGGTGTCTCATTCGCTGGCGGGGTGGGGAGTATCGCTGGGG	230	80		48	36	3295475	3295510	GGGTTTAACTTGGGGTGCGGGTCATATTCGCTGGGG	160	50
49	34	2057925	2057958	GGGGTGTTTTGGGCGGCTTCGGATGTGGGCTGGG	190	40		49	33	3296875	3296907	GGGCCACACTGTTTGGGGCCGGGATAGTTTGGG	150	60
50	42	2065717	2065758	GGGCTCGATCATAGGGTCGGGCACCGTTTCCAATAAGCAGGG	150	100		50	28	3306644	3306671	GGGGTGGAAGGGAATGCATGGGGTTGGG	170	10
51	25	2101719	2101743	GGGTGCTACTGGGCTTAGGGTTGGG	130	30		51	33	3349724	3349756	GGGTCTGTTGGGGATACAAGGGGGATCCGCGGG	170	50
52	40	2110849	2110888	GGGGCTGCAAAAGTTGGGGATTCATGGGGTCGCCAACGGG	180	70		52	37	3361438	3361474	GGGGGGTAACAAAACCTTTGTGCTGGGTGAGTCTGGG	160	50
53	33	2181496	2181528	GGGTGAGGGTGAACTCACGTCGGGTATGCTGGG	160	50		53	19	3424548	3424566	GGGGAGGGTTAGGGTGGGG	140	0
54	30	2181907	2181936	GGGGGAAGGGAATGCTTGGGCGCTGATGGG	170	30		54	42	3457464	3457505	GGGTGTTTCTAATGGGCAGGGATCTCAAAGCTTTGAAGAGGG	160	50
55	37	2199474	2199510	GGGAAGGGACTGGCTGCTATTGGGCGAAGTGCCGGGG	190	60		55	39	3464165	3464203	GGGCAATCGTTGGGTTTGGTGGGGGAAAGTGGTTCAGGG	200	30
56	35	2456981	2457015	GGGCTTTATGTGATTGGGATTGGGGTTGTAACGGG	160	20		56	38	3817154	3817191	GGGTTTGGGTTACACCATGGGTGACCTCTACTTCGGGG	140	80
57	45	2788600	2788644	GGGTGCTTATCAGGGCGGTTGGGTGCGCGGTAGTTACCGTTTGGG	210	70		57	40	3868550	3868589	GGGGAGCTACGCATCAACAGTGTGGGCGGGCATATTGGGG	180	70
58	38	3003327	3003364	GGGAGTGTCGCTGTTGGCTGTGGGGGATGGGCTATGGG	210	40		58	45	3898350	3898394	GGGGCTAGAACGTCAAGTGGGTGAAGGGGGTATGCTGCTCTCGGG	210	70
59	43	3222646	3222688	GGGGTGTAACGAGTGTACGGGCGGCTATTCAGGGCGCGTTGGG	210	70		59	39	3937695	3937733	GGGCGCTCTTCGGTTTTGATGGGTGCGGCAGGGCAGGGG	200	70
60	42	3322605	3322646	GGGTTTCGATGGGCGAAGCGGCGGATGCGTGGGATGAGCGGG	230	60		60	28	3953257	3953284	GGGTACGGGTGTCGCAAGGTTGGGCGGG	160	40
61	34	3462661	3462694	GGGCATTGGGGTTGGGTTATCCACTTGCATAGGG	140	50		61	44	4012630	4012673	GGGATCATGACGGGCGTTATCTTGGGTATTGGTCGCGCTCTGGG	180	80
62	36	3471818	3471853	GGGCAATGGAGGGTCGCATCAGGGTCCAAAACAGGG	150	70		62	36	4063532	4063567	GGGTTGGGTATTAGGTACGCAAGGTGAAGGGCGGGG	190	30
63	28	3666786	3666813	GGGGTAACTTGGGGGGCATCTTGAGGGG	150	30		63	36	4069589	4069624	GGGGTTGCACTGGGAATGGTGGGGGGCTACTGGGGG	210	40
64	40	3973024	3973063	GGGCGCACCTATCGGGTCACAGCCGTGGAGGGAGATCGGG	180	100
65	36	4028520	4028555	GGGGCTGGGTTGCAAGATAGTGGTGGGACAAGCGGG	190	40
66	31	4029868	4029898	GGGTACGCAGGGGTGGGTTATCAAAACTGGG	140	40
67	36	4043010	4043045	GGGGGGATGGTTGGGTGTCGGCTTAGATGAATGGGG	200	20
CP046836.1 Vibrio cholerae strain 2011V-1043 chromosome 2, complete sequence
#	Length (bp)	Start Position	End Position	PGQ Motifs	cG Score	cC Score		#	Length (bp)	Start Position	End Position	PGQ Motifs	cG Score	cC Score
1	38	3108	3145	GGGCGCTCTTCGGTTTTGATGGGGCGGCAGGGCAGGGG	200	70		1	44	90865	90908	GGGATCATGACGGGCGTTATCTTGGGTATTGGTCGCGCTCTGGG	180	80
2	28	18685	18712	GGGTACGGGTGTCGCAAGGTTGGGCGGG	160	40		2	36	146542	146577	GGGGTTGCACTGGGAGTGGTGGGGGGCTACTGGGGG	220	40
3	28	38791	38818	GGGGAATATTGTCGGGCCCGGGCAGGGG	150	50		3	39	210143	210181	GGGCGGTATGGCATCGGTAGCGGGCTCTGTGCTGGGGGG	210	70
4	22	84236	84257	GGGAAAGGGCGGGAATAGTGGG	130	10		4	38	214672	214709	GGGTCGGGGAGTGGGCAATCCGCCGCAAAACGGACGGG	180	90
5	41	100134	100174	GGGATCCGTATCCCCGGGGTATGGAATGCATGGGAAGCGGG	180	80		5	33	221406	221438	GGGGAATCCTGGAATGGCCAGTGGGGGGATGGG	180	40
6	27	116949	116975	GGGTGGGCGTTGGGGTTCACCTTTGGG	140	40		6	37	284759	284795	GGGCATGGGAACAGGTTTTGGACAGTCTGGGTTTGGG	170	40
7	44	172983	173026	GGGGTTAGTTAGGGTCGTCTCGGTGAGGGTGATTTTATCTAGGG	190	40		7	45	363688	363732	GGGCAAATTGGGTATATTGCAAAGGGATAAACAAAGAAGGCTGGG	160	40
8	45	200008	200052	GGGAAAGTTGCACGGGGTTACTACAATTTAATGGGTCGTGATGGG	180	50		8	27	552593	552619	GGGTGGGAAAATTGGGGTATACACGGG	130	20
9	21	203817	203837	GGGGGCGGCAGGGGGGATGGG	160	20		9	33	556949	556981	GGGGCGTGTTTGGGGTGGGCATTTGCTCGAGGG	180	40
10	35	352933	352967	GGGCTAACGTGGGGTGCGGGTCATATTCGCTGGGG	170	60		10	35	654309	654343	GGGTTGGGTGTGACTTTAATGCTGGGTCGCTCGGG	160	50
11	33	354322	354354	GGGCCACACTGTTTGGGGCCGGGATAGTTTGGG	150	60		11	39	760526	760564	GGGTATGGGTATTCCACAAGGGATTACCTTGATCGTGGG	140	60
12	28	364089	364116	GGGGTGGAAGGGAATGCATGGGGTTGGG	170	10		12	37	762983	763019	GGGATCGCATTTTTGGGCTCACAAGGGGATATTTGGG	140	50
13	36	374514	374549	GGGGATTTGTGTATAAGAGACAGGGTTAGGGTGGGG	180	10		13	38	970729	970766	GGGTTTGGGTTACACCATGGGTGACCTCTACTTCGGGG	140	80
14	33	408711	408743	GGGTCTGTTGGGGATACAAGGGGGATCCGCGGG	170	50		14	40	1020373	1020412	GGGGAGCTACGCATCAACAGTGTGGGCGGGCATATTGGGG	180	70
15	29	411666	411694	GGGGGCGATTGGGCGATTGGGCGATTGGG	170	30		15	44	1050159	1050202	GGGCTAGAACGTCAAGTGGGTGAAGGGGGTATGCTGCTCTCGGG	200	70
16	36	420440	420475	GGGGGGAACAAAACCTTTGTACTGGGTGAATCTGGG	140	50
17	33	438660	438692	GGGTGCTGAAGTTGGGTGTCAGGGTGAAGTGGG	180	20
18	42	513007	513048	GGGTGTTTCTAATGGGCAGGGGTCTCAAAGCTTTGAAGAGGG	170	50
19	42	519732	519773	GGGTTTGGTGGGGGAAAGCGGTTCAGGGAAATCGACCACGGG	200	60
20	33	547510	547542	GGGGCTGCTGCTATCGGGTGGCGTGGGATTGGG	180	50
21	33	553278	553310	GGGGCTGCTGCTATCGGGTGGCGTGGGATTGGG	180	50
22	38	753998	754035	GGGCTGACTTGGGAAGGGGTGCGGCCAATATCGTTGGG	180	60
23	34	860220	860253	GGGATGGGGAAGCGGTAGACGAATACAGGGCGGG	180	40
24	37	915930	915966	GGGCTTACTTCCTGTACGAGTGGGCGGGCATCCCGGG	150	100
CP046842.1 Vibrio cholerae strain K2802 chromosome 2, complete sequence
#	Length (bp)	Start Position	End Position	PGQ Motifs	cG Score	cC Score		#	Length (bp)	Start Position	End Position	PGQ Motifs	cG Score	cC Score
1	38	67323	67360	GGGCTGACTTGGGAAGGGGTGCGGCCAATATCGTTGGG	180	60		1	45	60159	60203	GGGCAAATTGGGTATATTGCAAAGGGATAAACAAAGAAGGCTGGG	160	40
2	37	197805	197841	GGGCTTACTTCCTGTACGAGTGGGCGGGCATCCCGGG	150	100		2	27	177955	177981	GGGTGGGAAAATTGGGGTATACACGGG	130	20
3	31	361683	361713	GGGTGCTCGAAGGGACGAGTGTGGGCGTGGG	180	40		3	34	182310	182343	GGGGCGTGTTTGGGGTGGGCATTTGCTCGAGGGG	190	40
4	28	397908	397935	GGGGAATATTGTCGGGCCCGGGCAGGGG	150	50		4	43	205967	206009	GGGGCCGATTTTTGGGGTAAAAGGTGGCGCTGCGGGCGGCGGG	230	70
5	22	443831	443852	GGGAAAGGGCGGGAATAGTGGG	130	10		5	35	282698	282732	GGGTTGGGCGTGACTTTAATGCTGGGTCGCTCGGG	160	60
6	41	459770	459810	GGGATCCGTATCCCCGGGGTATGGAATGCATGGGAAGCGGG	180	80		6	39	387133	387171	GGGTATGGGTATTCCACAAGGGATTACCTTGATCGTGGG	140	60
7	40	474167	474206	GGGTATCGTTCGGGGTTATCAAAGCATAGGGATAAGCGGG	160	50		7	36	389587	389622	GGGATCGCATTTTTGGGCTCACAAGGGATATTTGGG	130	50
8	27	480531	480557	GGGTGGGCGTTGGGGTTCACCTTTGGG	140	40		8	38	606544	606581	GGGTTTGGGTTATACAGTGGGTGACCTCTACTTCGGGG	150	60
9	44	534424	534467	GGGGTTAGTTAGGGTCGTCTCGGTGAGGGTGATTTTATCTAGGG	190	40		9	38	615169	615206	GGGATGGTCACGTTATGGGTGTTGGGACCCACATTGGG	160	60
10	45	563267	563311	GGGAAAGTTGCACGGGTTACTACAATTTAATGGGGCGTGATGGGG	180	50		10	36	641454	641489	GGGCGGGACTCGCCAACATCCCGCAGGGACAATGGG	140	110
11	20	582780	582799	GGGCGGGCATTTGGGGAGGG	130	20		11	45	690421	690465	GGGGCTAGAACGCCAAGTAGGGGAAGGGGGTATGCTGCTCTCGGG	210	80
12	31	698024	698054	GGGTCGGGAGAAAGGGCATCAAGTGAAAGGG	150	30		12	39	729763	729801	GGGCGCTCTTCGGTTTTGATGGGGACGGCAGGGCAGGGG	200	70
13	36	725702	725737	GGGTTTAACTTGGGGAGCGGGTCATATTCGTTGGGG	160	40		13	44	808164	808207	GGGATCATGACGGGCGTTATCTTGGGTATTGGTCGCGCTCTGGG	180	80
14	33	727102	727134	GGGCCACACTGTTTAGGGCCGGGATAGTTTGGG	140	60		14	36	857663	857698	GGGTTGGGTATTAGGCACGCAAGGTGAAGGGCGGGG	190	40
15	28	736852	736879	GGGGTGGAAGGGAATGCATGGGGGTGGG	180	10		15	34	863719	863752	GGGGTTGCACTGGGAGTGGTGGGGGCTACTGGGG	200	40
16	18	745403	745420	GGGAGGGTTAGGGTGGGG	130	0		16	37	928763	928799	GGGTCGGGAGTGGGCAATCCGCCGCAAAACGGACGGG	170	90
17	39	893737	893775	GGGCAATCGTTGGGTTTGGTGGGGGAAAGTGGTTCAGGG	200	30		17	18	982390	982407	GGGAGGGTTAGGGTGGGG	130	0
CP047060.1 Vibrio cholerae isolate CTMA_1441 chromosome 2, complete sequence
#	Length (bp)	Start Position	End Position	PGQ Motifs	cG Score	cC Score		#	Length (bp)	Start Position	End Position	PGQ Motifs	cG Score	cC Score
1	39	8406	8444	GGGCGCTCTTCGGTTTTGATGGGGACGGCAGGGCAGGGG	200	70		1	31	6113	6143	GGGTGCTCGAAGGGACGAGTGTGGGCGTGGG	180	40
2	28	23968	23995	GGGTACGGGTGTCGCAAGGTTGGGCGGG	160	40		2	28	42344	42371	GGGGAATATTGTCGGGCCCGGGCAGGGG	150	50
3	43	65782	65824	GGGGTCGCGATTGGGAAAGTGGGCGCGTTACTACAAAGTGGGG	200	60		3	27	75817	75843	GGGGTACATCATATTAGTGGGGGGGGG	50	20
4	44	83327	83370	GGGATCATGACGGGCGTTATCTTGGGTATTGGTCGCGCTCTGGG	180	80		4	22	87548	87569	GGGAAGGGGCGGGAATAGTGGG	140	10
5	36	132936	132971	GGGTTGGGTATTAGGTACGCAAGGTGAAGGGCGGGG	190	30		5	41	103476	103516	GGGATCCGTATCCCCGGGGTATGGAATGCATGGGAAGCGGG	180	80
6	36	138993	139028	GGGGTTGCACTGGGAATGGTGGGGGGCTACTGGGGG	210	40		6	27	120298	120324	GGGTGGGCGTTGGGGTTCACCTTTGGG	140	40
7	38	203866	203903	GGGTCGGGGAGTGGGCAATCCGCCGCAAAACGGACGGG	180	90		7	44	177082	177125	GGGGTTAGTTAGGGTCGTCTCGGTGAGGGTGATTTTATCTAGGG	190	40
8	33	210599	210631	GGGGAATCCTGGAATGGCCAGTGGGGGGATGGG	180	40		8	33	195131	195163	GGGTCCCAAGTCGGGCCCGGGTTCCAACTCGGG	130	110
9	27	495691	495717	GGGTGGGAAAATTGGGGTATACACGGG	130	20		9	45	206225	206269	GGGAAAGTTGCACGGGGTTACTACAATTTAATGGGTCGTGATGGG	180	50
10	34	500001	500034	GGGGCGTGTTTGGGGTGGGCATTTGCTCGAGGGG	190	40		10	21	212622	212642	GGGGGCGGCAGGGGGGATGGG	160	20
11	35	613057	613091	GGGTTGGGCGTGACTTTAATGCTGGGTCGCTCGGG	160	60		11	20	225744	225763	GGGCGGGCATTTGGGGCGGG	130	30
12	39	721302	721340	GGGTATGGGTATTCCACAAGGGATTACCTTGATCGTGGG	140	60		12	44	289638	289681	GGGTCGAGCATGGGGACGCTGTTATTAACGGGCATTGTGATGGG	190	60
13	37	723759	723795	GGGATCGCATTTTTGGGCTCACAAGGGGATATTTGGG	140	50		13	31	346602	346632	GGGTCGGGAGAAAGGGCATCAAGTGAAAGGG	150	30
14	37	827424	827460	GGGACCAAAATGGGACCAAAGCGAGGGCTAAATCGGG	140	70		14	35	374292	374326	GGGCTAACGTGGGGTGCGGGTCATATTCGCTGGGG	170	60
15	38	949497	949534	GGGTTTGGGTTACACCATGGGTGACCTCTACTTCGGGG	140	80		15	28	385459	385486	GGGGTGGAAGGGAATGCATGGGGTTGGG	170	10
16	45	1028733	1028777	GGGGCTAGAACGTCAAGTGGGTGAAGGGGGTATGCTGCTCTCGGG	210	70		16	19	397764	397782	GGGGAGGGTTAGGGTGGGG	140	0
								17	33	432105	432137	GGGTCTGTTGGGGATACAAGGGGGATCCGCGGG	170	50
								18	37	443816	443852	GGGGGGGAACAAAACCTTTGTGCTGGGTGAATCTGGG	160	50
								19	33	481714	481746	GGGTGCTGAAGTTGGGTGTCAGGGTGAAGTGGG	180	20
								20	19	520781	520799	GGGGAGGGTTAGGGTGGGG	140	0
								21	42	552089	552130	GGGTGTTTCTAATGGGCAGGGATCTCAAAGCTTTGAAGAGGG	160	50
								22	39	558790	558828	GGGCAATCGTTGGGTTTGGTGGGGGAAAGTGGTTCAGGG	200	30
								23	42	714523	714564	GGGGTAGGACGAGGGTTAGGGGGCCCTCCTCTATCTTTAGGG	180	80
								24	38	772686	772723	GGGCTGACTTGGGAAGGGGTGCGGCCAATATCGTTGGG	180	60
								25	34	853152	853185	GGGATGGGGAAGCGGTAGACGAATACAGGGCGGG	180	40
								26	37	905568	905604	GGGCTTACTTCCTGTACGAGTGGGCGGGCATCCCGGG	150	100
NZ_CP046738.1 Vibrio cholerae strain 2015V-1126 chromosome 2, complete sequence
#	Length (bp)	Start Position	End Position	PGQ Motifs	cG Score	cC Score		Length (bp)	Start Position	End Position	PGQ Motifs	cG Score	cC Score
1	34	36703	36736	GGGATGGGGAAGCGGTAGACGAATACAGGGCGGG	180	40		1	19	15116	15134	GGGGAGGGTTAGGGTGGGG	140	0
2	37	92409	92445	GGGCTTACTTCCTGTACGAGTGGGCGGGCATCCCGGG	150	100		2	19	222273	222291	GGGGAGGGTTAGGGTGGGG	140	0
3	28	288540	288567	GGGGAATATTGTCGGGCCCGGGCAGGGG	150	50		3	42	255527	255568	GGGTGTTTCTAATGGGCAGGGATCTCAAAGCTTTGAAGAGGG	160	50
4	22	334152	334173	GGGAAGGGGCGGGAATAGTGGG	140	10		4	42	262239	262280	GGGTTTGGTGGGGGAAAGTGGTTCAGGGAAATCGACCACGGG	200	50
5	41	350095	350135	GGGATCCGTATCCCCGGGGTATGGAATGCATGGGAAGCGGG	180	80		5	35	369846	369880	GGGCTGGGCGTCACTTTAATGCTGGGTCGTTCGGG	150	70
6	27	366769	366795	GGGTGGGCGTTGGGGTTCACCTTTGGG	140	40		6	20	417778	417797	GGGGGAGGTTGGGAGGGGGG	160	0
7	44	422828	422871	GGGGTTAGTTAGGGTCGTCTCGGTGAGGGTGATTTTATCTAGGG	190	40		7	39	441621	441659	GGGCGCAGATCGAGCATCGGGCACTGTCTGGGATCTGGG	170	90
8	45	451990	452034	GGGAAAGTCGCACGGGGTTACTACAATTTAATGGGTCGTGATGGG	180	60		8	39	511790	511828	GGGTATGGGTATTCCACAAGGGATTACCTTGATCGTGGG	140	60
9	20	468863	468882	GGGCGGGCATTTGGGGAGGG	130	20		9	37	514246	514282	GGGATCGCATTTTTGGGCTCACAAGGGGATATTTGGG	140	50
10	39	515113	515151	GGGTGCTGGCATGGGCATGATGGCGGGCATGCAAGCGGG	200	70		10	37	599654	599690	GGGACCAAAATGGGACCAAAGCGAGGGCTAAATTGGG	140	60
11	44	586806	586849	GGGTCGAGCATGGGGACGCTGTTATTAACGGGCATTGTGATGGG	190	60		11	39	703216	703254	GGGCAGCTTCTTTGGTTAAAAGGGCGAGTGGGAGAAGGG	180	40
12	31	633827	633857	GGGTCGGGAGAAAGGGCATCAAGTGAAAGGG	150	30		12	38	780724	780761	GGGTTTGGGTTACACCATGGGTGACCTCTACTTCGGGG	140	80
13	35	659888	659922	GGGCTAACGTGGGGAGCGGGTCATATTCGCTGGGG	170	60		13	40	830461	830500	GGGGAGCTACGCATCAACAGTGTGGGCGGGCATATTGGGG	180	70
14	33	661286	661318	GGGCCACACTGTTTAGGGCCGGGATAGTTTGGG	140	60		14	45	860249	860293	GGGTCTAGAACGTCAAGTGGGGGAAGGGGGTATGCTGCTCTCGGG	210	70
15	28	671036	671063	GGGTTGGAAGGGAATGTATGGGGTTGGG	160	0		15	39	899594	899632	GGGCGCTCTTCGGTTTTGATGGGGACGGCAGGGCAGGGG	200	70
16	33	753027	753059	GGGTCTGTTGGGAATACAAGGGGGATCTGCGGG	160	40		16	28	915163	915190	GGGTACGGGTGTCACAAGGTTGGGCGGG	150	40
17	27	869921	869947	GGGTGGGAAAATTGGGGTATACACGGG	130	20		17	43	956468	956510	GGGGTCGCGATTGGGAAAGTGGGCGCGTTACTACAAAGTGGGG	200	60
18	34	874276	874309	GGGGCGTGTTTGGGGTGGGCATTTGCTCGAGGGG	190	40		18	44	972240	972283	GGGATCATGACGGGCGTTATCTTGGGTATTGGCCGTGCTCTGGG	180	80
19	38	1089487	1089524	GGGCTGACTTGGGAAGGGGTGCGGCCAATATCGTTGGG	180	60		19	36	1023425	1023460	GGGTTGGGTATTAGGCACGCAAGGTGAAGGGCGGGG	190	40
								20	37	1029482	1029518	GGGGTTGTACTGGGAGTGGTGGTGGGGGGCTATTGGG	220	20
								21	38	1098025	1098062	GGGTCGGGGAGTGGGCAATCCGCCGCAAAACGGACGGG	180	90
								22	33	1104761	1104793	GGGGAATCCTGGAATGGCCAGTGGGGGGATGGG	180	40

## Sheet: GQ Annotation_chr1
GQ annotation in the reference genome NC_002505.1 Vibrio cholerae O1 biovar El Tor str. N16961 chromosome I
NC_002505.1 Vibrio cholerae O1 biovar El Tor str. N16961 chromosome I								Location of GQs (Gene)					Location of 2nd gene is any
GQ strand	Length (bp)	Start Position	End Position	PGQ Motifs	cG Score	cC Score	GQ Location	Start	Stop	Strand	GeneId	Protein Name	Start	Stop	Strand	GeneId	Protein Name
Sense	40	124357	124396	GGGCGCACCTATCGGGTCACAGCCGTGGAGGGAGATCGGG	180	100	ORF	123772	126261	+	VC_RS00605	sensor domain-containing phosphodiesterase
Sense	35	491665	491699	GGGTTAGTTTTAGTGACTGGGCCAACGGGCTCGGG	150	60	ORF	491296	492333	+	VC_RS02370	MULTISPECIES: type IV pilus twitching motility protein PilT
Sense	35	543229	543263	GGGTGCTCAGGGACGGATCATCTGGTATTGGGGGG	170	50	Promoter/intergenic region	541331	542908	+	VC_RS02600	methyl-accepting chemotaxis protein	544380	545177	+	VC_RS02605	helix-turn-helix transcriptional regulator
Sense	35	626517	626551	GGGGGAAGAGGTTGGGCAGCGTGTAGGGTATCGGG	200	30	ORF	626302	628764	+	VC_RS03045	ATP-dependent helicase HrpB
Sense	45	748914	748958	GGGATCGCGTTGGGGGCTTGAGTGACGATTGGGTTTTAAAACGGG	200	50	ORF	748385	750331	+	VC_RS03525	murein transglycosylase
Sense	33	785136	785168	GGGTTTTCTCTTTTTCGGTGGGGGCCGGGAGGG	160	50	ORF	784588	785364	-	VC_RS03675	MULTISPECIES: polyphosphate kinase 2
Sense	24	800932	800955	GGGAAAGGGGATTGTCAGGGCGGG	140	20	ORF	800653	801174	+	VC_RS03745	MULTISPECIES: Fe-S cluster assembly transcriptional regulator IscR
Sense	40	840907	840946	GGGGAGGGCACTATCTACCGCAATTTGGGTAAAGGCTGGG	160	70	ORF	840439	841989	-	VC_RS03925	alanine:cation symporter family protein
Sense	41	1009458	1009498	GGGGCGGCCATGGGCAACGTCACAGAATGGGCAGCGACGGG	190	100	ORF	1008816	1009781	-	VC_RS04680	lipoyl synthase
Sense	36	1027898	1027933	GGGGGGCGGCATGGTGGGCGCGGCTGCTGCACTGGG	210	80	ORF	1027866	1029029	+	VC_RS04770	2-octaprenyl-3-methyl-6-methoxy-1,4-benzoquinol hydroxylase
Sense	37	1157953	1157989	GGGGATTGTTGTGGGACGACGCCAAAAGAGAGGGGGG	190	40	ORF	1157232	1158044	-	VC_RS05350	phosphate/phosphite/phosphonate ABC transporter substrate-binding protein
Sense	22	223986	224007	GGGATTGGGTATTGGGGACGGG	130	10	ORF	223469	225148	+	VC_RS01060	methyl-accepting chemotaxis protein
Sense	38	1182506	1182543	GGGATGAAGATCTGCTCGGGGGGCATTATCGGCATGGG	170	60	ORF	1181957	1183009	+	VC_RS05455	MULTISPECIES: biotin synthase BioB
Sense	17	1234647	1234663	GGGGCAGGGGGGGGGGG	40	10	ORF	1234157	1234894	-	VC_RS05695	ATP-dependent zinc protease
Sense	35	1274817	1274851	GGGTCGAGAGCAGCTGGGTATTGTGAGTTGGGGGG	190	30	ORF	1274131	1275342	+	VC_RS05875	GlyGly-anchored extracellular serine protease VesB
Sense	44	1333774	1333817	GGGAAGGGGATTGCTATGTGTTTGATGGGCGCGTTGCGGTAGGG	220	40	ORF	1333119	1334102	+	VC_RS06145	rhodanese-related sulfurtransferase
Sense	28	1354227	1354254	GGGTGATCGCGCTTGGGGTTGGGCAGGG	160	40	ORF	1353619	1355223	+	VC_RS06240	BCCT family transporter
Sense	41	1389706	1389746	GGGCAGGGGGTAGGCGTGGGTATTCTGACCGCACGTTTGGG	200	70	ORF	1387473	1388846	+	VC_RS06365	YcjX family protein
Sense	28	1399683	1399710	GGGGCTCTCGTTTGGGCTTGGGCTGGGG	150	50	ORF	1398499	1399848	+	VC_RS06410	cyclic nucleotide-binding domain-containing protein
Sense	44	1412597	1412640	GGGCGGTGTCTCATTCGCTGGCGGGGTGGGGAGTATCGCTGGGG	230	80	ORF	1411779	1412786	+	VC_RS06465	galactose/methyl galactoside ABC transporter permease MglC
Sense	33	1415339	1415371	GGGGGGCGAGTGGGAAGTTCGCTAGACGCAGGG	180	50	ORF	1415133	1416662	-	VC_RS06480	tripartite tricarboxylate transporter permease
Sense	32	1426695	1426726	GGGCGGCTTCGGATGTGGGCTGGGTAGTCGGG	180	50	ORF	1425863	1427740	+	VC_RS06520	propionyl-CoA synthetase
Sense	19	270552	270570	GGGGAGGGTTAGGGTGGGG	140	0	Promoter/intergenic region	269119	270435	+	VC_RS01285	MBL fold metallo-hydrolase	270697	271935	-	VC_RS01290	MULTISPECIES: mechanosensitive ion channel family protein
Sense	42	1434476	1434517	GGGCTCGATCATAGGGTCGGGCACCGTTTCCAATAAGCAGGG	150	100	ORF	1433709	1434728	+	VC_RS06550	fumarylacetoacetate hydrolase family protein
Sense	25	1470345	1470369	GGGTGCTACTGGGCTTAGGGTTGGG	130	30	Promoter/intergenic region	1468262	1468894	-	VC_RS06680	DUF2760 domain-containing protein	1471562		+	WP_001108807.1
Sense	40	1479476	1479515	GGGGCTGCAAAAGTTGGGGATTCATGGGGTCGCCAACGGG	180	70	ORF	1479156	1480172	+	VC_RS06720	lipoate--protein ligase A
Sense	28	1511521	1511548	GGGTACGGGTGTCGCAAGGTTGGGCGGG	160	40	ORF	1510278	1513769	+	VC_RS06850	type VI secretion system tip protein VgrG
Sense	33	1552387	1552419	GGGTGAGGGTGAACTCACGTCGGGTATGCTGGG	160	50	ORF	1550147	1563784	+	VC_RS07025	MARTX multifunctional-autoprocessing repeats-in-toxin holotoxin RtxA
Sense	30	1552798	1552827	GGGGGAAGGGAATGCTTGGGCGCTGATGGG	170	30	ORF	1550147	1563784	+	VC_RS07025	MARTX multifunctional-autoprocessing repeats-in-toxin holotoxin RtxA
Sense	33	1570083	1570115	GGGGCTGCTGCTATCGGGTGGCGTGGGATTGGG	180	50	ORF	1569699	1570886	-	VC_RS07070	minor coat protein pIII
Sense	35	1821918	1821952	GGGCTTTATGTGATTGGGATTGGGGTTGTAACGGG	160	20	ORF	1821480	1822688	+	VC_RS08170	arsenic efflux protein
Sense	43	2599117	2599159	GGGGTGTAACGAGTGTACGGGCGGCTATTCAGGGCGCGTTGGG	210	70	ORF	2597654	2599342	+	VC_RS11675	type IV-A pilus assembly ATPase PilB
Sense	42	2699048	2699089	GGGTTTCGATGGGTGAAGCCGCGGATGCTTGGGATGAGCGGG	210	60	ORF	2698345	2699349	+	VC_RS12110	ornithine carbamoyltransferase
Sense	38	308532	308569	GGGACACAGGGGATAGCCGAGCTGCAGCAGGGTATGGG	180	70	ORF	307911	309734	-	VC_RS01450	cyclic nucleotide-binding/CBS domain-containing protein
Sense	34	2838381	2838414	GGGCATTGGGGTTGGGTTATCCACTTGCATAGGG	140	50	ORF	2838145	2839527	+	VC_RS12865	MATE family efflux transporter
Sense	36	2847537	2847572	GGGCAATGGAGGGTCGCATCAGGGTCCAAAACAGGG	150	70	Promoter/intergenic region	2845351	2847555	-	VC_RS12900	primosomal protein N\\'	2848028		+	rpmE	WP_000643446.1
Sense	44	314184	314227	GGGCTTGGGCTGGCGATTTCGAAAGGGATTGCCCATGTACTGGG	180	80	ORF	311277	314720	+	VC_RS01460	hybrid sensor histidine kinase/response regulator
Sense	45	388863	388907	GGGACGCCAGTGGTTGTCAATGGGCGTCGGGTGCCGATTGCTGGG	210	90	ORF	388014	389099	+	VC_RS01870	alanine racemase
Sense	36	424905	424940	GGGGCTGGGTTGCAAGATAGTGGTGGGACAAGCGGG	190	40	ORF	423271	425283	+	VC_RS02015	RNase E specificity factor CsrD
Sense	31	426253	426283	GGGTACGCAGGGGTGGGTTATCAAAACTGGG	140	40	ORF	425296	426735	+	VC_RS02020	MSHA biogenesis protein MshI
Sense	36	439395	439430	GGGGGGATGGTTGGGTGTCGGCTTAGATGAATGGGG	200	20	ORF	438229	441987	+	VC_RS02095	hypothetical protein
Antisense	32	2887189	2887220	GGGGATACCGCGCGGGGTAGTGAAGGGACGGG	180	50	ORF	2887066	2888382	-	VC_RS13060	two-component system sensor histidine kinase EnvZ
Antisense	40	2538022	2538061	GGGCAAAGAGTCGAGGGCTATCGGGCCAAGCACTTTCGGG	160	90	ORF	2537655	2542118	+	VC_RS11440	glutamate synthase large subunit
Antisense	42	2493344	2493385	GGGTGATTCCCTGGTCCTTGGGATCTTGTTCCGGGAAACGGG	160	90	ORF	2492237	2493391	+	VC_RS11265	HD-GYP domain-containing protein
Antisense	33	2488848	2488880	GGGATTGGGTCGATCAGGGCATTTCCAAATGGG	130	50	Promoter/intergenic region	2486484	2487491	+	VC_RS11250	substrate-binding domain-containing protein	2490959	2492101	+	VC_RS11260	chromate efflux transporter
Antisense	21	2400111	2400131	GGGACGGGGCTCGGGGGCGGG	150	40	ORF	2397732	2401211	-	VC_RS10845	MULTISPECIES: DNA polymerase III subunit alpha
Antisense	32	2395439	2395470	GGGCTAGAGGCTTGTCCTGTTGGGCGGGTGGG	170	50	ORF	2395256	2396578	-	VC_RS10835	tRNA lysidine(34) synthetase TilS
Antisense	42	2390348	2390389	GGGATGGGCTCTTGTGCTGGGCCTACCACATGGATTTCGGGG	170	90	ORF	2390140	2390898	+	VC_RS10805	hydroxyacylglutathione hydrolase
Antisense	32	2383099	2383130	GGGAAAACGGGTCCGCATCGTGATGGGTGGGG	160	50	ORF	2382364	2383209	-	VC_RS10770	class II glutamine amidotransferase
Antisense	26	2228800	2228825	GGGTTGGGTTCAGGCAGGGAGATGGG	150	20	ORF	2227421	2230192	+	VC_RS09980	insulinase family protein
Antisense	41	2212188	2212228	GGGGCAATTGGGGTGGCACTCACCGTGGGTTTGCAAAAGGG	180	70	ORF	2211996	2212664	-	VC_RS09905	heme exporter protein CcmB
Antisense	36	2211529	2211564	GGGGCAAACCGATGTGGGGAGCCTGGTGGGTGTGGG	200	50	ORF	2211153	2211905	-	VC_RS09900	heme ABC transporter permease
Antisense	43	2850714	2850756	GGGTTGGAGGGGGTTTCAATCAGCAACAGTTTGGGCTTGCGGG	190	60	ORF	2850309	2851475	+	VC_RS12920	O-succinylhomoserine (thiol)-lyase
Antisense	27	2145126	2145152	GGGTAAAGGGCCGGGTAAAACCACGGG	120	50	ORF	2144838	2146838	-	VC_RS09590	NADPH-dependent 2,4-dienoyl-CoA reductase
Antisense	43	2129745	2129787	GGGTTATTGGGGTTGATCAGCACAATGCCACGGGTTTTCGGGG	170	70	ORF	2129250	2130464	+	VC_RS09515	MULTISPECIES: pyridoxal phosphate-dependent aminotransferase
Antisense	40	2083414	2083453	GGGCGCAGGGCTTACGCCTTATTCACGAATGGGGGATGGG	170	80	ORF	2082317	2083786	-	VC_RS09310	YdiU family protein
Antisense	33	2070632	2070664	GGGGCCTCCGGGTGTGGGTAAAACCTCACTGGG	140	80	ORF	2069366	2071726	-	VC_RS09260	MULTISPECIES: endopeptidase La
Antisense	45	1988044	1988088	GGGTGAACCAACATGGGAATCCCCTTGGGGCTCTGGCCGTCCGGG	170	130	ORF	1987276	1988655	-	VC_RS08915	cysteine--tRNA ligase
Antisense	37	1949185	1949221	GGGCATGAAACGGTTTGGAAATGGGAAGGTGGGTGGG	190	20	ORF	1949165	1949611	+	VC_RS08720	DUF2787 domain-containing protein
Antisense	45	1872238	1872282	GGGTCAAACACGGCACGTGGGGAAGGGCTCCACCACAAAATCGGG	160	120	ORF	1872072	1872803	+	VC_RS08380	leucyl/phenylalanyl-tRNA--protein transferase
Antisense	29	1862764	1862792	GGGCATTGCCAGCATTCGGCGGGGGGGGG	70	60	ORF	1862555	1862866	+	VC_RS08345	DUF2007 domain-containing protein
Antisense	26	1753193	1753218	GGGCTCGGGGTGGGCGGTTTTTGGGG	160	30	ORF	1752562	1755015	-	VC_RS07890	ABC transporter permease
Antisense	35	1723530	1723564	GGGGAGATAGGGCAATAGGGTTCGAGTTAACTGGG	160	30	ORF	1722858	1724006	+	VC_RS07790	ABC transporter permease
Antisense	29	2845777	2845805	GGGCGGGCAGGGCGTGCCAGCAAGCCGGG	160	80	ORF	2845351	2847555	-	VC_RS12900	primosomal protein N\\'
Antisense	33	1533182	1533214	GGGGGCTTGGGTGGTAGGCCTGCTGGGAGCGGG	200	50	ORF	1532558	1533232	-	VC_RS06945	sulfite exporter TauE/SafE family protein
Antisense	20	1434967	1434986	GGGATCAAACGGGGGGCGGG	120	30	ORF	1434728	1435372	+	VC_RS06555	maleylacetoacetate isomerase
Antisense	39	1399170	1399208	GGGAACCGCGCGGGCTAACTCGCGGGCGATATCTTTGGG	160	100	ORF	1398499	1399848	+	VC_RS06410	cyclic nucleotide-binding domain-containing protein
Antisense	41	1392073	1392113	GGGTTTGGGGTTCGCCGAACGGGTTATTCTTTCCAATTGGG	150	70	ORF	1391516	1392091	+	VC_RS06380	MULTISPECIES: ribosomal protein S5-alanine N-acetyltransferase
Antisense	41	840499	840539	GGGGCGACGTACTGGGAAGGGAAATACCTTCGCAAAACGGG	160	80	ORF	840439	841989	-	VC_RS03925	alanine:cation symporter family protein
Antisense	42	789060	789101	GGGCTTCGACAGGGAAAATCGCTTGATGTTCGGGTGAAAGGG	170	60	ORF	788982	790619	+	VC_RS03695	malate synthase A
Antisense	36	663262	663297	GGGTTTCCCGGGACTGTTTTGGGGAACCATGATGGG	150	60	ORF	662926	664011	-	VC_RS03155	AI-2E family transporter
Antisense	24	467133	467156	GGGTCTAGGGTCTAGGGTCTAGGG	120	30	Promoter/intergenic region	466781	467041	+	VC_RS02200	MULTISPECIES: 50S ribosomal protein L27	467264	468436	+	VC_RS02205	MULTISPECIES: Obg family GTPase CgtA
Antisense	25	357436	357460	GGGTTTAGTCATTGGGGGGATTGGG	130	10	ORF	357398	358813	-	VC_RS01665	SLC13 family permease
Antisense	20	270628	270647	GGGGGGAGGACGGGAGGGGG	160	10	Promoter/intergenic region	269119	270435	+	VC_RS01285	MBL fold metallo-hydrolase	270697	271935	-	VC_RS01290	MULTISPECIES: mechanosensitive ion channel family protein
Antisense	24	2838103	2838126	GGGACTAGGGAAGGGAGCCTAGGG	130	30	Promoter/intergenic region	2837254	2838027	+	VC_RS12860	triose-phosphate isomerase	2839527	+		WP_001884020.1
Antisense	19	218503	218521	GGGGAGGGTCAGGGTGGGG	140	10	Promoter/intergenic region	217588	218304	+	VC_RS01025	MULTISPECIES: ribonuclease PH	218670	219311	+	VC_RS01030	MULTISPECIES: orotate phosphoribosyltransferase
Antisense	39	142380	142418	GGGCGGAGAAGGGGCAGCCATGGGGCTGACCAAAGGGGG	210	70	ORF	141066	142466	-	VC_RS00695	MULTISPECIES: Si-specific NAD(P)(+) transhydrogenase
Antisense	34	64522	64555	GGGTTTCGATGGGATCGGGCATTAGATATTTGGG	140	30	ORF	64220	64990	+	VC_RS00325	thiazole synthase
Antisense	28	22715	22742	GGGGTGTGGGTGAAAATCATTGGGGGGG	160	10	ORF	22028	23008	-	VC_RS00115	oxidoreductase
Antisense	41	2662380	2662420	GGGCTAGGCACCATGGGTTTTGGTTTACCTGCGGGAATGGG	170	70	ORF	2661957	2663678	-	VC_RS11960	acetolactate synthase 3 large subunit
Antisense	41	2632861	2632901	GGGCAATCCACAAGGGCCTCTGCTGCTTTGGCGTGGGCGGG	170	110	ORF	2630823	2633039	-	VC_RS11805	GTP diphosphokinase
Antisense	19	2594961	2594979	GGGGAGGGCTAGGGTGGGG	140	10	Promoter/intergenic region	2594421	2594939	+	VC_RS11655	MULTISPECIES: flavodoxin FldB	VC_RS11660	WP_000567318.1	181
Antisense	39	2580999	2581037	GGGCTCCATAGAGCAGGGTGCCAGGTAACGCCTGGGGGG	180	90	ORF	2581292	2582719	-	VC_RS11615	MULTISPECIES: dihydrolipoyl dehydrogenase
Antisense	28	2580918	2580945	GGGATGGGATCAGGTAAGGGTGAAAGGG	150	10	Promoter/intergenic region	2579584	2580534	-	VC_RS11605	MULTISPECIES: 16S rRNA (cytosine(1402)-N(4))-methyltransferase RsmH	2582719	-	lpdA	WP_000031529.1

## Sheet: GQ Annotation_chr2
GQ annotation in the reference genome NC_002505.1 Vibrio cholerae O1 biovar El Tor str. N16961 chromosome II
NC_002505.1 Vibrio cholerae O1 biovar El Tor str. N16961 chromosome II								Location of GQs (Gene)				Location of 2nd gene is any
GQ strand	Length (bp)	Start Position	End Position	PGQ Motifs	cG Score	cC Score	GQ Location	Start	Stop	Strand	Protein Name	Start	Stop	Strand	Protein Name
Sense	39	6107	6145	GGGCGCTCTTCGGTTTTGATGGGGACGGCAGGGCAGGGG	200	70	ORF	5645	6520	+	NAD(P)-dependent oxidoreductase
Sense	27	520295	520321	GGGTGGGAAAATTGGGGTATACACGGG	130	20	ORF	519996	520787	+	M48 family metallopeptidase
Sense	34	524605	524638	GGGGCGTGTTTGGGGTGGGCATTTGCTCGAGGGG	190	40	ORF	524354	524746	+	MULTISPECIES: DNA-binding protein
Sense	35	623392	623426	GGGTTGGGCGTGACTTTAATGCTGGGTCGCTCGGG	160	60	ORF	622645	624741	+	iron ABC transporter permease
Sense	39	731649	731687	GGGTATGGGTATTCCACAAGGGATTACCTTGATCGTGGG	140	60	ORF	730966	732615	+	ABC-ATPase domain-containing protein
Sense	37	734106	734142	GGGATCGCATTTTTGGGCTCACAAGGGGATATTTGGG	140	50	ORF	733638	734225	+	MULTISPECIES: DUF2238 domain-containing protein
Sense	37	837768	837804	GGGACCAAAATGGGACCAAAGCGAGGGCTAAATCGGG	140	70	Promoter/intergenic region	837447	837542	+	IS3 family transposase	837892	838923	-	MULTISPECIES: L-threonine 3-dehydrogenase
Sense	38	959840	959877	GGGTTTGGGTTACACCATGGGTGACCTCTACTTCGGGG	140	80	ORF	959181	960176	+	anion-selective porin	Promoter/i+I3:S3ntergenic region
Sense	45	1039080	1039124	GGGGCTAGAACGTCAAGTGGGTGAAGGGGGTATGCTGCTCTCGGG	210	70	ORF	1037299	1039413	+	MULTISPECIES: type I secretion system permease/ATPase
Sense	28	21670	21697	GGGTACGGGTGTCGCAAGGTTGGGCGGG	160	40	ORF	20427	22511	+	type VI secretion system tip protein VgrG
Sense	43	63484	63526	GGGGTCGCGATTGGGAAAGTGGGCGCGTTACTACAAAGTGGGG	200	60	ORF	63295	64092	+	MerR family transcriptional regulator
Sense	44	81029	81072	GGGATCATGACGGGCGTTATCTTGGGTATTGGTCGCGCTCTGGG	180	80	ORF	80372	81292	+	phosphate ABC transporter permease subunit PstC
Sense	36	130639	130674	GGGTTGGGTATTAGGTACGCAAGGTGAAGGGCGGGG	190	30	ORF	130379	131035	+	type VI secretion system-associated protein TagO
Sense	36	136696	136731	GGGGTTGCACTGGGAATGGTGGGGGGCTACTGGGGG	210	40	ORF	136066	137328	+	ImpA family type VI secretion system protein
Sense	38	201638	201675	GGGTCGGGGAGTGGGCAATCCGCCGCAAAACGGACGGG	180	90	ORF	200338	201930	-	nitric oxide reductase transcriptional regulator NorR
Sense	33	208371	208403	GGGGAATCCTGGAATGGCCAGTGGGGGGATGGG	180	40	ORF	207109	208581	+	bifunctional ADP-dependent NAD(P)H-hydrate dehydratase/NAD(P)H-hydrate epimerase
Sense	35	381943	381977	GGGCTCTATCATTTCTAGGGGGGTTGTACATTGGG	130	50	ORF	381420	382073	+	hypothetical protein
Antisense	31	1063904	1063874	GGGTGCTCGAAGGGACGAGTGTGGGCGTGGG	180	40	ORF	1063637	1064320	-	iron-containing redox enzyme family protein
Antisense	21	857396	857376	GGGGGCGGCAGGGGGGATGGG	160	20	ORF	857004	858137	-	glycerate kinase
Antisense	20	844274	844255	GGGCGGGCATTTGGGGCGGG	130	30	ORF	843530	844942	-	PepSY domain-containing protein
Antisense	44	780380	780337	GGGTCGAGCATGGGGACGCTGTTATTAACGGGCATTGTGATGGG	190	60	ORF	780082	781029	-	aromatic amino acid DMT transporter YddG
Antisense	31	723419	723389	GGGTCGGGAGAAAGGGCATCAAGTGAAAGGG	150	30	Promoter/intergenic region	722216	723382	-	nucleotide sugar dehydrogenase	723771	726218	-	ABC transporter permease
Antisense	35	695729	695695	GGGCTAACGTGGGGTGCGGGTCATATTCGCTGGGG	170	60	ORF	695581	696669	-	ketoacyl-ACP synthase III
Antisense	28	684562	684535	GGGGTGGAAGGGAATGCATGGGGTTGGG	170	10	ORF	684369	685529	-	conjugal transfer protein TraF
Antisense	19	672257	672239	GGGGAGGGTTAGGGTGGGG	140	0	Promoter/intergenic region	670520	671974	-	cobyric acid synthase	672577	674748	-	AAA family ATPase
Antisense	33	637904	637872	GGGTCTGTTGGGGATACAAGGGGGATCCGCGGG	170	50	ORF	637339	638562	+	glucose-1-phosphate adenylyltransferase
Antisense	37	626193	626157	GGGGGGGAACAAAACCTTTGTGCTGGGTGAATCTGGG	160	50	ORF	625894	627669	-	MULTISPECIES: class I poly(R)-hydroxyalkanoic acid synthase
Antisense	33	602565	602533	GGGTGCTGAAGTTGGGTGTCAGGGTGAAGTGGG	180	20	ORF	602191	603561	-	L-serine ammonia-lyase
Antisense	28	1027678	1027651	GGGGAATATTGTCGGGCCCGGGCAGGGG	150	50	ORF	1027022	1027885	-	helix-turn-helix domain-containing protein
Antisense	19	563498	563480	GGGGAGGGTTAGGGTGGGG	140	0	Promoter/intergenic region	562843	563355	+	MULTISPECIES: RNA methyltransferase	563799	565967	+	preprotein translocase subunit SecA
Antisense	42	532190	532149	GGGTGTTTCTAATGGGCAGGGATCTCAAAGCTTTGAAGAGGG	160	50	Promoter/intergenic region	531211	532143	-	exopolyphosphatase	532383	532634	+	DUF333 domain-containing protein
Antisense	39	525488	525450	GGGCAATCGTTGGGTTTGGTGGGGGAAAGTGGTTCAGGG	200	30	ORF	524830	526422	-	ABC transporter ATP-binding protein
Antisense	42	345239	345198	GGGGTAGGACGAGGGTTAGGGGGCCCTCCTCTATCTTTAGGG	180	80	Promoter/intergenic region	344577	345173	+	hypothetical protein	345564	345746	+	DUF645 family protein
Antisense	38	285715	285678	GGGCTGACTTGGGAAGGGGTGCGGCCAATATCGTTGGG	180	60	ORF	285055	286965	+	methyl-accepting chemotaxis protein
Antisense	34	204294	204261	GGGATGGGGAAGCGGTAGACGAATACAGGGCGGG	180	40	Promoter/intergenic region	204017	204244	+	MULTISPECIES: alternative ribosome-rescue factor A	204632	205009	+	MULTISPECIES: hypothetical protein
Antisense	37	151810	151774	GGGCTTACTTCCTGTACGAGTGGGCGGGCATCCCGGG	150	100	ORF	151333	152691	-	glycerol-3-phosphate transporter
Antisense	27	994205	994179	GGGGTACATCATATTAGTGGGGGGGGG	50	20	ORF	993354	994298	-	M23 family metallopeptidase
Antisense	22	982469	982448	GGGAAGGGGCGGGAATAGTGGG	140	10	Promoter/intergenic region	981942	982349	-	hypothetical protein	982617	983993	-	carbohydrate ABC transporter substrate-binding protein
Antisense	41	966541	966501	GGGATCCGTATCCCCGGGGTATGGAATGCATGGGAAGCGGG	180	80	ORF	966084	967442	-	DNA-3-methyladenine glycosylase 2 family protein
Antisense	27	949719	949693	GGGTGGGCGTTGGGGTTCACCTTTGGG	140	40	ORF	949658	951517	+	multidrug efflux ABC transporter VcaM
Antisense	44	892934	892891	GGGGTTAGTTAGGGTCGTCTCGGTGAGGGTGATTTTATCTAGGG	190	40	ORF	892882	893133	+	hypothetical protein
Antisense	33	874886	874854	GGGTCCCAAGTCGGGCCCGGGTTCCAACTCGGG	130	110	ORF	874526	876400	+	methyl-accepting chemotaxis protein Mlp37
Antisense	45	863793	863749	GGGAAAGTTGCACGGGGTTACTACAATTTAATGGGTCGTGATGGG	180	50	ORF	863540	864043	-	MULTISPECIES: heme utilization cystosolic carrier protein HutX
